# Supplementary material for: In-Vivo Gene Signatures of Mycobacterium tuberculosis in C3HeB/FeJ Mice
Source: PLoS One. 2015 Aug 13;10(8):e0135208. doi: 10.1371/journal.pone.0135208 (PMC4535907; doi:10.1371/journal.pone.0135208)
Supplement: S1 Table — The Table summarizes genes identified in various functional categories based on the information available in the ‘Tuberculist’ database for Mtb H37Rv genome. (XLS) [file pone.0135208.s004.xls]

## Sheet: AvgCWCP_Mtb
Rv#	GeneName	Description	MtbWT_C3HeB/FeJ	FC_MtbWT_C3HeB/FeJ
Rv3864	espE	ESX-1 secretion-associated protein EspE	3.07418	8.42209
Rv2443	dctA	Probable C4-dicarboxylate-transport transmembrane protein DctA	1.87195	3.66026
Rv2145c	wag31	Diviva family protein Wag31	1.86761	3.64927
Rv3679	Rv3679	Probable anion transporter ATPase	1.55143	2.93107
Rv1749c	Rv1749c	Possible integral membrane protein	1.54341	2.91482
Rv0050	ponA1	Probable bifunctional penicillin-binding protein 1A/1B PonA1 (murein polymerase) (PBP1): penicillin-insensitive transglycosylase (peptidoglycan TGASE) + penicillin-sensitive transpeptidase (DD-transpeptidase)	1.45057	2.73316
Rv2790c	ltp1	Probable lipid-transfer protein Ltp1	1.36756	2.58034
Rv1619	Rv1619	Conserved membrane protein	1.30612	2.47275
Rv0040c	mtc28	Secreted proline rich protein Mtc28 (proline rich 28 kDa antigen)	1.26049	2.39578
Rv3445c	esxU	ESAT-6 like protein EsxU	1.23295	2.35048
Rv2320c	rocE	Probable cationic amino acid transport integral membrane protein RocE	1.00299	2.00415
Rv3213c	Rv3213c	Possible SOJ/para-related protein	1.0011	2.00153
Rv2164c	Rv2164c	Probable conserved proline rich membrane protein	0.992378	1.98946
Rv1607	chaA	Probable ionic transporter integral membrane protein ChaA	0.981912	1.97508
Rv0204c	Rv0204c	Probable conserved transmembrane protein	0.954489	1.93789
Rv1795	eccD5	ESX conserved component EccD5. ESX-5 type VII secretion system protein. Probable membrane protein.	0.944794	1.92491
Rv3310	sapM	Acid phosphatase (acid phosphomonoesterase) (phosphomonoesterase) (glycerophosphatase)	0.908519	1.87712
Rv0996	Rv0996	Probable conserved transmembrane protein	0.896843	1.86199
Rv3880c	espL	ESX-1 secretion-associated protein EspL	0.892795	1.85677
Rv0225	Rv0225	Possible conserved protein	0.877145	1.83674
Rv1368	lprF	Probable conserved lipoprotein LprF	0.860132	1.8152
Rv1758	cut1	Probable cutinase Cut1	0.858153	1.81272
Rv3890c	esxC	ESAT-6 like protein EsxC (ESAT-6 like protein 11)	0.8581	1.81265
Rv3663c	dppD	Probable dipeptide-transport ATP-binding protein ABC transporter DppD	0.829344	1.77688
Rv0545c	pitA	Probable low-affinity inorganic phosphate transporter integral membrane protein PitA	0.799132	1.74005
Rv1690	lprJ	Probable lipoprotein LprJ	0.795978	1.73625
Rv3809c	glf	UDP-galactopyranose mutase Glf (UDP-GALP mutase) (NAD+-flavin adenine dinucleotide-requiring enzyme)	0.791403	1.73076
Rv1282c	oppC	Probable oligopeptide-transport integral membrane protein ABC transporter OppC	0.788532	1.72732
Rv1686c	Rv1686c	Probable conserved integral membrane protein ABC transporter	0.771176	1.70666
Rv0289	espG3	ESX-3 secretion-associated protein EspG3	0.760759	1.69438
Rv2877c	Rv2877c	Probable conserved integral membrane protein	0.747833	1.67927
Rv1668c	Rv1668c	Probable first part of macrolide-transport ATP-binding protein ABC transporter	0.745292	1.67631
Rv3452	cut4	Probable cutinase precursor Cut4	0.744475	1.67536
Rv0426c	Rv0426c	Possible transmembrane protein	0.723433	1.65111
Rv1671	Rv1671	Probable membrane protein	0.715181	1.64169
Rv0237	lpqI	Probable conserved lipoprotein LpqI	0.690349	1.61367
Rv3875	esxA	6 kDa early secretory antigenic target EsxA (ESAT-6)	0.669811	1.59086
Rv2692	ceoC	TRK system potassium uptake protein CeoC	0.645002	1.56374
Rv0292	eccE3	ESX conserved component EccE3. ESX-3 type VII secretion system protein. Probable transmembrane protein.	-0.698736	-1.62308
Rv3871	eccCb1	ESX conserved component EccCb1. ESX-1 type VII secretion system protein.	-0.711698	-1.63773
Rv1362c	Rv1362c	Possible membrane protein	-0.714368	-1.64076
Rv1064c	lpqV	Possible lipoprotein LpqV	-0.734407	-1.66371
Rv3870	eccCa1	ESX conserved component EccCa1. ESX-1 type VII secretion system protein. Possible transmembrane protein.	-0.804918	-1.74705
Rv0010c	Rv0010c	Probable conserved membrane protein	-0.809374	-1.75245
Rv0128	Rv0128	Probable conserved transmembrane protein	-0.840203	-1.7903
Rv1312	Rv1312	Conserved hypothetical secreted protein	-0.882472	-1.84353
Rv0073	Rv0073	Probable glutamine-transport ATP-binding protein ABC transporter	-0.904552	-1.87196
Rv0402c	mmpL1	Probable conserved transmembrane transport protein MmpL1	-0.905264	-1.87289
Rv1704c	cycA	Probable D-serine/alanine/glycine transporter protein CycA	-0.932818	-1.909
Rv0113	gmhA	Probable sedoheptulose-7-phosphate isomerase GmhA (phosphoheptose isomerase)	-0.942936	-1.92244
Rv0559c	Rv0559c	Possible conserved secreted protein	-0.963208	-1.94964
Rv0867c	rpfA	Possible resuscitation-promoting factor RpfA	-0.968145	-1.95632
Rv0362	mgtE	Possible Mg2+ transport transmembrane protein MgtE	-1.00116	-2.00161
Rv1709	scpA	Possible segregation and condensation protein ScpA	-1.00452	-2.00628
Rv2806	Rv2806	Possible membrane protein	-1.00484	-2.00672
Rv3694c	Rv3694c	Possible conserved transmembrane protein	-1.00513	-2.00713
Rv3402c	Rv3402c	Conserved hypothetical protein	-1.00774	-2.01076
Rv0882	Rv0882	Probable transmembrane protein	-1.01375	-2.01915
Rv2575	Rv2575	Possible conserved membrane glycine rich protein	-1.03736	-2.05246
Rv1132	Rv1132	Conserved membrane protein	-1.04736	-2.06674
Rv0985c	mscL	Possible large-conductance ion mechanosensitive channel MscL	-1.05116	-2.0722
Rv3016	lpqA	Probable lipoprotein LpqA	-1.05811	-2.0822
Rv1730c	Rv1730c	Possible penicillin-binding protein	-1.07418	-2.10553
Rv3901c	Rv3901c	Possible membrane protein	-1.08719	-2.1246
Rv0283	eccB3	ESX conserved component EccB3. ESX-3 type VII secretion system protein. Possible membrane protein.	-1.10205	-2.1466
Rv1244	lpqZ	Probable lipoprotein LpqZ	-1.11121	-2.16027
Rv1567c	Rv1567c	Probable hypothetical membrane protein	-1.12885	-2.18684
Rv0625c	Rv0625c	Probable conserved transmembrane protein	-1.15019	-2.21944
Rv3451	cut3	Probable cutinase precursor Cut3	-1.16979	-2.24979
Rv0655	mkl	Possible ribonucleotide-transport ATP-binding protein ABC transporter Mkl	-1.19858	-2.29514
Rv1491c	Rv1491c	Conserved membrane protein	-1.20076	-2.2986
Rv0188	Rv0188	Probable conserved transmembrane protein	-1.21291	-2.31805
Rv1235	lpqY	Probable sugar-binding lipoprotein LpqY	-1.22347	-2.33507
Rv1888c	Rv1888c	Possible transmembrane protein	-1.229	-2.34405
Rv1008	tatD	Probable deoxyribonuclease TatD (YJJV protein)	-1.23014	-2.34589
Rv3271c	Rv3271c	Probable conserved integral membrane protein	-1.23069	-2.3468
Rv3795	embB	Integral membrane indolylacetylinositol arabinosyltransferase EmbB (arabinosylindolylacetylinositol synthase)	-1.24222	-2.36562
Rv0191	Rv0191	Probable conserved integral membrane protein	-1.2608	-2.39628
Rv1249c	Rv1249c	Possible membrane protein	-1.27164	-2.41436
Rv3760	Rv3760	Possible conserved membrane protein	-1.28229	-2.43224
Rv1231c	Rv1231c	Probable membrane protein	-1.29876	-2.46017
Rv0343	iniC	Isoniazid inductible gene protein IniC	-1.30991	-2.47925
Rv1433	Rv1433	Possible conserved exported protein	-1.33139	-2.51646
Rv1097c	Rv1097c	Probable membrane glycine and proline rich protein	-1.34266	-2.53618
Rv1842c	Rv1842c	Conserved hypothetical membrane protein	-1.34846	-2.5464
Rv2520c	Rv2520c	Possible conserved membrane protein	-1.35336	-2.55507
Rv3629c	Rv3629c	Probable conserved integral membrane protein	-1.39282	-2.62592
Rv0482	murB	Probable UDP-N-acetylenolpyruvoylglucosamine reductase MurB (UDP-N-acetylmuramate dehydrogenase)	-1.40337	-2.64519
Rv1269c	Rv1269c	Conserved probable secreted protein	-1.40923	-2.65595
Rv3891c	esxD	Possible ESAT-6 like protein EsxD	-1.43555	-2.70485
Rv0932c	pstS2	Periplasmic phosphate-binding lipoprotein PstS2 (PBP-2) (PstS2)	-1.43597	-2.70564
Rv1291c	Rv1291c	Conserved hypothetical secreted protein	-1.43828	-2.70998
Rv2972c	Rv2972c	Possible conserved membrane or exported protein	-1.45468	-2.74096
Rv0176	Rv0176	Probable conserved Mce associated transmembrane protein	-1.47556	-2.78091
Rv0267	narU	Probable integral membrane nitrite extrusion protein NarU (nitrite facilitator)	-1.49109	-2.81101
Rv0016c	pbpA	Probable penicillin-binding protein PbpA	-1.49147	-2.81176
Rv1410c	Rv1410c	Aminoglycosides/tetracycline-transport integral membrane protein	-1.51317	-2.85437
Rv1624c	Rv1624c	Probable conserved membrane protein	-1.51681	-2.86158
Rv2507	Rv2507	Possible conserved proline rich membrane protein	-1.53295	-2.89378
Rv1744c	Rv1744c	Probable membrane protein	-1.54326	-2.91453
Rv2723	Rv2723	Probable conserved integral membrane protein	-1.54379	-2.9156
Rv2180c	Rv2180c	Probable conserved integral membrane protein	-1.56113	-2.95085
Rv1987	Rv1987	Possible chitinase	-1.60499	-3.04193
Rv0461	Rv0461	Probable transmembrane protein	-1.64679	-3.13137
Rv1541c	lprI	Possible lipoprotein LprI	-1.65953	-3.15913
Rv3346c	Rv3346c	Conserved transmembrane protein	-1.69086	-3.22849
Rv2875	mpt70	Major secreted immunogenic protein Mpt70	-1.75477	-3.37473
Rv3277	Rv3277	Probable conserved transmembrane protein	-1.75664	-3.37911
Rv0419	lpqM	Possible lipoprotein peptidase LpqM	-1.76947	-3.40929
Rv0479c	Rv0479c	Probable conserved membrane protein	-1.86192	-3.6349
Rv0962c	lprP	Possible lipoprotein LprP	-1.86996	-3.65523
Rv1926c	mpt63	Immunogenic protein Mpt63 (antigen Mpt63/MPB63) (16 kDa immunoprotective extracellular protein)	-1.88278	-3.68784
Rv3238c	Rv3238c	Probable conserved integral membrane protein	-1.88775	-3.70057
Rv2081c	Rv2081c	Conserved transmembrane protein	-1.94055	-3.83851
Rv2203	Rv2203	Possible conserved membrane protein	-1.96712	-3.90986
Rv1946c	lppG	Possible lipoprotein	-2.01389	-4.0387
Rv1508c	Rv1508c	Probable membrane protein	-2.0237	-4.06626
Rv3645	Rv3645	Probable conserved transmembrane protein	-2.09267	-4.26535
Rv0284	eccC3	ESX conserved component EccC3. ESX-3 type VII secretion system protein. Possible membrane protein.	-2.11205	-4.32305
Rv0246	Rv0246	Probable conserved integral membrane protein	-2.12988	-4.37681
Rv1273c	Rv1273c	Probable drugs-transport transmembrane ATP-binding protein ABC transporter	-2.14723	-4.42977
Rv2690c	Rv2690c	Probable conserved integral membrane alanine and valine and leucine rich protein	-2.17887	-4.52798
Rv1565c	Rv1565c	Conserved hypothetical membrane protein	-2.19046	-4.56452
Rv3610c	ftsH	Membrane-bound protease FtsH (cell division protein)	-2.19163	-4.5682
Rv0583c	lpqN	Probable conserved lipoprotein LpqN	-2.45119	-5.46866
Rv2938	drrC	Probable daunorubicin-dim-transport integral membrane protein ABC transporter DrrC	-2.53383	-5.79106
Rv3390	lpqD	Probable conserved lipoprotein LpqD	-2.60888	-6.10031
Rv0178	Rv0178	Probable conserved Mce associated membrane protein	-2.67842	-6.40153
Rv0779c	Rv0779c	Possible conserved transmembrane protein	-2.70885	-6.53799
Rv2748c	ftsK	Possible cell division transmembrane protein FtsK	-2.91145	-7.52374
Rv1920	Rv1920	Probable membrane protein	-2.93303	-7.63712
Rv3278c	Rv3278c	Probable conserved transmembrane protein	-2.93815	-7.66427
Rv1424c	Rv1424c	Possible membrane protein	-3.00213	-8.01181
Rv0497	Rv0497	Probable conserved transmembrane protein	-3.19025	-9.12772
Rv1899c	lppD	Possible lipoprotein LppD	-3.27946	-9.70989
Rv2270	lppN	Probable lipoprotein LppN	-3.88289	-14.7525
Rv1271c	Rv1271c	Conserved hypothetical secreted protein	-3.9938	-15.9314
Rv0961	Rv0961	Probable integral membrane protein	-4.37723	-20.7816

## Sheet: AvgCWCP_ΔdosR
Rv#	GeneName	Description	ΔdosR_C3HeB/FeJ	FC_ΔdosR_C3HeB/FeJ
Rv1218c	Rv1218c	Probable tetronasin-transport ATP-binding protein ABC transporter	1.98321	3.95371
Rv1541c	lprI	Possible lipoprotein LprI	1.64281	3.12274
Rv3835	Rv3835	Conserved membrane protein	1.28453	2.43603
Rv3041c	Rv3041c	Probable conserved ATP-binding protein ABC transporter	1.16729	2.2459
Rv3806c	ubiA	Decaprenylphosphoryl-5-phosphoribose (DPPR) synthase (decaprenyl-phosphate 5-phosphoribosyltransferase)	1.12872	2.18665
Rv0954	Rv0954	Probable conserved transmembrane protein	1.10814	2.15567
Rv0202c	mmpL11	Probable conserved transmembrane transport protein MmpL11	1.04983	2.07028
Rv0320	Rv0320	Possible conserved exported protein	1.03813	2.05357
Rv2113	Rv2113	Probable integral membrane protein	1.03661	2.0514
Rv1233c	Rv1233c	Conserved hypothetical membrane protein	0.961133	1.94684
Rv3632	Rv3632	Possible conserved membrane protein	0.938503	1.91654
Rv3346c	Rv3346c	Conserved transmembrane protein	0.927572	1.90207
Rv2443	dctA	Probable C4-dicarboxylate-transport transmembrane protein DctA	0.917497	1.88884
Rv1922	Rv1922	Probable conserved lipoprotein	0.889253	1.85222
Rv2625c	Rv2625c	Probable conserved transmembrane alanine and leucine rich protein	0.883453	1.84479
Rv0900	Rv0900	Possible membrane protein	0.875234	1.83431
Rv3604c	Rv3604c	Probable conserved transmembrane protein rich in alanine and arginine and proline	0.862139	1.81773
Rv1758	cut1	Probable cutinase Cut1	0.832638	1.78094
Rv0188	Rv0188	Probable conserved transmembrane protein	0.791408	1.73076
Rv0008c	Rv0008c	Possible membrane protein	0.763057	1.69708
Rv1086	Rv1086	Short (C15) chain Z-isoprenyl diphosphate synthase (Z-FPP synthase) (Z-farnesyl diphosphate synthase) (Z-FPP synthetase) (Z-farnesyl diphosphate synthetase) (geranyltranstransferase) (farnesyl pyrophosphate synthetase)	0.756119	1.68894
Rv2253	Rv2253	Possible secreted unknown protein	0.738157	1.66804
Rv0875c	Rv0875c	Possible conserved exported protein	-0.716924	-1.64367
Rv2729c	Rv2729c	Probable conserved integral membrane alanine valine and leucine rich protein	-0.847381	-1.79923
Rv3901c	Rv3901c	Possible membrane protein	-0.859266	-1.81412
Rv0399c	lpqK	Possible conserved lipoprotein LpqK	-0.871577	-1.82966
Rv0309	Rv0309	Possible conserved exported protein	-0.960655	-1.94619
Rv0912	Rv0912	Probable conserved transmembrane protein	-1.05357	-2.07566
Rv3658c	Rv3658c	Probable conserved transmembrane protein	-1.06706	-2.09516
Rv0985c	mscL	Possible large-conductance ion mechanosensitive channel MscL	-1.12451	-2.18027
Rv3760	Rv3760	Possible conserved membrane protein	-1.12988	-2.18841
Rv2155c	murD	Probable UDP-N-acetylmuramoylalanine-D-glutamate ligase MurD	-1.22624	-2.33956
Rv2075c	Rv2075c	Possible hypothetical exported or envelope protein	-1.24475	-2.36978
Rv2326c	Rv2326c	Possible transmembrane ATP-binding protein ABC transporter	-1.45699	-2.74535
Rv0261c	narK3	Probable integral membrane nitrite extrusion protein NarK3 (nitrite facilitator)	-1.48341	-2.79608
Rv3879c	espK	ESX-1 secretion-associated protein EspK. Alanine and proline rich protein.	-1.49505	-2.81874
Rv0488	Rv0488	Probable conserved integral membrane protein	-1.52594	-2.87975
Rv1735c	Rv1735c	Hypothetical membrane protein	-1.54089	-2.90973
Rv2690c	Rv2690c	Probable conserved integral membrane alanine and valine and leucine rich protein	-1.55246	-2.93318
Rv0962c	lprP	Possible lipoprotein LprP	-1.55663	-2.94166
Rv1749c	Rv1749c	Possible integral membrane protein	-1.59695	-3.02504
Rv0112	gca	Possible GDP-mannose 4,6-dehydratase Gca (GDP-D-mannose dehydratase)	-1.60598	-3.04402
Rv2151c	ftsQ	Possible cell division protein FtsQ	-1.74742	-3.35758
Rv0638	secE1	Probable preprotein translocase SecE1	-1.92863	-3.80694
Rv3895c	eccB2	ESX conserved component EccB2. ESX-2 type VII secretion system protein. Probable membrane protein.	-2.33874	-5.05862
Rv0343	iniC	Isoniazid inductible gene protein IniC	-2.56758	-5.92813
Rv1841c	Rv1841c	Conserved hypothetical membrane protein	-2.5902	-6.02182
Rv3694c	Rv3694c	Possible conserved transmembrane protein	-2.66899	-6.35982
Rv2597	Rv2597	Probable membrane protein	-2.76521	-6.79845
Rv3891c	esxD	Possible ESAT-6 like protein EsxD	-3.01528	-8.08519
Rv3848	Rv3848	Probable conserved transmembrane protein	-4.25844	-19.139
Rv1616	Rv1616	Conserved membrane protein	-4.88353	-29.5181
Rv0226c	Rv0226c	Probable conserved transmembrane protein	-5.07608	-33.7329
Rv2544	lppB	Probable conserved lipoprotein LppB	-7.59033	-192.715

## Sheet: AvgCWCP_ΔdosS
Rv#	GeneName	Description	ΔdosS_C3HeB/FeJ	FC_ΔdosS_C3HeB/FeJ
Rv0288	esxH	Low molecular weight protein antigen 7 EsxH (10 kDa antigen) (CFP-7) (protein TB10.4)	1.92652	3.80137
Rv3895c	eccB2	ESX conserved component EccB2. ESX-2 type VII secretion system protein. Probable membrane protein.	1.23132	2.34782
Rv0308	Rv0308	Probable conserved integral membrane protein	1.00715	2.00993
Rv1797	eccE5	ESX conserved component EccE5. ESX-5 type VII secretion system protein. Probable membrane protein.	0.974627	1.96513
Rv1624c	Rv1624c	Probable conserved membrane protein	0.965731	1.95305
Rv0531	Rv0531	Possible conserved membrane protein	0.935992	1.91321
Rv3792	aftA	Arabinofuranosyltransferase AftA	0.917685	1.88908
Rv0426c	Rv0426c	Possible transmembrane protein	0.897574	1.86293
Rv1463	Rv1463	Probable conserved ATP-binding protein ABC transporter	0.868304	1.82552
Rv3437	Rv3437	Possible conserved transmembrane protein	0.845899	1.79738
Rv1557	mmpL6	Probable conserved transmembrane transport protein MmpL6	0.842476	1.79313
Rv1858	modB	Probable molybdenum-transport integral membrane protein ABC transporter ModB	0.807588	1.75028
Rv2585c	Rv2585c	Possible conserved lipoprotein	0.79899	1.73988
Rv0559c	Rv0559c	Possible conserved secreted protein	0.796574	1.73697
Rv2150c	ftsZ	Cell division protein FtsZ	0.782891	1.72058
Rv2254c	Rv2254c	Probable integral membrane protein	0.777457	1.71411
Rv0835	lpqQ	Possible lipoprotein LpqQ	0.773841	1.70982
Rv3808c	glfT2	Bifunctional UDP-galactofuranosyl transferase GlfT2	0.756158	1.68899
Rv3665c	dppB	Probable dipeptide-transport integral membrane protein ABC transporter DppB	0.709231	1.63493
Rv3605c	Rv3605c	Probable conserved secreted protein	0.697503	1.6217
Rv0283	eccB3	ESX conserved component EccB3. ESX-3 type VII secretion system protein. Possible membrane protein.	0.693888	1.61764
Rv1614	lgt	Possible prolipoprotein diacylglyceryl transferases Lgt	0.693216	1.61688
Rv0779c	Rv0779c	Possible conserved transmembrane protein	0.688554	1.61167
Rv0633c	Rv0633c	Possible exported protein	0.678657	1.60065
Rv1435c	Rv1435c	Probable conserved proline, glycine, valine-rich secreted protein	0.611026	1.52734
Rv1081c	Rv1081c	Probable conserved membrane protein	-0.623	-1.54007
Rv1271c	Rv1271c	Conserved hypothetical secreted protein	-0.636126	-1.55415
Rv0236c	aftD	Possible arabinofuranosyltransferase AftD	-0.641195	-1.55962
Rv1291c	Rv1291c	Conserved hypothetical secreted protein	-0.64781	-1.56679
Rv1687c	Rv1687c	Probable conserved ATP-binding protein ABC transporter	-0.674878	-1.59646
Rv3723	Rv3723	Probable conserved transmembrane protein	-0.67622	-1.59795
Rv2597	Rv2597	Probable membrane protein	-0.70082	-1.62543
Rv0482	murB	Probable UDP-N-acetylenolpyruvoylglucosamine reductase MurB (UDP-N-acetylmuramate dehydrogenase)	-0.755163	-1.68782
Rv0934	pstS1	Periplasmic phosphate-binding lipoprotein PstS1 (PBP-1) (PstS1)	-0.765146	-1.69954
Rv0954	Rv0954	Probable conserved transmembrane protein	-0.789525	-1.7285
Rv3236c	Rv3236c	Probable conserved integral membrane transport protein	-0.801473	-1.74288
Rv3641c	fic	Possible cell filamentation protein Fic	-0.85347	-1.80684
Rv3625c	mesJ	Possible cell cycle protein MesJ	-0.901438	-1.86793
Rv0237	lpqI	Probable conserved lipoprotein LpqI	-0.911544	-1.88106
Rv0970	Rv0970	Probable conserved integral membrane protein	-0.918672	-1.89037
Rv2403c	lppR	Probable conserved lipoprotein LppR	-0.921816	-1.8945
Rv1903	Rv1903	Probable conserved membrane protein	-0.961637	-1.94752
Rv0431	Rv0431	Putative tuberculin related peptide	-1.02485	-2.03474
Rv2877c	Rv2877c	Probable conserved integral membrane protein	-1.07205	-2.10242
Rv0955	Rv0955	Probable conserved integral membrane protein	-1.14567	-2.21248
Rv2685	arsB1	Probable arsenic-transport integral membrane protein ArsB1	-1.14835	-2.2166
Rv2543	lppA	Probable conserved lipoprotein LppA	-1.1541	-2.22545
Rv3728	Rv3728	Probable conserved two-domain membrane protein	-1.17973	-2.26534
Rv1371	Rv1371	Probable conserved membrane protein	-1.18691	-2.27665
Rv0010c	Rv0010c	Probable conserved membrane protein	-1.18789	-2.27819
Rv1275	lprC	Possible lipoprotein LprC	-1.21468	-2.3209
Rv0347	Rv0347	Probable conserved membrane protein	-1.23153	-2.34815
Rv2796c	lppV	Probable conserved lipoprotein LppV	-1.26149	-2.39743
Rv2361c	Rv2361c	Long (C50) chain Z-isoprenyl diphosphate synthase (Z-decaprenyl diphosphate synthase)	-1.29838	-2.45952
Rv2673	aftC	Possible arabinofuranosyltransferase AftC	-1.33645	-2.52529
Rv3331	sugI	Probable sugar-transport integral membrane protein SugI	-1.33904	-2.52983
Rv0806c	cpsY	Possible UDP-glucose-4-epimerase CpsY (galactowaldenase) (UDP-galactose-4-epimerase) (uridine diphosphate galactose-4-epimerase) (uridine diphospho-galactose-4-epimerase)	-1.34303	-2.53684
Rv2723	Rv2723	Probable conserved integral membrane protein	-1.34846	-2.54639
Rv3479	Rv3479	Possible transmembrane protein	-1.41349	-2.6638
Rv3805c	aftB	Possible arabinofuranosyltransferase AftB	-1.43031	-2.69504
Rv0473	Rv0473	Possible conserved transmembrane protein	-1.43298	-2.70004
Rv2151c	ftsQ	Possible cell division protein FtsQ	-1.46021	-2.75148
Rv3006	lppZ	Probable conserved lipoprotein LppZ	-1.46874	-2.7678
Rv1686c	Rv1686c	Probable conserved integral membrane protein ABC transporter	-1.49787	-2.82426
Rv1704c	cycA	Probable D-serine/alanine/glycine transporter protein CycA	-1.52651	-2.88087
Rv1926c	mpt63	Immunogenic protein Mpt63 (antigen Mpt63/MPB63) (16 kDa immunoprotective extracellular protein)	-1.59199	-3.01464
Rv1517	Rv1517	Conserved hypothetical transmembrane protein	-1.71608	-3.28542
Rv2320c	rocE	Probable cationic amino acid transport integral membrane protein RocE	-1.78573	-3.44794
Rv1610	Rv1610	Possible conserved membrane protein	-1.80064	-3.48374
Rv3848	Rv3848	Probable conserved transmembrane protein	-1.89137	-3.70989
Rv1280c	oppA	Probable periplasmic oligopeptide-binding lipoprotein OppA	-1.92973	-3.80985
Rv3680	Rv3680	Probable anion transporter ATPase	-1.92979	-3.80999
Rv2158c	murE	Probable UDP-N-acetylmuramoylalanyl-D-glutamate-2,6-diaminopimelate ligase MurE	-2.00066	-4.00184
Rv1522c	mmpL12	Probable conserved transmembrane transport protein MmpL12	-2.01311	-4.0365
Rv1758	cut1	Probable cutinase Cut1	-2.02446	-4.0684
Rv1671	Rv1671	Probable membrane protein	-2.2093	-4.62452
Rv1783	eccC5	ESX conserved component EccC5. ESX-5 type VII secretion system protein.	-2.29191	-4.89703
Rv3884c	eccA2	ESX conserved component EccA2. ESX-2 type VII secretion system protein. Probable CbxX/CfqX family protein.	-2.34546	-5.08222
Rv1101c	Rv1101c	Conserved membrane protein	-2.43718	-5.41582
Rv0346c	ansP2	Possible L-asparagine permease AnsP2 (L-asparagine transport protein)	-2.72882	-6.62913
Rv2942	mmpL7	Conserved transmembrane transport protein MmpL7	-3.02766	-8.15486
Rv2091c	Rv2091c	Probable membrane protein	-3.05918	-8.33498
Rv0073	Rv0073	Probable glutamine-transport ATP-binding protein ABC transporter	-3.14557	-8.84936
Rv3802c	Rv3802c	Probable conserved membrane protein	-3.20499	-9.2214
Rv2980	Rv2980	Possible conserved secreted protein	-4.00973	-16.1082
Rv0267	narU	Probable integral membrane nitrite extrusion protein NarU (nitrite facilitator)	-4.25547	-19.0996

## Sheet: AvgCWCP_ΔdosT
Rv#	GeneName	Description	ΔdosT_C3HeB/FeJ	FC_ΔdosT_C3HeB/FeJ
Rv0961	Rv0961	Probable integral membrane protein	-1.7408	0.299203
Rv2938	drrC	Probable daunorubicin-dim-transport integral membrane protein ABC transporter DrrC	-1.50611	0.352059
Rv0882	Rv0882	Probable transmembrane protein	-1.37118	0.386575
Rv1271c	Rv1271c	Conserved hypothetical secreted protein	-1.27728	0.412571
Rv0107c	ctpI	Probable cation-transporter ATPase I CtpI	-1.22927	-2.34448
Rv1992c	ctpG	Probable metal cation transporter P-type ATPase G CtpG	-1.09826	-2.14096
Rv0199	Rv0199	Probable conserved membrane protein	-0.906138	-1.87402
Rv0051	Rv0051	Probable conserved transmembrane protein	-0.879992	-1.84037
Rv3265c	wbbL1	dTDP-RHA:a-D-GlcNAc-diphosphoryl polyprenol, a-3-L-rhamnosyl transferase WbbL1 (alpha-L-rhamnose-(1->3)-alpha-D-GlcNAc(1->P)-P-decaprenyl)	-0.860399	-1.81554
Rv1920	Rv1920	Probable membrane protein	-0.810361	-1.75365
Rv0621	Rv0621	Possible membrane protein	-0.714827	-1.64129
Rv2609c	Rv2609c	Probable conserved membrane protein	-0.617513	-1.53423
Rv2254c	Rv2254c	Probable integral membrane protein	0.636428	-0.643304
Rv1758	cut1	Probable cutinase Cut1	0.713397	-0.609882
Rv1348	irtA	Iron-regulated transporter IrtA	0.744019	-0.597074
Rv0289	espG3	ESX-3 secretion-associated protein EspG3	0.790971	-0.577955
Rv3236c	Rv3236c	Probable conserved integral membrane transport protein	0.808512	-0.57097
Rv3679	Rv3679	Probable anion transporter ATPase	1.09753	-0.467315
Rv1795	eccD5	ESX conserved component EccD5. ESX-5 type VII secretion system protein. Probable membrane protein.	1.10044	-0.466373
Rv3880c	espL	ESX-1 secretion-associated protein EspL	1.23013	-0.426279
Rv0050	ponA1	Probable bifunctional penicillin-binding protein 1A/1B PonA1 (murein polymerase) (PBP1): penicillin-insensitive transglycosylase (peptidoglycan TGASE) + penicillin-sensitive transpeptidase (DD-transpeptidase)	1.31673	-0.401445
Rv2113	Rv2113	Probable integral membrane protein	1.71543	-0.304512

## Sheet: AvgCHPs_Mtb
Rv#	GeneName	Description	MtbWT_C3HeB/FeJ	FC_MtbWT_C3HeB/FeJ
Rv0372c	Rv0372c	Conserved hypothetical protein	3.17854	9.0539
Rv3076	Rv3076	Conserved hypothetical protein	2.46145	5.50771
Rv3421c	Rv3421c	Conserved hypothetical protein	1.87998	3.6807
Rv3906c	Rv3906c	Conserved hypothetical protein	1.87146	3.65904
Rv2185c	TB16.3	Conserved protein TB16.3	1.57596	2.98134
Rv0269c	Rv0269c	Conserved hypothetical protein	1.53142	2.89071
Rv1770	Rv1770	Conserved protein	1.50899	2.8461
Rv0100	Rv0100	Conserved hypothetical protein	1.4963	2.82118
Rv0192	Rv0192	Conserved hypothetical protein	1.44512	2.72285
Rv2422	Rv2422	Hypothetical protein	1.42131	2.67828
Rv0313	Rv0313	Conserved protein	1.37896	2.60081
Rv0207c	Rv0207c	Conserved hypothetical protein	1.36047	2.56769
Rv0569	Rv0569	Conserved protein	1.35243	2.55342
Rv1976c	Rv1976c	Conserved hypothetical protein	1.33842	2.52874
Rv2821c	Rv2821c	Conserved hypothetical protein	1.28322	2.43381
Rv0340	Rv0340	Conserved protein	1.26886	2.4097
Rv1331	Rv1331	Conserved hypothetical protein	1.24656	2.37275
Rv0047c	Rv0047c	Conserved protein	1.17007	2.25023
Rv3920c	Rv3920c	Conserved protein similar to jag protein	1.12673	2.18363
Rv0395	Rv0395	Hypothetical protein	1.119	2.17196
Rv0390	Rv0390	Conserved protein	1.09984	2.1433
Rv3422c	Rv3422c	Conserved hypothetical protein	1.09178	2.13137
Rv0963c	Rv0963c	Conserved hypothetical protein	1.06527	2.09256
Rv0976c	Rv0976c	Conserved hypothetical protein	1.04794	2.06757
Rv3122	Rv3122	Hypothetical protein	1.03154	2.04421
Rv2295	Rv2295	Conserved hypothetical protein	0.96434	1.95117
Rv2515c	Rv2515c	Conserved hypothetical protein	0.946326	1.92696
Rv2172c	Rv2172c	Conserved protein	0.930671	1.90616
Rv1486c	Rv1486c	Conserved hypothetical protein	0.918961	1.89075
Rv2641	cadI	Cadmium inducible protein CadI	0.918513	1.89017
Rv2239c	Rv2239c	Conserved hypothetical protein	0.914238	1.88457
Rv3528c	Rv3528c	Unknown protein	0.900385	1.86656
Rv2288	Rv2288	Hypothetical protein	0.894402	1.85884
Rv1100	Rv1100	Conserved protein	0.887612	1.85011
Rv1421	Rv1421	Conserved protein	0.881115	1.8418
Rv2603c	Rv2603c	Highly conserved protein	0.870645	1.82848
Rv3897c	Rv3897c	Conserved hypothetical protein	0.85726	1.81159
Rv1378c	Rv1378c	Conserved hypothetical protein	0.851404	1.80426
Rv1883c	Rv1883c	Conserved hypothetical protein	0.850925	1.80366
Rv1482c	Rv1482c	Conserved hypothetical protein	0.848891	1.80112
Rv0959	Rv0959	Conserved hypothetical protein	0.847225	1.79904
Rv3688c	Rv3688c	Conserved protein	0.84272	1.79343
Rv1060	Rv1060	Unknown protein	0.838515	1.78821
Rv3369	Rv3369	Conserved protein	0.80683	1.74936
Rv3439c	Rv3439c	Conserved hypothetical alanine and proline rich protein	0.804616	1.74668
Rv0740	Rv0740	Conserved hypothetical protein	0.800592	1.74182
Rv0785	Rv0785	Conserved protein	0.79477	1.7348
Rv3916c	Rv3916c	Conserved hypothetical protein	0.764415	1.69868
Rv0311	Rv0311	Unknown protein	0.762619	1.69657
Rv2137c	Rv2137c	Conserved hypothetical protein	0.74092	1.67124
Rv3189	Rv3189	Conserved hypothetical protein	0.739263	1.66932
Rv3492c	Rv3492c	Conserved hypothetical Mce associated protein	0.717488	1.64432
Rv2415c	Rv2415c	Conserved hypothetical protein	0.707844	1.63336
Rv0790c	Rv0790c	Hypothetical protein	0.668534	1.58946
Rv2908c	Rv2908c	Conserved hypothetical protein	0.661934	1.5822
Rv0885	Rv0885	Conserved hypothetical protein	0.639377	1.55766
Rv3267	Rv3267	Conserved protein (CPSA-related protein)	0.607022	1.52311
Rv2067c	Rv2067c	Conserved protein	-0.732451	-1.66146
Rv2542	Rv2542	Conserved hypothetical protein	-0.736456	-1.66608
Rv0831c	Rv0831c	Conserved protein	-0.742414	-1.67297
Rv2365c	Rv2365c	Conserved hypothetical protein	-0.758621	-1.69187
Rv1069c	Rv1069c	Conserved protein	-0.772927	-1.70873
Rv1501	Rv1501	Conserved hypothetical protein	-0.807136	-1.74973
Rv2712c	Rv2712c	Hypothetical protein	-0.829911	-1.77758
Rv2774c	Rv2774c	Hypothetical protein	-0.832435	-1.78069
Rv3181c	Rv3181c	Conserved protein	-0.849944	-1.80243
Rv0825c	Rv0825c	Conserved protein	-0.856978	-1.81124
Rv2826c	Rv2826c	Hypothetical protein	-0.871872	-1.83004
Rv3311	Rv3311	Conserved protein	-0.872709	-1.8311
Rv0181c	Rv0181c	Conserved hypothetical protein	-0.894739	-1.85927
Rv3081	Rv3081	Conserved hypothetical protein	-0.90744	-1.87571
Rv2336	Rv2336	Hypothetical protein	-0.908362	-1.87691
Rv2132	Rv2132	Conserved hypothetical protein	-0.911061	-1.88043
Rv1913	Rv1913	Conserved hypothetical protein	-0.916841	-1.88798
Rv2143	Rv2143	Conserved hypothetical protein	-0.93433	-1.911
Rv2237	Rv2237	Conserved protein	-0.956196	-1.94019
Rv3717	Rv3717	Conserved hypothetical protein	-0.965159	-1.95228
Rv3413c	Rv3413c	Unknown alanine and proline rich protein	-0.986732	-1.98169
Rv1203c	Rv1203c	Hypothetical protein	-0.98722	-1.98236
Rv2929	Rv2929	Hypothetical protein	-1.00841	-2.0117
Rv2632c	Rv2632c	Conserved protein	-1.00874	-2.01215
Rv0837c	Rv0837c	Hypothetical protein	-1.01182	-2.01645
Rv0448c	Rv0448c	Conserved hypothetical protein	-1.01596	-2.02225
Rv3755c	Rv3755c	Conserved protein	-1.03152	-2.04418
Rv0759c	Rv0759c	Conserved hypothetical protein	-1.04006	-2.05632
Rv3190c	Rv3190c	Hypothetical protein	-1.04281	-2.06024
Rv3126c	Rv3126c	Hypothetical protein	-1.07136	-2.10142
Rv0026	Rv0026	Conserved hypothetical protein	-1.08619	-2.12312
Rv2275	Rv2275	Conserved hypothetical protein	-1.10516	-2.15122
Rv2868c	gcpE	Probable GcpE protein	-1.12249	-2.17722
Rv1975	Rv1975	Conserved hypothetical protein	-1.12568	-2.18205
Rv3090	Rv3090	Unknown alanine and valine rich protein	-1.1375	-2.19999
Rv1505c	Rv1505c	Conserved hypothetical protein	-1.14093	-2.20524
Rv3796	Rv3796	Conserved protein	-1.14846	-2.21678
Rv0027	Rv0027	Conserved hypothetical protein	-1.15846	-2.23219
Rv2813	Rv2813	Conserved hypothetical protein	-1.17829	-2.26309
Rv2140c	TB18.6	Conserved protein TB18.6	-1.24341	-2.36757
Rv1592c	Rv1592c	Conserved hypothetical protein	-1.25758	-2.39094
Rv0614	Rv0614	Conserved hypothetical protein	-1.26533	-2.40382
Rv0025	Rv0025	Conserved hypothetical protein	-1.26909	-2.41009
Rv3594	Rv3594	Conserved hypothetical protein	-1.30429	-2.46963
Rv0950c	Rv0950c	Conserved hypothetical protein	-1.30865	-2.47709
Rv1119c	Rv1119c	Hypothetical protein	-1.32	-2.49666
Rv1724c	Rv1724c	Hypothetical protein	-1.33375	-2.52057
Rv2133c	Rv2133c	Conserved hypothetical protein	-1.37474	-2.59321
Rv0471c	Rv0471c	Hypothetical protein	-1.38366	-2.6093
Rv1685c	Rv1685c	Conserved hypothetical protein	-1.41931	-2.67458
Rv3354	Rv3354	Conserved hypothetical protein	-1.42777	-2.69031
Rv0268c	Rv0268c	Hypothetical protein	-1.43508	-2.70397
Rv3218	Rv3218	Conserved protein	-1.43529	-2.70437
Rv1898	Rv1898	Conserved hypothetical protein	-1.45558	-2.74266
Rv3831	Rv3831	Hypothetical protein	-1.45826	-2.74776
Rv2660c	Rv2660c	Hypothetical protein	-1.46301	-2.75682
Rv2960c	Rv2960c	Hypothetical protein	-1.47912	-2.78779
Rv1176c	Rv1176c	Conserved hypothetical protein	-1.50252	-2.83337
Rv2469c	Rv2469c	Conserved hypothetical protein	-1.53609	-2.90007
Rv0140	Rv0140	Conserved protein	-1.54006	-2.90806
Rv2001	Rv2001	Conserved hypothetical protein	-1.55233	-2.93291
Rv3832c	Rv3832c	Conserved protein	-1.56326	-2.95521
Rv1532c	Rv1532c	Conserved hypothetical protein	-1.57274	-2.97469
Rv2628	Rv2628	Hypothetical protein	-1.57553	-2.98044
Rv2804c	Rv2804c	Hypothetical protein	-1.60767	-3.0476
Rv0164	TB18.5	Conserved protein TB18.5	-1.63646	-3.10902
Rv1179c	Rv1179c	Unknown protein	-1.67757	-3.19889
Rv1632c	Rv1632c	Hypothetical protein	-1.68058	-3.20556
Rv2331	Rv2331	Hypothetical protein	-1.69218	-3.23145
Rv3365c	Rv3365c	Conserved protein	-1.72097	-3.29659
Rv3209	Rv3209	Conserved hypothetical threonine and proline rich protein	-1.7358	-3.33064
Rv1727	Rv1727	Conserved hypothetical protein	-1.73986	-3.34003
Rv0029	Rv0029	Conserved hypothetical protein	-1.74447	-3.35072
Rv3822	Rv3822	Conserved hypothetical protein	-1.77133	-3.41369
Rv2227	Rv2227	Conserved hypothetical protein	-1.77445	-3.42107
Rv1780	Rv1780	Conserved protein	-1.78502	-3.44624
Rv2787	Rv2787	Conserved hypothetical alanine rich protein	-1.84835	-3.60088
Rv2565	Rv2565	Conserved protein	-1.89539	-3.72023
Rv1045	Rv1045	Hypothetical protein	-1.93396	-3.82102
Rv2401	Rv2401	Hypothetical protein	-2.0123	-4.03425
Rv2954c	Rv2954c	Hypothetical protein	-2.01779	-4.04964
Rv3360	Rv3360	Conserved hypothetical protein	-2.0335	-4.09397
Rv1356c	Rv1356c	Hypothetical protein	-2.04264	-4.11999
Rv1732c	Rv1732c	Conserved protein	-2.05456	-4.15418
Rv0443	Rv0443	Conserved protein	-2.06745	-4.19144
Rv3178	Rv3178	Conserved hypothetical protein	-2.07105	-4.20192
Rv1957	Rv1957	Hypothetical protein	-2.08519	-4.2433
Rv1118c	Rv1118c	Conserved protein	-2.12034	-4.34796
Rv3749c	Rv3749c	Conserved hypothetical protein	-2.12085	-4.34949
Rv1847	Rv1847	Conserved protein	-2.12948	-4.37561
Rv1225c	Rv1225c	Conserved hypothetical protein	-2.13562	-4.39426
Rv2451	Rv2451	Hypothetical proline and serine rich protein	-2.26114	-4.7937
Rv1682	Rv1682	Probable coiled-coil structural protein	-2.33598	-5.04895
Rv2817c	Rv2817c	Conserved hypothetical protein	-2.53274	-5.7867
Rv3662c	Rv3662c	Conserved hypothetical protein	-2.53326	-5.78879
Rv2742c	Rv2742c	Conserved hypothetical arginine rich protein	-2.53355	-5.78994
Rv2240c	Rv2240c	Unknown protein	-2.595	-6.04189
Rv1116	Rv1116	Hypothetical protein	-2.71981	-6.58786
Rv0141c	Rv0141c	Unknown protein	-2.80728	-6.99965
Rv1354c	Rv1354c	Conserved hypothetical protein	-2.90944	-7.51324
Rv2375	Rv2375	Conserved hypothetical protein	-2.99629	-7.97944
Rv3773c	Rv3773c	Conserved protein	-3.01712	-8.09551
Rv0310c	Rv0310c	Conserved protein	-3.08961	-8.51266
Rv3691	Rv3691	Conserved protein	-3.1424	-8.82994
Rv2117	Rv2117	Conserved hypothetical protein	-3.18795	-9.11315
Rv3235	Rv3235	Hypothetical alanine arginine proline rich protein	-3.22227	-9.33254
Rv2016	Rv2016	Hypothetical protein	-3.45702	-10.9816
Rv1322	Rv1322	Conserved hypothetical protein	-3.61587	-12.2599
Rv3519	Rv3519	Unknown protein	-3.70796	-13.0679
Rv0441c	Rv0441c	Hypothetical protein	-3.73094	-13.2777
Rv3046c	Rv3046c	Conserved protein	-3.9597	-15.5592
Rv3108	Rv3108	Hypothetical protein	-4.03242	-16.3636
Rv2722	Rv2722	Conserved hypothetical protein	-4.12108	-17.4008
Rv1215c	Rv1215c	Conserved protein	-4.43512	-21.6323

## Sheet: AvgCHPs_ΔdosR
Rv#	GeneName	Description	ΔdosR_C3HeB/FeJ	FC_ΔdosR_C3HeB/FeJ
Rv3181c	Rv3181c	Conserved protein	2.50859	5.69062
Rv1372	Rv1372	Conserved hypothetical protein	1.9883	3.9677
Rv1179c	Rv1179c	Unknown protein	1.78569	3.44784
Rv0966c	Rv0966c	Conserved protein	1.53276	2.8934
Rv1950c	Rv1950c	Conserved hypothetical protein	1.47592	2.7816
Rv0857	Rv0857	Conserved hypothetical protein	1.44983	2.73176
Rv3920c	Rv3920c	Conserved protein similar to jag protein	1.235	2.35382
Rv2402	Rv2402	Conserved protein	1.20178	2.30024
Rv3096	Rv3096	Conserved hypothetical protein	1.11564	2.16692
Rv2134c	Rv2134c	Conserved protein	1.09315	2.1334
Rv0349	Rv0349	Hypothetical protein	1.05274	2.07447
Rv1891	Rv1891	Conserved protein	1.02649	2.03707
Rv0759c	Rv0759c	Conserved hypothetical protein	0.965926	1.95332
Rv1887	Rv1887	Hypothetical protein	0.919138	1.89098
Rv3749c	Rv3749c	Conserved hypothetical protein	0.886875	1.84917
Rv3612c	Rv3612c	Conserved hypothetical protein	0.864951	1.82128
Rv0787	Rv0787	Unknown protein	0.839194	1.78905
Rv1515c	Rv1515c	Conserved hypothetical protein	0.838444	1.78812
Rv2016	Rv2016	Hypothetical protein	0.771193	1.70668
Rv0193c	Rv0193c	Hypothetical protein	0.753485	1.68586
Rv0911	Rv0911	Conserved protein	0.714282	1.64067
Rv2707	Rv2707	Probable conserved transmembrane alanine and leucine rich protein	0.707687	1.63318
Rv2896c	Rv2896c	Conserved hypothetical protein	0.627148	1.54451
Rv1154c	Rv1154c	Hypothetical protein	0.612108	1.52849
Rv2897c	Rv2897c	Conserved hypothetical protein	0.610839	1.52715
Rv3259	Rv3259	Conserved hypothetical protein	-0.646306	-1.56516
Rv3766	Rv3766	Hypothetical protein	-0.822377	-1.76832
Rv1823	Rv1823	Conserved protein	-0.844427	-1.79555
Rv2683	Rv2683	Conserved protein	-0.858017	-1.81255
Rv1367c	Rv1367c	Conserved protein	-0.869629	-1.82719
Rv1732c	Rv1732c	Conserved protein	-0.982962	-1.97652
Rv2562	Rv2562	Conserved hypothetical protein	-0.994987	-1.99306
Rv0530	Rv0530	Conserved protein	-0.997876	-1.99706
Rv0579	Rv0579	Conserved hypothetical protein	-1.03938	-2.05534
Rv2559c	Rv2559c	Conserved hypothetical alanine leucine valine rich protein	-1.04165	-2.05858
Rv2360c	Rv2360c	Unknown protein	-1.10574	-2.1521
Rv3594	Rv3594	Conserved hypothetical protein	-1.11279	-2.16263
Rv1507c	Rv1507c	Conserved protein	-1.12011	-2.17364
Rv1116	Rv1116	Hypothetical protein	-1.1352	-2.19649
Rv3686c	Rv3686c	Conserved hypothetical protein	-1.19895	-2.29572
Rv3180c	Rv3180c	Hypothetical alanine rich protein	-1.20927	-2.31221
Rv2204c	Rv2204c	Conserved protein	-1.2341	-2.35234
Rv0887c	Rv0887c	Conserved hypothetical protein	-1.23672	-2.35662
Rv1232c	Rv1232c	Conserved protein	-1.28744	-2.44094
Rv2515c	Rv2515c	Conserved hypothetical protein	-1.29855	-2.45982
Rv2738c	Rv2738c	Conserved hypothetical protein	-1.36551	-2.57667
Rv1727	Rv1727	Conserved hypothetical protein	-1.37065	-2.58587
Rv3360	Rv3360	Conserved hypothetical protein	-1.37641	-2.59621
Rv1875	Rv1875	Conserved protein	-1.3922	-2.62478
Rv1670	Rv1670	Conserved hypothetical protein	-1.46523	-2.76108
Rv2811	Rv2811	Conserved hypothetical protein	-1.48441	-2.79803
Rv0060	Rv0060	Conserved hypothetical protein	-1.48962	-2.80816
Rv2696c	Rv2696c	Conserved alanine and glycine and valine rich protein	-1.54813	-2.92437
Rv1894c	Rv1894c	Conserved hypothetical protein	-1.6505	-3.13942
Rv2771c	Rv2771c	Conserved hypothetical protein	-1.69971	-3.24836
Rv2578c	Rv2578c	Conserved hypothetical protein	-1.73074	-3.31898
Rv0950c	Rv0950c	Conserved hypothetical protein	-1.74048	-3.34147
Rv2728c	Rv2728c	Conserved alanine rich protein	-1.81091	-3.50862
Rv0025	Rv0025	Conserved hypothetical protein	-1.98153	-3.94911
Rv1322	Rv1322	Conserved hypothetical protein	-2.05533	-4.1564
Rv2898c	Rv2898c	Conserved hypothetical protein	-2.56407	-5.91375
Rv0268c	Rv0268c	Hypothetical protein	-2.62438	-6.1662
Rv2631	Rv2631	Conserved hypothetical protein	-2.65645	-6.30478
Rv0441c	Rv0441c	Hypothetical protein	-2.76138	-6.78043
Rv1045	Rv1045	Hypothetical protein	-3.70009	-12.9969
Rv3218	Rv3218	Conserved protein	-6.29791	-78.6794

## Sheet: AvgCHPs_ΔdosS
Rv#	GeneName	Description	ΔdosS_C3HeB/FeJ	FC_ΔdosS_C3HeB/FeJ
Rv2515c	Rv2515c	Conserved hypothetical protein	2.97401	7.85716
Rv1514c	Rv1514c	Conserved hypothetical protein	2.19347	4.57404
Rv1896c	Rv1896c	Conserved hypothetical protein	2.03983	4.11197
Rv0106	Rv0106	Conserved hypothetical protein	1.58748	3.00524
Rv1006	Rv1006	Unknown protein	1.45976	2.75062
Rv2256c	Rv2256c	Conserved hypothetical protein	1.19483	2.28918
Rv2696c	Rv2696c	Conserved alanine and glycine and valine rich protein	1.17735	2.26161
Rv2478c	Rv2478c	Conserved hypothetical protein	1.12041	2.17409
Rv0571c	Rv0571c	Conserved protein	1.04441	2.06252
Rv1825	Rv1825	Conserved protein	1.00272	2.00378
Rv1628c	Rv1628c	Conserved protein	0.896273	1.86125
Rv1883c	Rv1883c	Conserved hypothetical protein	0.799398	1.74038
Rv3254	Rv3254	Conserved hypothetical protein	0.788134	1.72684
Rv0611c	Rv0611c	Hypothetical protein	0.77856	1.71542
Rv0455c	Rv0455c	Conserved protein	0.776732	1.71325
Rv3179	Rv3179	Conserved protein	0.771467	1.70701
Rv0141c	Rv0141c	Unknown protein	0.769401	1.70456
Rv3403c	Rv3403c	Hypothetical protein	0.707585	1.63307
Rv0807	Rv0807	Conserved hypothetical protein	0.704793	1.62991
Rv0740	Rv0740	Conserved hypothetical protein	0.696828	1.62094
Rv2983	Rv2983	Conserved hypothetical alanine rich protein	0.696268	1.62031
Rv2670c	Rv2670c	Conserved hypothetical protein	0.689829	1.61309
Rv1989c	Rv1989c	Hypothetical protein	0.679801	1.60192
Rv0026	Rv0026	Conserved hypothetical protein	0.667037	1.58781
Rv2004c	Rv2004c	Conserved protein	0.664966	1.58553
Rv0340	Rv0340	Conserved protein	0.658733	1.5787
Rv1158c	Rv1158c	Conserved hypothetical ala-, pro-rich protein	0.614823	1.53137
Rv0345	Rv0345	Conserved hypothetical protein	-0.671161	-1.59235
Rv0293c	Rv0293c	Conserved protein	-0.693346	-1.61703
Rv0138	Rv0138	Conserved hypothetical protein	-0.698065	-1.62233
Rv2708c	Rv2708c	Conserved hypothetical protein	-0.714825	-1.64128
Rv3126c	Rv3126c	Hypothetical protein	-0.734599	-1.66394
Rv1501	Rv1501	Conserved hypothetical protein	-0.782131	-1.71967
Rv1727	Rv1727	Conserved hypothetical protein	-0.798069	-1.73877
Rv3529c	Rv3529c	Conserved hypothetical protein	-0.799876	-1.74095
Rv2566	Rv2566	Long conserved protein	-0.811238	-1.75472
Rv2137c	Rv2137c	Conserved hypothetical protein	-0.815805	-1.76028
Rv3038c	Rv3038c	Conserved protein	-0.822571	-1.76856
Rv2260	Rv2260	Conserved hypothetical protein	-0.833902	-1.7825
Rv0368c	Rv0368c	Conserved hypothetical protein	-0.845478	-1.79686
Rv3338	Rv3338	Conserved hypothetical protein	-0.856722	-1.81092
Rv2360c	Rv2360c	Unknown protein	-0.85893	-1.81369
Rv0496	Rv0496	Conserved hypothetical protein	-0.869203	-1.82665
Rv2632c	Rv2632c	Conserved protein	-0.898256	-1.86381
Rv3899c	Rv3899c	Conserved hypothetical protein	-0.899482	-1.8654
Rv0027	Rv0027	Conserved hypothetical protein	-0.904571	-1.87199
Rv0493c	Rv0493c	Conserved protein	-0.915456	-1.88617
Rv2898c	Rv2898c	Conserved hypothetical protein	-0.917276	-1.88855
Rv2032	acg	Conserved protein Acg	-0.930217	-1.90556
Rv0767c	Rv0767c	Conserved hypothetical protein	-0.953672	-1.9368
Rv2304c	Rv2304c	Hypothetical protein	-0.957465	-1.94189
Rv1048c	Rv1048c	Hypothetical protein	-0.963474	-1.95
Rv1190	Rv1190	Conserved hypothetical protein	-0.996173	-1.9947
Rv2735c	Rv2735c	Conserved hypothetical protein	-1.02467	-2.0345
Rv1265	Rv1265	Unknown protein	-1.03515	-2.04933
Rv2569c	Rv2569c	Conserved hypothetical protein	-1.03705	-2.05202
Rv0311	Rv0311	Unknown protein	-1.04022	-2.05654
Rv0712	Rv0712	Conserved protein	-1.11367	-2.16396
Rv0597c	Rv0597c	Conserved hypothetical protein	-1.12228	-2.17691
Rv3190c	Rv3190c	Hypothetical protein	-1.13344	-2.19381
Rv1738	Rv1738	Conserved protein	-1.15042	-2.21978
Rv2401	Rv2401	Hypothetical protein	-1.23011	-2.34585
Rv3099c	Rv3099c	Conserved protein	-1.24197	-2.36521
Rv1375	Rv1375	Conserved hypothetical protein	-1.25365	-2.38444
Rv3142c	Rv3142c	Hypothetical protein	-1.27689	-2.42315
Rv1069c	Rv1069c	Conserved protein	-1.29262	-2.44973
Rv1111c	Rv1111c	Conserved hypothetical protein	-1.2992	-2.46092
Rv0185	Rv0185	Conserved hypothetical protein	-1.34054	-2.53247
Rv3771c	Rv3771c	Conserved hypothetical protein	-1.34681	-2.54349
Rv2681	Rv2681	Conserved hypothetical alanine rich protein	-1.3785	-2.59998
Rv2774c	Rv2774c	Hypothetical protein	-1.40142	-2.64161
Rv2159c	Rv2159c	Conserved protein	-1.40567	-2.64941
Rv1100	Rv1100	Conserved protein	-1.40717	-2.65217
Rv2425c	Rv2425c	Conserved hypothetical protein	-1.41221	-2.66144
Rv2557	Rv2557	Conserved protein	-1.41679	-2.66991
Rv3916c	Rv3916c	Conserved hypothetical protein	-1.4291	-2.69278
Rv1499	Rv1499	Hypothetical protein	-1.48543	-2.80001
Rv1287	Rv1287	Conserved hypothetical protein	-1.50535	-2.83893
Rv2641	cadI	Cadmium inducible protein CadI	-1.5181	-2.86414
Rv1056	Rv1056	Conserved protein	-1.58055	-2.99083
Rv3831	Rv3831	Hypothetical protein	-1.58115	-2.99209
Rv3811	Rv3811	Conserved hypothetical protein	-1.59235	-3.01541
Rv3896c	Rv3896c	Conserved hypothetical protein	-1.59377	-3.01837
Rv0990c	Rv0990c	Hypothetical protein	-1.60437	-3.04063
Rv0372c	Rv0372c	Conserved hypothetical protein	-1.66207	-3.16471
Rv2636	Rv2636	Conserved hypothetical protein	-1.71062	-3.27302
Rv3196	Rv3196	Conserved hypothetical protein	-1.71789	-3.28954
Rv0925c	Rv0925c	Conserved protein	-1.77324	-3.41822
Rv1043c	Rv1043c	Conserved hypothetical protein	-1.81628	-3.52171
Rv2449c	Rv2449c	Conserved protein	-1.87108	-3.65807
Rv1597	Rv1597	Hypothetical protein	-1.88235	-3.68676
Rv3662c	Rv3662c	Conserved hypothetical protein	-2.00408	-4.01134
Rv1455	Rv1455	Conserved protein	-2.08241	-4.23514
Rv2367c	Rv2367c	Conserved hypothetical protein	-2.14657	-4.42773
Rv0572c	Rv0572c	Hypothetical protein	-2.23594	-4.7107
Rv3686c	Rv3686c	Conserved hypothetical protein	-2.29574	-4.91007
Rv1815	Rv1815	Conserved protein	-2.37484	-5.18677
Rv1073	Rv1073	Conserved hypothetical protein	-2.39456	-5.25817
Rv2616	Rv2616	Conserved protein	-2.51156	-5.70235
Rv3612c	Rv3612c	Conserved hypothetical protein	-2.51937	-5.7333
Rv2001	Rv2001	Conserved hypothetical protein	-2.62804	-6.18186
Rv1422	Rv1422	Conserved hypothetical protein	-2.74843	-6.71987
Rv3702c	Rv3702c	Conserved hypothetical protein	-2.7807	-6.87185
Rv1051c	Rv1051c	Conserved hypothetical protein	-2.81314	-7.02813
Rv0495c	Rv0495c	Conserved hypothetical protein	-2.84086	-7.16447
Rv2240c	Rv2240c	Unknown protein	-2.97001	-7.83544

## Sheet: AvgCHPs_ΔdosT
Rv#	GeneName	Description	ΔdosT_C3HeB/FeJ	FC_ΔdosT_C3HeB/FeJ
Rv3076	Rv3076	Conserved hypothetical protein	2.14814	4.43257
Rv1770	Rv1770	Conserved protein	1.51173	2.85152
Rv2137c	Rv2137c	Conserved hypothetical protein	1.13118	2.19038
Rv3897c	Rv3897c	Conserved hypothetical protein	1.02494	2.03488
Rv0311	Rv0311	Unknown protein	1.00978	2.01361
Rv3122	Rv3122	Hypothetical protein	0.914445	1.88484
Rv2044c	Rv2044c	Conserved hypothetical protein	0.892877	1.85687
Rv0060	Rv0060	Conserved hypothetical protein	0.875077	1.83411
Rv2683	Rv2683	Conserved protein	0.874466	1.83333
Rv2239c	Rv2239c	Conserved hypothetical protein	0.831345	1.77934
Rv2491	Rv2491	Conserved hypothetical protein	0.775649	1.71196
Rv0885	Rv0885	Conserved hypothetical protein	0.741127	1.67148
Rv0906	Rv0906	Conserved protein	-0.61985	-1.53672
Rv3735	Rv3735	Conserved hypothetical protein	-0.685037	-1.60774
Rv2001	Rv2001	Conserved hypothetical protein	-0.726133	-1.6542
Rv2125	Rv2125	Conserved hypothetical protein	-0.785002	-1.72309
Rv1084	Rv1084	Conserved protein	-0.793057	-1.73274
Rv3773c	Rv3773c	Conserved protein	-0.793196	-1.73291
Rv0471c	Rv0471c	Hypothetical protein	-0.796906	-1.73737
Rv1419	Rv1419	Unknown protein	-0.799374	-1.74035
Rv0999	Rv0999	Unknown protein	-0.817798	-1.76271
Rv0825c	Rv0825c	Conserved protein	-0.847245	-1.79906
Rv2569c	Rv2569c	Conserved hypothetical protein	-0.882386	-1.84342
Rv3771c	Rv3771c	Conserved hypothetical protein	-0.922527	-1.89543
Rv3218	Rv3218	Conserved protein	-0.99169	-1.98851
Rv3126c	Rv3126c	Hypothetical protein	-0.998619	-1.99809
Rv3832c	Rv3832c	Conserved protein	-1.04861	-2.06854
Rv3210c	Rv3210c	Conserved protein	-1.11935	-2.17249
Rv2813	Rv2813	Conserved hypothetical protein	-1.1297	-2.18813
Rv2565	Rv2565	Conserved protein	-1.2565	-2.38915
Rv2722	Rv2722	Conserved hypothetical protein	-1.82177	-3.53515
Rv3519	Rv3519	Unknown protein	-1.97594	-3.93384
Rv3108	Rv3108	Hypothetical protein	-2.04249	-4.11955

## Sheet: AvgInfoPath_Mtb
Rv#	GeneName	Description	Mtb_C3HeB/FeJ	FC_Mtb_C3HeB/FeJ
Rv2904c	rplS	50S ribosomal protein L19 RplS	1.76586	3.40077
Rv0630c	recB	Probable exonuclease V (beta chain) RecB (exodeoxyribonuclease V beta chain)(exodeoxyribonuclease V polypeptide) (chi-specific endonuclease)	1.34546	2.54111
Rv2448c	valS	Probable valyl-tRNA synthase protein ValS (valyl-tRNA synthetase) (valine--tRNA ligase) (valine translase)	1.15952	2.23384
Rv0995	rimJ	Ribosomal-protein-alanine acetyltransferase RimJ (acetylating enzyme for N-terminal of ribosomal protein S5)	1.02168	2.03028
Rv0639	nusG	Probable transcription antitermination protein NusG	0.986705	1.98165
Rv3585	radA	DNA repair protein RadA (DNA repair protein SMS)	0.937195	1.9148
Rv0718	rpsH	30S ribosomal protein S8 RpsH	0.863814	1.81984
Rv3598c	lysS	Lysyl-tRNA synthetase 1 LysS (lysine--tRNA ligase 1) (LysRS 1) (lysine translase)	0.858141	1.8127
Rv2555c	alaS	Probable alanyl-tRNA synthetase AlaS (alanine--tRNA ligase) (alanine translase) (ALARS)	0.850904	1.80363
Rv3923c	rnpA	Ribonuclease P protein component RnpA (RNaseP protein) (RNase P protein) (protein C5)	0.830661	1.7785
Rv0719	rplF	50S ribosomal protein L6 RplF	0.807233	1.74985
Rv0670	end	Probable endonuclease IV End (endodeoxyribonuclease IV) (apurinase)	0.801891	1.74338
Rv3908	mutT4	Possible mutator protein MutT4	0.780469	1.71769
Rv0054	ssb	Single-strand binding protein Ssb (helix-destabilizing protein)	0.766743	1.70142
Rv0056	rplI	50S ribosomal protein L9 RplI	0.735178	1.6646
Rv3024c	trmU	Probable tRNA (5-methylaminomethyl-2-thiouridylate)-methyltransferase TrmU	0.707659	1.63315
Rv0001	dnaA	Chromosomal replication initiator protein DnaA	0.636497	1.55455
Rv3924c	rpmH	50S ribosomal protein L34 RpmH	-0.695293	-1.61921
Rv1221	sigE	Alternative RNA polymerase sigma factor SigE	-0.742355	-1.6729
Rv3062	ligB	Probable ATP-dependent DNA ligase LigB (polydeoxyribonucleotide synthase [ATP]) (polynucleotide ligase [ATP]) (sealase) (DNA repair protein) (DNA joinase)	-0.929553	-1.90469
Rv1390	rpoZ	Probable DNA-directed RNA polymerase (omega chain) RpoZ (transcriptase omega chain) (RNA polymerase omega subunit)	-0.95791	-1.94249
Rv0667	rpoB	DNA-directed RNA polymerase (beta chain) RpoB (transcriptase beta chain) (RNA polymerase beta subunit)	-0.969022	-1.95751
Rv2890c	rpsB	30S ribosomal protein S2 RpsB	-1.02352	-2.03287
Rv0861c	ercc3	DNA helicase Ercc3	-1.07127	-2.10128
Rv1316c	ogt	Methylated-DNA--protein-cysteine methyltransferase Ogt (6-O-methylguanine-DNA methyltransferase) (O-6-methylguanine-DNA-alkyltransferase)	-1.12195	-2.17641
Rv3204	Rv3204	Possible DNA-methyltransferase (modification methylase)	-1.29967	-2.46172
Rv3009c	gatB	Probable glutamyl-tRNA(GLN) amidotransferase (subunit B) GatB (Glu-ADT subunit B)	-1.37406	-2.59199
Rv2464c	Rv2464c	Possible DNA glycosylase	-1.3768	-2.59692
Rv0071	Rv0071	Possible maturase	-1.4693	-2.76887
Rv0429c	def	Probable polypeptide deformylase Def (PDF) (formylmethionine deformylase)	-1.54693	-2.92194
Rv2055c	rpsR2	30S ribosomal protein S18 RpsR2	-2.43912	-5.4231
Rv2069	sigC	RNA polymerase sigma factor, ECF subfamily, SigC	-3.1206	-8.69747
Rv1629	polA	Probable DNA polymerase I PolA	-3.47719	-11.1362

## Sheet: AvgInfoPath_ΔdosR
Rv#	Gene Name	Description	ΔdosR_C3HeB/FeJ	FC_ΔdosR_C3HeB/FeJ
Rv2889c	tsf	Probable elongation factor Tsf (EF-ts)	2.6895	6.45092
Rv3585	radA	DNA repair protein RadA (DNA repair protein SMS)	1.37336	2.59073
Rv0233	nrdB	Ribonucleoside-diphosphate reductase (beta chain) NrdB (ribonucleotide reductase small chain)	1.05427	2.07666
Rv3442c	rpsL	30S ribosomal protein S9 RpsI	0.87105	1.82899
Rv0670	end	Probable endonuclease IV End (endodeoxyribonuclease IV) (apurinase)	-0.702196	-1.62698
Rv3907c	pcnA	Probable poly(A) polymerase PcnA (polynucleotide adenylyltransferase) (NTP polymerase) (RNA adenylating enzyme) (poly(A) polymerase)	-0.991275	-1.98794
Rv1629	polA	Probable DNA polymerase I PolA	-1.33306	-2.51937
Rv3580c	cysS1	Cysteinyl-tRNA synthetase 1 CysS1 (cysteine--tRNA ligase 1) (CYSRS 1) (cysteine translase)	-1.59201	-3.01469
Rv0995	rimJ	Ribosomal-protein-alanine acetyltransferase RimJ (acetylating enzyme for N-terminal of ribosomal protein S5)	-1.9082	-3.75341
Rv3462c	infA	Probable translation initiation factor if-1 InfA	-2.2062	-4.61457
Rv2055c	rpsR2	30S ribosomal protein S18 RpsR2	-2.77839	-6.86088

[truncated: 22 more sheets: AvgInfoPath_ΔdosS, AvgInfoPath_ΔdosT, AvgIntMeta_Mtb, AvgIntMeta_ΔdosR, AvgIntMeta_ΔdosS, AvgIntMeta_ΔdosT, AvgLipid_Mtb, AvgLipid_ΔdosR, AvgLipid_ΔdosS, AvgLipid_ΔdosT, AvgPEPPE_Mtb, AvgPEPPE_ΔdosR, AvgPEPPE_ΔdosS, AvgPEPPE_ΔdosT, AvgRegu_Mtb, AvgRegu_ΔdosR, AvgRegu_ΔdosS, AvgRegu_ΔdosT, AvgVirDetAdap_Mtb, AvgVirDetAdap_ΔdosR …]
