# Supplementary material for: In-Vivo Gene Signatures of Mycobacterium tuberculosis in C3HeB/FeJ Mice
Source: PLoS One. 2015 Aug 13;10(8):e0135208. doi: 10.1371/journal.pone.0135208 (PMC4535907; doi:10.1371/journal.pone.0135208)
Supplement: S2 Table — Various pathways representing one or more functional category as per Tuberculist and IntPath [50] database are shown. (XLS) [file pone.0135208.s005.xls]

## Sheet: Mtb
Specific pathways perturbed in WT Mtb infected mouse lungs	p-value* (P<0.05)
Metabolic pathways	3.9866e-17
Nicotinate and nicotinamide metabolism	0.000186297
Oxidative phosphorylation	0.00133814
Sulfur relay system	0.0034405
Ascorbate and aldarate metabolism	0.00368958
Heme biosynthesis from uroporphyrinogen-III II	0.00385103
Mycothiol biosynthesis	0.00385103
Superpathway of pyridoxal 5'-phosphate biosynthesis and salvage	0.00385103
Antigen building blocks biosynthesis (E. coli)	0.00626542
Polycyclic aromatic hydrocarbon degradation	0.00651949
Glycogen degradation I	0.0075358
Bisphenol degradation	0.00798408
Folate and tetrahydrofolate biosynthesis	0.00812066
Chloroalkane and chloroalkene degradation	0.0102701
Superpathway of leucine, valine, and isoleucine biosynthesis	0.0102701
crobial metabolism in diverse environments	0.0105159
Galactose metabolism	0.0127517
Histidine metabolism	0.0151293
Tyrosine metabolism	0.0154502
Amino sugar and nucleotide sugar metabolism	0.0174457
Enterobacterial common antigen biosynthesis	0.0181075
Flavin biosynthesis I (bacteria and plants)	0.0181075
Chlorocyclohexane and chlorobenzene degradation	0.0247319
Chorismate biosynthesis I	0.0247319
dTDP-L-rhamnose biosynthesis I	0.0247319
Ethanol degradation I	0.0247319
Pantothenate and CoA biosynthesis	0.0261678
Limonene and pinene degradation	0.0294618
Starch and sucrose metabolism	0.0345659
GDP-D-rhamnose biosynthesis	0.03845
Pyridoxal 5'-phosphate salvage pathway	0.03845
Quinate degradation I	0.03845
Valine, leucine and isoleucine biosynthesis	0.0395175
C5-Branched dibasic acid metabolism	0.0403941
Riboflavin metabolism	0.0403941
Glycolysis and Gluconeogenesis	0.0445738
Aminobenzoate degradation	0.0481661

## Sheet: ΔdosR
Specific pathways perturbed in Mtb:Δ-dosR infected mouse lungs	p-value* (P<0.05)
Metabolic pathways	1.06e-06
Biosynthesis of secondary metabolites	0.000182
Novobiocin biosynthesis	0.000625
Aspartate superpathway	0.00284161
Alanine and phenylalanine biosynthesis	0.00304269
Homoserine and methionine biosynthesis	0.00304269
Superpathway of adenosyl-L-methionine biosynthesis	0.004215
Superpathway of methionine biosynthesis (transsulfuration)	0.004215
Superpathway of histidine, purine, and pyrimidine biosynthesis	0.0042611
Formylthf biosynthesis I	0.00559275
Purine nucleotides de novo biosynthesis I	0.00832174
Superpathway of methionine biosynthesis (by sulfhydrylation)	0.0088061
One carbon pool by folate	0.0148503
Methionine salvage II (mammalia)	0.0149224
NAD phosphorylation and dephosphorylation	0.0149224
Superpathway of lysine, threonine and methionine biosynthesis	0.0173581
Adenosine nucleotides de novobiosynthesis	0.0197126
Lysine biosynthesis	0.0197126
Nicotinate and nicotinamide metabolism	0.0222881
Leucine and isoleucine biosynthesis	0.0310113
Coenzyme A biosynthesis	0.0441036
Homoserine biosynthesis	0.0441036
Superpathway of cytosolic glycolysis (plants), pyruvate dehydrogenase and TCA cycle	0.0483149
Superpathway of glycolysis, pyruvate dehydrogenase, TCA, and glyoxylate bypass	0.0483149

## Sheet: ΔdosS
Specific pathways perturbed in Mtb:Δ-dosS infected mouse lungs	p value* (p<0.05)
Superpathway of histidine, purine, and pyrimidine biosynthesis	0.000110445
TCA cycle	0.000177668
5-aminoimidazole ribonucleotide biosynthesis II	0.000277551
Alanine, aspartate and glutamate metabolism	0.000362726
Purine nucleotides de novo biosynthesis I	0.00061759
Valine, leucine and isoleucine biosynthesis	0.00152041
Aminobenzoate degradation	0.00195099
Carbon fixation pathways in prokaryotes	0.00343189
Methane metabolism	0.0034587
Toluene degradation	0.00350098
L-alanine fermentation to propionate and acetate	0.00854201
Taurine and hypotaurine metabolism	0.0117129
Mixed acid fermentation	0.0141786
Histidine biosynthesis	0.0154554
TCA cycle variation III (eukaryotic)	0.0154554
Naphthalene degradation	0.0162747
Tyrosine metabolism	0.0177879
Inositol phosphate metabolism	0.0196226
Nitrogen metabolism	0.0204103
Glycine betaine biosynthesis I (Gram-negative bacteria)	0.0256357
Tryptophan degradation VII (via indole-3-pyruvate)	0.0256357
Tyrosine biosynthesis I	0.0256357
Ethylbenzene degradation	0.0291205
Superpathway of threonine metabolism	0.0291205
Cyanoamino acid metabolism	0.0339899
Streptomycin biosynthesis	0.0339899
Serine-isocitrate lyase pathway	0.0460556
Superpathway of glyoxylate bypass and TCA	0.0460556

## Sheet: ΔdosT
Specific pathways perturbed in Mtb:Δ-dosT infected mouse lungs	p value* (p<0.05)
Gamma;-hexachlorocyclohexane degradation	0.0152073
2,3-dihydroxybenzoate biosynthesis	0.0152073
Arginine and proline metabolism	0.0352337
Arginine degradation XI	0.0152073
Biotin biosynthesis I	0.0306321
Citrulline biosynthesis	0.0306321
Citrulline degradation	0.0076319
Dioxin degradation	0.0375829
Enterobactin biosynthesis	0.0228926
Heme biosynthesis from uroporphyrinogen-III II	0.0228926
Superpathway of citrulline metabolism	0.0462694
Urea cycle	0.0228926
