# Supplementary material for: In-Vivo Gene Signatures of Mycobacterium tuberculosis in C3HeB/FeJ Mice
Source: PLoS One. 2015 Aug 13;10(8):e0135208. doi: 10.1371/journal.pone.0135208 (PMC4535907; doi:10.1371/journal.pone.0135208)
Supplement: S3 Table — The Table summarizes hypoxia responsive genes changed in C3HeB/FeJ mouse lungs (this study) versus in-vitro conditions [24]. (XLS) [file pone.0135208.s006.xls]

## Sheet: NRP_Vs_MtbWT20
Rv number	NAME	Mtb_C3HeB/FeJ	NRP Day6: 1 (Non-replicating persistence)	NRP Day6: 2 (Non-replicating persistence)	NRP Day6: 3 (Non-replicating persistence)	AVG Day6	NRP Day8: 1 (Non-replicating persistence)	NRP Day8: 2 (Non-replicating persistence)	NRP Day8: 3 (Non-replicating persistence)	Avg Day8	NRP Day10: 1 (Non-replicating persistence)	NRP Day10: 2 (Non-replicating persistence)	NRP Day10: 3 (Non-replicating persistence)	Avg Day10	NRP Day12: 1 (Non-replicating persistence)	NRP Day12: 2 (Non-replicating persistence)	NRP Day12: 3 (Non-replicating persistence)	Avg Day12	NRP Day14: 1 (Non-replicating persistence)	NRP Day14: 2 (Non-replicating persistence)	NRP Day14: 3 (Non-replicating persistence)	NRP Day14: 4 (Non-replicating persistence)	NRP Day14: 5 (Non-replicating persistence)	NRP Day14: 6 (Non-replicating persistence)	NRP Day14: 7 (Non-replicating persistence)	NRP Day14: 8 (Non-replicating persistence)	NRP Day14: 9 (Non-replicating persistence)	Avg Day14	NRP Day20: 1 (Non-replicating persistence)	NRP Day20: 2 (Non-replicating persistence)	Avg Day20	NRP Day30: 1 (Non-replicating persistence)	NRP Day30: 2 (Non-replicating persistence)	Avg Day30	NRP Day80: 1 (Non-replicating persistence)	NRP Day80: 2 (Non-replicating persistence)	NRP Day80: 3 (Non-replicating persistence)	NRP Day80: 4 (Non-replicating persistence)	NRP Day80: 5 (Non-replicating persistence)	Avg Day80
RV0372C	|| conserved hypothetical protein || conserved hypotheticals ||	3.17854	0.33	0.29	-0.04	0.193333	-0.1	0.04	0.21	0.05	0.23	0.4	0.17	0.266667	0.14	0.19	0.37	0.233333	0.37	0.25	0.31	0.28	1.08	0.36	0.37	0.14	0.46	0.402222	1.31	2.33	1.82	1.81	1.81	1.81	0.29	1.55	1	1.81	-0.1	0.91
RV3864	|| conserved hypothetical protein || conserved hypotheticals ||	3.07418	-0.88	-0.4	-0.37	-0.55	-0.9	-0.74	-0.6	-0.746667	-0.34	-0.61	0.02	-0.31	-0.98	-0.26	-0.04	-0.426667	-0.31	-0.3	-0.47	-0.68	-0.15	-0.2	-0.05	-0.1	0.02	-0.248889	-0.29	-0.87	-0.58	-0.36	-1.83	-1.095	-1.39	-1.23	-0.5	-1.83	-0.42	-1.074
RV0166	fadD5 || fatty-acid-CoA ligase || lipid metabolism ||	2.8605	-0.61	-0.74	-1.15	-0.833333	-2.23	-1.98	-1.88	-2.03	-1.62	-2.75	-1.19	-1.85333	-1.83	-1.61	-1.98	-1.80667	-3.22	-3.08	-2.79	-1.88	-2.03	-2.15	-2.64	-2.51	-0.78	-2.34222	-2.63	-2.72	-2.675	-2.69	-2.22	-2.455	-0.37	-1.12	-2.6	-2.22	-0.15	-1.292
RV3487C	lipF || esterase/lipase || intermediary metabolism and respiration ||	2.76347	-0.76	-1.19	-1.85	-1.26667	-1.88	-2.42	-2.42	-2.24	-2.77	-3.26	-2.41	-2.81333	-2.7	-3.05	-3.75	-3.16667	-4.51	-2.24	-4.44	-1.96	-5.06	-4.89	-2.31	-2.15	-5.98	-3.72667	-5.6	-5.22	-5.41	-5.25	-4.87	-5.06	-5.41	-4.48	-6.38	-4.87	-0.08	-4.244
RV3149	nuoE || NADH dehydrogenase I chain E || intermediary metabolism and respiration ||	2.68038	-2.76	-2.66	-2.26	-2.56	-3.18	-3.48	-2.08	-2.91333	-3.43	-2.59	-1.68	-2.56667	-3.06	-2.84	-3.58	-3.16	-3.42	-3.7	-3.94	-3.79	-3.97	-3.68	-3.49	-2.89	-4.78	-3.74	-4.83	-3.42	-4.125	-4.32	-2.15	-3.235	-2.74	-3.78	-2.32	-2.15	-0.15	-2.228
RV3076	|| conserved hypothetical protein || conserved hypotheticals ||	2.46145	0.32	0.1	-0.09	0.11	0.07	0.71	0.08	0.286667	0.24	0.21	-0.12	0.11	-0.04	0.06	-0.22	-0.0666667	-0.47	-0.43	-0.15	-0.36	-0.08	-0.54	-0.11	-0.43	-0.29	-0.317778	-0.14	-0.52	-0.33	-0.44	0.32	-0.06	-0.27	-1.36	-1	0.32	0	-0.462
RV0147	|| aldehyde dehydrogenase NAD-dependent || intermediary metabolism and respiration ||	2.3869	-0.8	-0.41	-0.56	-0.59	-0.53	-0.58	-0.26	-0.456667	-0.32	-0.48	-1	-0.6	-0.99	-1.38	-0.8	-1.05667	-0.21	-0.95	-0.67	-0.78	-0.34	-0.95	-0.67	-0.7	-0.82	-0.676667	-1.37	-0.83	-1.1	-1.67	-1.97	-1.82	-2.96	0.14	-2.48	-1.97	0.27	-1.4
RV1113	|| conserved hypothetical protein || unknown ||	2.20513	-0.5	-0.56	-0.6	-0.553333	-1.08	-1.07	-0.6	-0.916667	-1.07	-1.12	-0.59	-0.926667	-1.51	-1.53	-1.26	-1.43333	-1.54	-0.07	-1.08	-1.19	-1.68	-1.83	-0.99	-0.79	-0.34	-1.05667	-0.37	0.04	-0.165	-0.59	-1.66	-1.125	0.75	-0.25	1	-1.66	-0.09	-0.05
RV0560C	|| benzoquinone methyltransferase || intermediary metabolism and respiration ||	1.9342	-0.16	0.07		-0.045	0.42		-0.63	-0.105	-0.54	-0.26	-0.34	-0.38	-0.16	-0.43	0.15	-0.146667	-0.61	-0.91	-0.19	-0.87	-1.67	-0.08	-0.33	-0.78	0.2	-0.582222	0.33	0.14	0.235	1.48	0.28	0.88	0.49	-1.29	-0.09	0.28	0.07	-0.108
RV3421C	|| conserved hypothetical protein || conserved hypotheticals ||	1.87998	-0.48	-0.03	-0.09	-0.2	0.06	0.19	0.1	0.116667	-0.34	0.22	-0.06	-0.06	-0.46	-0.35	0.04	-0.256667	0.17	0.12	-0.34	0.06	-0.26	0.09	0.51	0.51	-0.02	0.0933333	-0.43	-0.25	-0.34	-0.08	-0.98	-0.53	1.01	0.9	0.41	-0.98	0.03	0.274
RV2443	dctA || C4-dicarboxylate-transport transmembrane protein || cell wall and cell processes ||	1.87195	0.63	0.55	-0.12	0.353333	0.21	0.31	0.09	0.203333	0.72	0.15	0.01	0.293333	0.42	0.82	0.2	0.48	0.09	0.03	0.22	0.42	0.77	0.14	0.39	0.58	0.3	0.326667	-0.42	-0.72	-0.57	-0.05	-3.46	-1.755	-1.8	-0.38	-0.72	-3.46	0.39	-1.194
RV3906C	|| conserved hypothetical protein || conserved hypotheticals ||	1.87146	-0.22	0.36	-0.01	0.0433333	1.27	0.78	-0.47	0.526667	0.47	1.04	0.2	0.57	1.05	1.01	-0.08	0.66	0.7	-0.08	0.03	-0.22	0.27	-0.67	-0.29	0.07	-0.62	-0.09	0.1	-0.75	-0.325	-1.37	0.6	-0.385	-1.5	0.05	-0.85	0.6	-0.35	-0.41
RV2145C	wag31 || hypothetical protein || cell wall and cell processes ||	1.86761	-0.82	-1.06	-1.07	-0.983333	-1.08	-1.62	-0.47	-1.05667	-0.99	-1.46	-0.5	-0.983333	-1.28	-0.51	-0.77	-0.853333	-0.89	-0.98	-1.38	-1.15	-0.55	-0.4	-0.84	-0.92	-0.74	-0.872222	-0.94	-2.45	-1.695	-2.77	-4.58	-3.675	-4.15	-3.23	-2.71	-4.58	-0.12	-2.958
RV1071C	echA9 || enoyl-CoA hydratase || lipid metabolism ||	1.77289	-0.65	-0.28	-0.05	-0.326667	-0.34	-0.34	0.04	-0.213333	-0.26	-0.18	-0.34	-0.26	-0.92	-1.07	-0.83	-0.94	-0.93	-0.68	-0.75	-0.76	-0.76	-1.09	-0.55	-0.68	-0.39	-0.732222	-1	0	-0.5	-3.57	-4.21	-3.89	-1.69	-2.32	0.26	-4.21	0.04	-1.584
RV2904C	rplS || 50S ribosomal protein L19 || information pathways ||	1.76586	0.07	0.05	0.56	0.226667	0.48	0.34	0.59	0.47	0.54	0.37	0.33	0.413333	0.57	0.47	0.34	0.46	0.4	0.09	0.1	0.18	0.61	0.43	-0.01	-0.04	0.42	0.242222	0.13	-0.91	-0.39	-2.11	-3.42	-2.765	-2.48	-3.85	-3.33	-3.42	0.37	-2.542
RV2185C	TB16.3 || conserved hypothetical protein || conserved hypotheticals ||	1.57596	0.55	1.01	1.01	0.856667	0.94	0.9	0.8	0.88	0.74	0.82	0.68	0.746667	0.31	-0.09	-0.32	-0.0333333	0.13	0.21	0.09	0.16	0.44	-0.14	0.49	0.36	-0.57	0.13	-0.3	-2.46	-1.38	-1.9	-2.82	-2.36	-2.85	-3.19	-2.51	-2.82	0.13	-2.248
RV3679	|| anion transporter ATPase || cell wall and cell processes ||	1.55143	0.6	0.48	0.39	0.49	0.53	0.69	0.52	0.58	0.35	0.31	0.07	0.243333	0.21	0.27	-0.2	0.0933333	-0.51	-0.54	-0.45	-0.67	-0.12	-0.18	-0.3	-0.28	-0.38	-0.381111	-0.61	-2.13	-1.37	-2.95	-2.84	-2.895	-0.68	-1.29	-0.17	-2.84	-0.42	-1.08
RV1749C	|| membrane protein || cell wall and cell processes ||	1.54341	0.86	1.03	1.12	1.00333	1.06	1.11	1.46	1.21	1.02	0.94	0.94	0.966667	0.95	0.81	0.33	0.696667	0.17	1.34	0.59	1.14	0.57	0.62	1.21	1.17	0.6	0.823333	0.23	-1.04	-0.405	-0.31	-1.7	-1.005	-2.1	-2.23	-1.01	-1.7	0.23	-1.362
RV0269C	|| conserved hypothetical protein || conserved hypotheticals ||	1.53142	0.17	-0.1	-0.28	-0.07	-0.74	-0.02	-0.01	-0.256667	0.88	-0.56	-0.44	-0.04	-1.06	-0.47	0.45	-0.36	-0.23	-0.38	-0.21	-0.33	0.66	0.07	-0.06	-0.09	0.39	-0.02	0.47	1.29	0.88	2.48	-0.24	1.12	0.18	-0.17	-0.88	-0.24	-0.35	-0.292
RV2421C	nadD || nicotinate-nucleotide adenylyltransferase || conserved hypotheticals ||	1.51312	1.08	1.16	0.99	1.07667	1.2	1.03	0.35	0.86	0.83	1.09	0.98	0.966667	1.59	1.37	0.74	1.23333	1.28	0.52	1.24	0.52	0.93	1.21	0.46	0.45	0.5	0.79	1.13	0.44	0.785	0.63	-0.37	0.13	-0.77	-1.07	0.01	-0.37	0.08	-0.424
RV1770	|| conserved hypothetical protein || conserved hypotheticals ||	1.50899	-1.49	-0.93	-0.36	-0.926667	-0.68	-0.54	-0.23	-0.483333	-0.87	-0.53	-0.75	-0.716667	-0.97	-1.12	-1.43	-1.17333	-1.28	-0.73	-1.08	-0.73	-1.36	-1.3	-0.75	-0.69	-0.58	-0.944444	-1.89	-2.17	-2.03	-0.91	-4.07	-2.49	-3.63	-3.23	-0.64	-4.07	0.02	-2.31
RV1412	ribC || riboflavin synthase alpha chain || intermediary metabolism and respiration ||	1.50564	-0.34	0.1	0.38	0.0466667	0.5	0.15	-0.11	0.18	0.15	0.44	0.13	0.24	0.27	0.39	0.41	0.356667	0.31	0.14	0.31	0.31	0.44	0.14	0.34	0.45	0.48	0.324444	0.15	0.7	0.425	-0.87	-0.19	-0.53	-0.6	1.07	-0.44	-0.19	0.14	-0.004
RV0100	|| conserved hypothetical protein || unknown ||	1.4963	-0.14	-0.08	0	-0.0733333	-0.41		0.03	-0.19	-1.03	-0.62	-0.13	-0.593333	-0.27	-0.47	0.8	0.02	0.64	-0.02	0.32	0.35	-2.08	0.39	-0.22	-0.3	0.45	-0.0522222	0.24	1.46	0.85	1.15	3.47	2.31	3.13	4.49	3.89	3.47	0.09	3.014
RV0050	ponA1 || bifunctional penicillin-binding protein || cell wall and cell processes ||	1.45057	-0.35	0.07	-0.39	-0.223333	-0.19	-0.65	-0.65	-0.496667	-0.7	-0.45	-0.51	-0.553333	-0.67	-0.24	-0.79	-0.566667	-1.05	-0.62	-1.06	-0.48	-1.03	-0.26	-0.23	-0.19	-1.83	-0.75	-2.31	-1.6	-1.955	-2.28	-2.5	-2.39	-1.61	-2.75	-1.78	-2.5	-0.24	-1.776
RV0192	|| conserved hypothetical protein || conserved hypotheticals ||	1.44512	-0.24	-0.16	-0.14	-0.18	-0.06	-0.22	-0.41	-0.23	-0.44	-0.14	-0.43	-0.336667	-0.14	-0.24	-0.11	-0.163333	-0.02	0.27	-0.37	0.01	-0.41	-0.07	-0.18	-0.24	-0.21	-0.135556	-0.71	-1.19	-0.95	-1.23	-1.09	-1.16	-1.92	-0.67	-2.25	-1.09	-0.08	-1.202
RV3262	fbiB || F420 biosynthesis protein || conserved hypotheticals ||	1.42185	-0.74	-0.24	0.02	-0.32	-1.12	-0.7	-0.15	-0.656667	-1.05	-0.91	-0.25	-0.736667	-1.37	-1.23	-0.76	-1.12	-1.66	-0.8	-1.01	-0.71	-1.55	-0.91	-0.16	-0.5	-1.29	-0.954444	-2.17	-0.61	-1.39	-2.77	-0.34	-1.555	1.19	1.36	0.13	-0.34	0.08	0.484
RV2422	|| hypothetical protein || unknown ||	1.42131	0.21	-0.08	-0.05	0.0266667	0.26	-0.16	-0.11	-0.00333333	0.81	-0.12	0.12	0.27	0.33	0.64	0.11	0.36	0.48	-0.17	0.91	0.56	0.54	0.3	0.29	0.37	0.48	0.417778	1.63	1.84	1.735	2.1	2.54	2.32	2.22	2.89	0.65	2.54	0	1.66
RV2957	|| glycosyltransferase || intermediary metabolism and respiration ||	1.41601	0.37	0.09	-0.22	0.08	-0.55	-0.88	0.02	-0.47	-0.18	-1.92	-0.12	-0.74	-0.14	-0.38	0.09	-0.143333	-0.51	-0.59	-0.48	-0.48	-0.4	-0.23	-0.41	-0.45	0.06	-0.387778	-0.06	0.1	0.02	-1.74	0.45	-0.645	1.21	0.94	-1.41	0.45	-0.14	0.21
RV0313	|| conserved hypothetical protein || unknown ||	1.37896	1.08	0.01	0.05	0.38	0.43	0.1	0.58	0.37	1.23	0.69	0.51	0.81	1.62	1.17	2.01	1.6	2.56	1.11	1.63	2.06	1.99	1.57	1.4	1.27	1.38	1.66333	2.11	1.03	1.57	4.87	-0.07	2.4	1.17	1.38	1.4	-0.07	-0.1	0.756
RV2790C	ltp1 || lipid-transfer protein || cell wall and cell processes ||	1.36756	-0.47	-0.39	-0.37	-0.41	-1.56	-1.47	-0.28	-1.10333	-0.97	-0.99	-0.29	-0.75	-1.46	-0.83	-1.53	-1.27333	-1.19	0.19	-1.59	-0.34	-1.77	-1.65	0.05	-0.1	-1.69	-0.898889	-2.48	-0.32	-1.4	-1.33	-1.57	-1.45	-1.02	-1.15	-4.67	-1.57	0.29	-1.624
RV0207C	|| conserved hypothetical protein || conserved hypotheticals ||	1.36047	-0.66	0.35	-0.25	-0.186667	0.26	0.41	-0.49	0.06	-0.04	0.33	-0.33	-0.0133333	0.42	0.44	-0.13	0.243333	0.03	0.12	0.69	0.06	-0.14	0.3	0.02	0.06	0.26	0.155556	-0.63	-2.28	-1.455	-1.51	-2.53	-2.02	-3.42	-2.78	-2.48	-2.53	-0.01	-2.244
RV0569	|| conserved hypothetical protein || conserved hypotheticals ||	1.35243	5.29	5.24	5.16	5.23	5.89	5.51	4.64	5.34667	5.24	5.22	4.17	4.87667	4.38	4.78	5.14	4.76667	5.87	5.18	5.2	5.18	5.28	5.62	5.23	5.17	3.96	5.18778	4.26	1.25	2.755	3.04	-0.23	1.405	0.42	0.36	-1.94	-0.23	-0.37	-0.352
RV3746C	PE34 || PE family protein || PE/PPE ||	1.35134	0.54	0.34	0.29	0.39	0.86	2.02	0.64	1.17333	3.11	3.61	3.32	3.34667	3.27	4.09	3.71	3.69	4.66	3.39	4.62	2.65	5.67	5.09	3.54	3.38	6.63	4.40333	7.39	2.19	4.79	2.83	-0.24	1.295	0.61	-0.06	1.99	-0.24	0.38	0.536
RV3055	|| transcriptional regulator, tetR-family || regulatory proteins ||	1.34681	0.23	0.17	-0.16	0.08	0.12	-0.25	0.01	-0.04	0.31	0.36	-0.25	0.14	0.52	0.34	0.39	0.416667	1.11	0.2	0.68	0.32	0.82	0.61	0.39	0.13	-0.18	0.453333	0.25	0.37	0.31	1.11	1.33	1.22	0.35	1.4	0.63	1.33	-0.05	0.732
RV0630C	recB || exonuclease V beta chain || information pathways ||	1.34546	-0.82	-0.75	-0.28	-0.616667	-0.81	-0.74	-0.16	-0.57	-1.03	-0.1	-0.08	-0.403333	-0.73	-1	-0.22	-0.65	-0.59	-0.58	-0.42	-0.74	-1.26	-1.04	-0.65	-0.55	0.1	-0.636667	-0.66	0.06	-0.3	0.08		0.08	0.65	0.92	-0.16		0.1	0.3775
RV1976C	|| conserved hypothetical protein || unknown ||	1.33842	0.1	0.41	0.22	0.243333	0.42	-0.85	0.5	0.0233333	1.35	1.31	0.55	1.07	0.75	1.12	0.99	0.953333	1.45	0.38	0.75	0.82	1.71	1.65	0.97	0.86	1.01	1.06667	1.48	-0.51	0.485	1.87	-1.88	-0.005	-0.08	-0.16	0.82	-1.88	0.44	-0.172
RV1619	|| conserved membrane protein || conserved hypotheticals ||	1.30612	-0.79	0.21	0.15	-0.143333	-0.57	-0.21	0.18	-0.2	-0.7	-0.12	0.23	-0.196667	-0.39	-0.19	0.03	-0.183333	-1.06	-0.21	0.09	-0.29	-0.45	-0.58	-0.2	-0.17	-0.68	-0.394444	-0.6	-1.83	-1.215	-1.05	0.09	-0.48	0.37	-0.13	1.06	0.09	0.36	0.35
RV2161C	|| conserved hypothetical protein || intermediary metabolism and respiration ||	1.29283	-0.11	0.02	-0.01	-0.0333333	0.2	0.11	-0.22	0.03	-0.21	0.11	0.18	0.0266667	0.25	-0.01	-0.34	-0.0333333	0.01	-0.02	0.17	0.3	-0.21	0.27	0	-0.05	-0.59	-0.0133333	-0.6	-2.04	-1.32	-1.88	-3.07	-2.475	-3.25	-2.88	-1.15	-3.07	-0.11	-2.092
RV0325	|| hypothetical protein || unknown ||	1.28683	0.36	0.04	0.1	0.166667	0.16	-0.06	0.1	0.0666667	0.52	-0.09	-0.23	0.0666667	0.44	0.12	0.24	0.266667	0.96	0.09	0.23	0.23	0.54	0.1	-0.06	0.11	0.39	0.287778	1.39	0.63	1.01	1.5	3.03	2.265	0.09	0.87	0.44	3.03	0.02	0.89
RV2821C	|| conserved hypothetical protein || conserved hypotheticals ||	1.28322	-0.3	-0.44	-0.85	-0.53	-1.16	-0.85	-0.46	-0.823333	-1.17	-1.11	-0.65	-0.976667	-1.78	-1.58	-1.95	-1.77	-2.21	-1.78	-1.89	-1.78	-1.76	-2.08	-1.67	-1.54	-2.53	-1.91556	-3.1	-1.24	-2.17	-2.2	-2.51	-2.355	-0.75	-1.27	-0.12	-2.51	0.03	-0.924
RV2340C	PE_PGRS39 || PE-PGRS family protein || PE/PPE ||	1.27314	-0.28	-0.39	-0.15	-0.273333	-0.09	-0.09	-0.28	-0.153333	0.56	-0.1	-0.33	0.0433333	0.2	-0.39	0.41	0.0733333	0.65	0.27	0.15	0.22	1.33	0.17	0.12	-0.61	0.55	0.316667	0.82	0.86	0.84	1.19	1.62	1.405	0.29	0.41	0.92	1.62	-0.07	0.634
RV0340	|| conserved hypothetical protein || unknown ||	1.26886	1.23	0.71	0.16	0.7	1.09	1.14	0.54	0.923333	1.53	1.05	0.57	1.05	1.73	1.75	1.21	1.56333	1.37	0.86	1.46	0.59	1.79	1.71	0.58	0.66	1.78	1.2	2.07	-0.37	0.85	0.3	-1.07	-0.385	-1.66	-2.09	-0.58	-1.07	-0.22	-1.124
RV0040C	mtc28 || secreted proline rich protein || conserved hypotheticals ||	1.26049	-1.94	-2.35	-1.22	-1.83667	-2.22	-2.08	-1.27	-1.85667	-2.39	-2.25	-0.95	-1.86333	-2	-2.15	-2.1	-2.08333	-2.05	-1.74	-1.73	-2.02	-2.08	-2.62	-2.3	-1.04	-1.18	-1.86222	-1.18	-0.63	-0.905	-2.33	-1.27	-1.8	-1.24	-2	-2.04	-1.27	0.4	-1.23
RV1331	clpS || conserved hypothetical protein || conserved hypotheticals ||	1.24656	0.22	0.19	0.14	0.183333	0.43	0.41	0.66	0.5	1.05	0.9	0.27	0.74	0.61	0.87	1.18	0.886667	1.67	1.07	1.39	1.19	1.56	1.57	1.36	1.11	1.16	1.34222	1.89	-0.64	0.625	0.76	-1.42	-0.33	-0.79	-0.95	-2.03	-1.42	-0.19	-1.076
RV3445C	esxU || Esat-6 like protein || unknown ||	1.23295	-0.28	-0.59	-0.09	-0.32	-0.07	0.17	0.41	0.17	0.88	0.92	0.18	0.66	0.99	0.79	0.51	0.763333	0.62	0.64	1.21	1.2	1.11	1.11	1.33	1.5	0.9	1.06889	1.05	1.5	1.275	2.82	2.75	2.785	1.91	2.68	3.4	2.75	0.02	2.152
RV1777	cyp144 || cytochrome P450 144 || intermediary metabolism and respiration ||	1.18548	0.28	-0.51	-0.64	-0.29	-0.46	-0.97	-0.16	-0.53	0.48	-0.93	-0.21	-0.22	-0.5	-0.41	0.36	-0.183333	0.23	0.47	0.98	0.41	1.29	0.53	0.13	-0.1	0.86	0.533333	0.89	2.02	1.455	4.87	0.89	2.88	1.29	0.96	1.68	0.89	-0.31	0.902
RV0047C	|| conserved hypothetical protein || conserved hypotheticals ||	1.17007	1.07	1.08	0.3	0.816667	0.37	0.79	-0.3	0.286667	-0.55	-0.15	-0.06	-0.253333		-0.1	-0.32	-0.21	0.05	-0.31	0.29	-0.62	-0.57	-0.21	-0.24	-0.38	0.76	-0.136667	0.38	0.48	0.43	1.97	-0.4	0.785	-0.62	-1.03	0.65	-0.4	-0.41	-0.362
RV0815C	cysA2 || thiosulfate sulfurtransferase || intermediary metabolism and respiration ||	1.16943	-0.82	-0.08	-0.07	-0.323333	-0.01	-0.12	-1	-0.376667	-0.35	-0.51	-0.88	-0.58	-0.76	-0.78	-0.98	-0.84	-0.69	-0.9	-1.28	-0.42	-0.23	-0.76	-0.41	-0.45	-1.21	-0.705556	-0.6	-4.58	-2.59	-3.95	-5.35	-4.65	-6.3	-6.31	-4.43	-5.35	-0.04	-4.486
RV2448C	valS || valyl-tRNA synthase protein || information pathways ||	1.15952	0.08	0.37	0.12	0.19	0.15	0.5	0.55	0.4	0.01	0.77	0.25	0.343333	0.24	-0.04	-0.42	-0.0733333	-0.23	0.16	0.14	-0.24	-0.34	-0.34	-0.01	0.21	-0.81	-0.162222	-0.62	-1.44	-1.03	-1.02	-3.08	-2.05	-2.68	-2.75	-1.26	-3.08	0.28	-1.898
RV2249C	glpD1 || glycerol-3-phosphate dehydrogenase || intermediary metabolism and respiration ||	1.12784	-0.36	-0.72	0.01	-0.356667	-0.24	-0.08	-0.08	-0.133333	-0.22	-0.08	-0.06	-0.12	0.17	-0.54	-0.09	-0.153333	0.19	-0.04	0.3	0	-0.1	-0.36	-0.17	-0.28	0.17	-0.0322222	0.4	0.74	0.57	0.94	1.11	1.025	0.81	1.37	1.5	1.11	0.02	0.962
RV3920C	|| hypothetical protein || conserved hypotheticals ||	1.12673	0.4	-0.66	-1.02	-0.426667	-1.82	-1.24	-1.4	-1.48667	-1.44	-1.53	-0.83	-1.26667	-1.34	-0.1	-1.63	-1.02333	-2.27	-1	-1.29	-1.25	-1.95	-1.16	-1.08	-0.95	-1.94	-1.43222	-1.45	-2.52	-1.985	-3.92	-2.76	-3.34	-3.46	-3.45	-1.04	-2.76	-0.36	-2.214
RV0395	|| hypothetical protein || unknown ||	1.119	0.22	-1.12	-0.05	-0.316667	-0.31	-1.7	-0.22	-0.743333	0.03	-1.39	-0.3	-0.553333	-0.61	-0.78	0.52	-0.29	0.49	-0.33	0.55	-0.28	0.07	0.34	-0.46	-0.81	0.77	0.0377778	0.53	2.49	1.51	2.38	1.05	1.715	1.65	0.13	1.86	1.05	-0.35	0.868
RV1195	PE13 || PE family protein || PE/PPE ||	1.11407	2.05	2.7	2.08	2.27667	2.51	2.11	-0.38	1.41333	0.81	-0.03	0.17	0.316667	1.47	1.65	-1.79	0.443333	-1.32	0.22	-1.73	0.93	-1.21	-0.84	0.6	0.42	-3.62	-0.727778	-3.67	-3.42	-3.545	-1.75	-1.95	-1.85	-5.42	-4.59	-4.8	-1.95	-0.77	-3.506
RV0315	|| beta-1,3-glucanase precursor || intermediary metabolism and respiration ||	1.11156	0.02	0.14	0.14	0.1	0.18	0.04	-0.33	-0.0366667	-0.28	-0.56	-0.56	-0.466667	-0.59	-0.74	-1.56	-0.963333	-1.7	-0.78	-1.73	-1.06	-1.8	-1.83	-1.12	-1.19	-2.26	-1.49667	-2.21	-1.83	-2.02	-0.08	-1.7	-0.89	-1.66	-1.77	-2.57	-1.7	0.13	-1.514
RV0939	|| bifunctional 2-hydroxyhepta-2,4-diene-1,7-dioate isomerase/cyclase/dehydrase || intermediary metabolism and respiration ||	1.11082	0.16	-0.33	-0.27	-0.146667	-0.1	-0.33	-0.21	-0.213333	0.61	-0.23	-0.23	0.05	-0.22	-0.45	-0.33	-0.333333	-0.53	0.72	-0.33	1.02	-0.25	-0.19	1.08	0.81	-0.11	0.246667	-0.42	-0.81	-0.615	-1.86	1.04	-0.41	-0.34	0.53	-0.45	1.04	-0.02	0.152
RV0390	|| conserved hypothetical protein || unknown ||	1.09984	-0.83	0.38	-0.28	-0.243333	-0.34	-1.51	-1.34	-1.06333	-2.08	-1.58	-1.33	-1.66333	-2.26	-2.65	-2.97	-2.62667	-3.04	-2.38	-2.14	-2.44	-3.09	-3.13	-2.53	-0.77	-1.13	-2.29444	-4.04	-2.52	-3.28	-3.04	-3.23	-3.135	-2.57	-3.6	-5.52	-3.23	0.17	-2.95
RV3422C	|| conserved hypothetical protein || conserved hypotheticals ||	1.09178	0.13	-0.27	0.1	-0.0133333	-0.27	-0.2	0.27	-0.0666667	-0.26	0.06	-0.02	-0.0733333	-0.48	-0.8	-0.29	-0.523333	-0.39	0.69	0	0.3	-1.35	-0.08	0.33	0.59	-1.17	-0.12	-0.59	1.36	0.385	0.78	-0.22	0.28	0.28	0.18	-0.13	-0.22	0.17	0.056
RV1506C	|| hypothetical protein || unknown ||	1.07374	0.4	-0.53	-0.17	-0.1	-0.65	-0.61	-0.28	-0.513333	-1.5	-1.29	-0.13	-0.973333	-0.55	-0.38	-0.79	-0.573333	-1	-1.07	-0.91	-1.57	-0.83	-1.01	-1.54	-1.44	-0.44	-1.09	-1.68	-0.92	-1.3	0.78	-1.39	-0.305	3.38	0.43	0	-1.39	0.01	0.486
RV1726	|| oxidoreductase || intermediary metabolism and respiration ||	1.07204	-0.24	-0.28		-0.26	-1.22	0.87		-0.175	0.55			0.55	1.13	0.23	-0.12	0.413333	0.27	0.71	2.08	0.16	1.79	1.33	0.43	0.55	1.43	0.972222	3.58	2.23	2.905		2.37	2.37	1.22	2.38	1.12	2.37	-1.47	1.124
RV1465	|| nitrogen fixation related protein || conserved hypotheticals ||	1.07157	-1.85	-1.19	-0.96	-1.33333	-1.52	-1.17	-1.1	-1.26333	-2.26	-1.49	-0.95	-1.56667	-2.01	-2.3	-1.94	-2.08333	-1.85	-1.85	-1.7	-1.99	-2.04	-2.18	-1.86	-1.79	-0.94	-1.8	-0.74	-0.95	-0.845	0.26	-0.71	-0.225	-0.69	-0.2	1.52	-0.71	-0.43	-0.102
RV1387	PPE20 || PPE family protein || PE/PPE ||	1.06906	-0.21	-0.82	-1.67	-0.9	-1.99	-1.66	-1.75	-1.8	-1.95	-2.57	-1.99	-2.17	-2.83	-3.55	-3.49	-3.29	-3.37	-1.02	-3.59	-1.13	-4.3	-4.4	-1.43	-1.47	-4.07	-2.75333	-4.73	-3.32	-4.025	-4.42	-2.61	-3.515	-4.64	-4.76	-5.92	-2.61	-0.12	-3.61
RV0963C	|| conserved hypothetical protein || conserved hypotheticals ||	1.06527	-0.21	-0.35	-0.07	-0.21	0.19	-0.63	-0.09	-0.176667	-0.26	-0.48	0.12	-0.206667	-0.01	-1.02	0.43	-0.2	1.34	0.74	0.52	0.33	0.33	-0.81	-0.46	-0.88	1.33	0.271111	1.67	3.03	2.35	0.76	2.48	1.62	-0.04	0.4	2.95	2.48	-0.11	1.136
RV1530	adh || alcohol dehydrogenase || intermediary metabolism and respiration ||	1.05407	0.13	0.2	0.78	0.37	-0.33	0.12	1.1	0.296667	0.21	-0.19	0.61	0.21	-0.57	-0.51	0.03	-0.35	0.15	1.32	-0.42	1.19	-0.73	-0.03	1.27	1.22	0.33	0.477778	-0.96	0.24	-0.36	0.39	-0.02	0.185	-0.05	0.77	0.32	-0.02	-0.15	0.174
RV1350	fabG || 3-oxoacyl-[acyl-carrier protein] reductase fabG2 || lipid metabolism ||	1.05231	0.96	0.43	0.04	0.476667	0.28	0.64	0.51	0.476667	0.66	0.55	0.18	0.463333	0.21	0.48	0.42	0.37	0.92	0.31	0.08	0.79	1.09	0.69	-0.56	0.86	0.32	0.5	0.6	0.78	0.69	-0.15	-1.11	-0.63	0.09	-0.63	1.77	-1.11	-0.24	-0.024
RV0976C	|| conserved hypothetical protein || unknown ||	1.04794	0.51	-0.09	0.79	0.403333	0.58	-0.45	0.97	0.366667	-0.13	-0.65	0.92	0.0466667	0.16	0.51	1.65	0.773333	0.45	1.42	0.75	1.07	0.16	0.02	-0.4	0.03	0.98	0.497778	2.15	2.03	2.09	2.74	3.7	3.22	2.07	2.88	2.86	3.7	0.23	2.348
RV1511	gmdA || GDP-D-mannose dehydratase || intermediary metabolism and respiration ||	1.04473	0.51	0.96	0.51	0.66	0.73	0.62	0.36	0.57	0.49	0.45	0.08	0.34	0.09	0.32	-0.47	-0.02	-0.21	-0.24	-0.43	-0.14	0.17	-0.01	0.29	0.14	0.2	-0.0255556	-0.12	-1.51	-0.815	-3.23	-0.92	-2.075	-1.45	0.05	0.42	-0.92	-0.13	-0.406
RV1576C	|| phiRv1 phage protein || insertion seqs and phages ||	1.03966	-0.1	0.01	0.23	0.0466667	-0.38	-0.07	0.34	-0.0366667	0.09	0.8	0.67	0.52	0.4	0.61	1.08	0.696667	1.28	1.13	0.8	0.83	1.34	1.41	1.25	1.39	1	1.15889	1.43	2.19	1.81	4.5	3.93	4.215	4.28	3.72	3.55	3.93	0.2	3.136
RV0663	atsD || arylsulfatase || intermediary metabolism and respiration ||	1.03935	0.41	0.18	0.3	0.296667	0.4	0.7	0.91	0.67	0.61	0.72	0.13	0.486667	0.16	0.4	-0.27	0.0966667	-0.46	0.49	-0.41	0.31	0.67	0.09	0.57	0.63	0.85	0.304444	-0.33	-0.58	-0.455	-0.81		-0.81	-1.42	-1.71	-2.8		0.03	-1.475
RV3122	|| hypothetical protein || unknown ||	1.03154	-0.76	-1.21	-0.36	-0.776667	-1.2	-0.88	-0.32	-0.8	-1.71	-1.48	-0.27	-1.15333	-1.39	-0.61	-0.98	-0.993333	-1.92	0.06	-0.74	-0.68	-1.67	-1.62	-0.35	-0.38	-0.42	-0.857778	-0.43	1.05	0.31	1.69	1.34	1.515	1.47	2.36	1.83	1.34	0.06	1.412
RV1155	|| conserved hypothetical protein || unknown ||	1.03041	0.59	0.33	0.29	0.403333	0.04	0.12	0.22	0.126667	0.37	0.41	0.22	0.333333	0.06	0.25	0.21	0.173333	0.56	0.31	0.41	0.57	0.56	0.21	0.49	0.52	0.18	0.423333	0.25	-1.15	-0.45	-1.34	-1.65	-1.495	-0.43	-0.77	-1.21	-1.65	-0.12	-0.836
RV2217	lipB || lipoate biosynthesis protein B || intermediary metabolism and respiration ||	1.02635	0.28	0.15	0.62	0.35	0.75	0.78	0.88	0.803333	1.08	1.44	1.17	1.23	1.16	0.95	2.05	1.38667	1.44	0.78	1.31	0.9	1.64	2.03	0.75	0.7	0.73	1.14222	1.33	0.17	0.75	1.69	-1.2	0.245	-1.72	-1.02	-0.69	-1.2	-0.15	-0.956
RV2934	ppsD || phenolpthiocerol synthesis type-I polyketide synthase || lipid metabolism ||	1.02572	0	-0.18	0.06	-0.04	-0.17	-0.19	0.04	-0.106667	-0.24	-0.05	-0.07	-0.12	-0.13	0.05	0.15	0.0233333	0.44	0.32	0.24	0.23	0.2	0.15	0.33	0.37	0.33	0.29	0.61	0.92	0.765	0.58	1.71	1.145	1.67	2.39	3.23	1.71	0.09	1.818
RV0995	rimJ || ribosomal-protein-alanine acetyltransferase || information pathways ||	1.02168	-1.91	-1.21	-0.87	-1.33	-1.46	-1.85	-0.79	-1.36667	-1.68	-1.17	-0.93	-1.26	-1.57	-2.15	-1.59	-1.77	-1.99	-1.68	-1.81	-1.34	-1.93	-1.98	-1.41	-1.26	-2.22	-1.73556	-2.51	-2.66	-2.585	-2.16	-0.44	-1.3	-0.79	-0.49	-0.97	-0.44	0.12	-0.514
RV0953C	|| oxidoreductase || intermediary metabolism and respiration ||	1.01588	-0.55	0.3	0.12	-0.0433333	0	0.09	0.51	0.2	0.01	0.17	0.16	0.113333	0.08	-0.12	-0.11	-0.05	0.37	0.16	0.12	-0.23	0.16	-0.21	-0.04	-0.01	-0.12	0.0222222	0.13	0.12	0.125	-0.57	1.21	0.32	1.67	1.34	1.44	1.21	-0.12	1.108
RV3734C	|| conserved hypothetical protein || conserved hypotheticals ||	1.00916	-1.35	-0.14	-0.2	-0.563333	-0.19	0.03	-0.68	-0.28	-1.14	-0.64	-0.39	-0.723333	-1.08	-1.81	-0.81	-1.23333	-0.88	-0.64	-1.24	-0.77	-1.98	-1.11	-0.79	-0.69	-2.58	-1.18667	-3.42	-1.56	-2.49	-3.17	-0.45	-1.81	0.14	-0.86	-2.73	-0.45	0.11	-0.758
RV1095	phoH2 || phosphate starvation-inducible protein || intermediary metabolism and respiration ||	1.00767	-0.42	-0.47	-0.65	-0.513333	-0.68	-0.8	-0.53	-0.67	-1.32	-1.26	-0.57	-1.05	-1.1	-0.99	-1.15	-1.08	-1.94	-0.8	-1.89	-0.43	-1	-0.91	-0.45	-0.56	-1.11	-1.01	-2.06	-2.2	-2.13	-2.23	-1.98	-2.105	-0.77	0.62	-0.68	-1.98	-0.34	-0.63
RV0744C	|| transcriptional regulator || regulatory proteins ||	1.00694	0.19	0.7	0.04	0.31	0.41	0.08	0.14	0.21	0.24	0.38	0.06	0.226667	-0.03	0.03	-0.01	-0.00333333	0.14	0.12	-0.01	0.14	0.2	0.02	0.08	-0.16	-0.37	0.0177778	0.41	0.51	0.46	0.92	0.68	0.8	0.75	0.73	1.43	0.68	0.01	0.72
RV2320C	rocE || cationic amino acid transport membrane protein || cell wall and cell processes ||	1.00299	0.04	0.54	0.18	0.253333	0.85	0.22	0.11	0.393333	0.36	0	-0.18	0.06	0.45	0.58	-0.12	0.303333	0.69	-0.06	0.39	0.13	0.47	0.18	0.13	-0.04	0.3	0.243333	0.23	0.29	0.26	0.53	1.37	0.95	0.49	1.59	0.49	1.37	-0.01	0.786
RV3213C	|| chromosome partitioning protein || cell wall and cell processes ||	1.0011	-0.4	-0.13	-0.28	-0.27	-0.35	-0.19	-0.43	-0.323333	-0.77	-0.28	-0.36	-0.47	-0.9	-0.76	-0.91	-0.856667	-0.95	-0.2	-0.64	-0.68	-0.94	-0.96	-0.39	-0.5	-1.02	-0.697778	-1.16	-0.39	-0.775	-0.83	-1.01	-0.92	-1.28	-2.07	-4.74	-1.01	-0.02	-1.824
RV1267C	embR || transcriptional regulator || regulatory proteins ||	0.999476	0.23	0.18	0.21	0.206667	0.6	0.42	0.2	0.406667	0.94	-0.28	0.4	0.353333	1.37	0.85	0.55	0.923333	1.13	0.38	0.72	0.27	1.24	0.84	0.43	0.32	0.42	0.638889	1.33	0.71	1.02	0.79	3.35	2.07	1.61	2.54	3.19	3.35	0.14	2.166
RV2467	pepN || aminopeptidase N || intermediary metabolism and respiration ||	0.993224	-0.01	0.22	0.36	0.19	0.43	0.26	0.02	0.236667	0.37	0.37	-0.09	0.216667	-0.18	-0.08	0.12	-0.0466667	-0.08	0.24	-0.39	-0.16	-0.09	0.1	0.14	0.08	-0.67	-0.0922222	-0.4	-0.14	-0.27	-1.38	-1.12	-1.25	-2.73	-2.91	-2.55	-1.12	0.33	-1.796
RV2164C	|| conserved proline rich membrane protein || unknown ||	0.992378	-1.01	-1.62	-0.3	-0.976667	-1.72	-1.47	-0.53	-1.24	-1.66	-1.82	-0.67	-1.38333	-2.04	-2.04	-1.53	-1.87	-2.01	-0.69	-1.33	-0.83	-1.04	-1.86	-0.87	-0.59	-1.59	-1.20111	-1.69	-2.07	-1.88	-0.52	-1.15	-0.835	-0.74	-1.63	-1.34	-1.15	-0.04	-0.98
RV2607	pdxH || pyridoxamine 5-phosphate oxidase || intermediary metabolism and respiration ||	0.987504	0.91	0.95	0.86	0.906667	1.43	1.54	0.42	1.13	1.58	1.7	0.64	1.30667	0.99	0.83	0.15	0.656667	0.71	0.52	0.61	0.66	1.03	0.6	0.98	0.85	0.1	0.673333	0.14	0.3	0.22	0.03	-1.52	-0.745	-0.74	-1.38	-2.22	-1.52	0.44	-1.084
RV0639	nusG || transcription antitermination protein || information pathways ||	0.986705	0.6	0.63	0.48	0.57	0.5	0.49	0.58	0.523333	0.72	0.57	0.69	0.66	0.48	1.23	0.32	0.676667	0.06	0.52	0.51	0.4	0.67	0.77	0.61	0.61	0.52	0.518889	0.36	-1.55	-0.595	-0.81	-2.09	-1.45	-3.48	-2.96	-1.79	-2.09	-0.15	-2.094
RV1607	chaA || ionic transporter membrane protein || cell wall and cell processes ||	0.981912	0.06	-0.29	-0.19	-0.14	-0.14	-0.36	-0.22	-0.24	-0.43	-0.16	-0.4	-0.33	-0.13	-0.15	-0.39	-0.223333	-0.79	-0.57	-0.73	-0.76	-1.5	-0.77	-0.93	-1.14	-1.07	-0.917778	-1.23	0.25	-0.49	-0.8	0.74	-0.03	0.05	0.11	-0.68	0.74	-0.1	0.024
RV1161	narG || respiratory nitrate reductase alpha chain || intermediary metabolism and respiration ||	0.980141	0.88	1.06	0.04	0.66	0.54	1.08	0.13	0.583333	0.4	0.63	0.16	0.396667	0.76	1.16	0.7	0.873333	0.52	0.74	0.69	0.74	0.85	1.1	0.78	0.72	0.45	0.732222	0.61	0.98	0.795	1.7	1.05	1.375	0.8	0.71	-0.57	1.05	-0.37	0.324
RV1605	hisF || cyclase || intermediary metabolism and respiration ||	0.975631	-0.26	0.14	-0.11	-0.0766667	-0.45	-0.36	0.44	-0.123333	-0.75	0.09	0.32	-0.113333	-0.39	-0.36	-0.39	-0.38	-0.69	-0.89	-1.01	-0.41	-0.85	-0.11	-0.19	-0.29	-0.72	-0.573333	-0.37	0.04	-0.165	-0.09	-1.4	-0.745	0.66	0.37	-0.46	-1.4	-0.12	-0.19
RV2295	|| conserved hypothetical protein || conserved hypotheticals ||	0.96434	1.1	1.05	1.18	1.11	1.09	1.06	0.89	1.01333	0.98	1.03	1.37	1.12667	1.38	1.69	0.49	1.18667	1.57	0.75	1.24	0.37	1.84	1.24	0.57	0.52	1.5	1.06667	1.85	-1.1	0.375	0.35	-0.71	-0.18	-2.08	-1.71	-1.79	-0.71	-0.17	-1.292
RV2391	nirA || ferredoxin-dependent nitrite reductase || intermediary metabolism and respiration ||	0.962853	-0.7	-0.38	-0.43	-0.503333	-0.77	-0.53	0.04	-0.42	0.01	-0.23	0.72	0.166667	0.31	0.74	0.69	0.58	0.71	-0.44	0.52	-0.62	0.95	1.02	-0.36	-0.34	1.35	0.31	0.69	-0.95	-0.13	-0.15	-3.12	-1.635	-1.79	-2.28	-3.1	-3.12	-0.32	-2.122
RV1019	|| transcriptional regulator, tetR-family || regulatory proteins ||	0.961124	0.42	0.51	-0.09	0.28	0.13	0.69	0.14	0.32	1.49	1	-0.18	0.77	0.76	1.24	0.66	0.886667	0.91	0.6	1.18	0.75	2.25	1.69	1.03	1.11	1.8	1.25778	2.29	1.42	1.855	2.89	0.89	1.89	0.86	1.78	1.39	0.89	-0.43	0.898
RV2979C	|| resolvase || insertion seqs and phages ||	0.955866	-0.31	-0.57	-0.54	-0.473333	-0.34	-0.65	-0.49	-0.493333	-0.29	-0.45	-0.44	-0.393333	-0.76	-0.52	-0.23	-0.503333	-0.19	0.02	-0.1	-0.32	-0.7	-0.1	-0.19	0.02	-0.27	-0.203333	-0.31	0.68	0.185	0.83	0.42	0.625	-0.09	0.07	-2.88	0.42	-0.1	-0.516
RV1626	|| two component system transcriptional regulator || regulatory proteins ||	0.95462	0.33	0.02	-0.23	0.04	-0.45	-0.36	-0.42	-0.41	-0.45	-0.83	-0.71	-0.663333	-1.25	-0.95	-1.02	-1.07333	-1.56	-1.17	-1.32	-0.76	-1.17	-1.07	-0.78	-0.76	-0.97	-1.06222	-2.36	-4.39	-3.375	-4.46	-2.42	-3.44	-2.95	-2.56	-1.93	-2.42	-0.03	-1.978
RV0204C	|| conserved membrane protein || cell wall and cell processes ||	0.954489	-0.56	-0.55	0.31	-0.266667	-0.28	-0.75	0.2	-0.276667	-0.69	-0.6	0.23	-0.353333	0.3	-0.46	0.32	0.0533333	0.57	0.34	0.41	0.26	-0.59	-0.31	-0.21	-0.3	0.37	0.06	0.17	0.09	0.13	0.35	0.97	0.66	2.1	1.9	0.65	0.97	0.2	1.164
RV2515C	|| conserved hypothetical protein || unknown ||	0.946326	0.57	-1.17	-0.62	-0.406667	-0.61	-1.23	-0.12	-0.653333	0.4	-1.18	-0.14	-0.306667	-0.37	-0.56	0.55	-0.126667	0.12	0.5	1.11	0.23	1.37	0.67	-0.23	-0.1	0.74	0.49	1.19	2.44	1.815	4.23	2.15	3.19	1.15	1.25	0.72	2.15	-0.14	1.026
RV1795	|| conserved membrane protein || cell wall and cell processes ||	0.944794	-0.62	-0.08	-0.39	-0.363333	-0.44	-0.52	-0.96	-0.64	-1.27	-1.25	-0.34	-0.953333	-1.12	-0.86	-1.5	-1.16	-1.87	-1.2	-1.39	-1.48	-1.27	-1.15	-1.4	-1.44	-1.71	-1.43444	-1.68	-3.24	-2.46	-2.35	-3.53	-2.94	-4.17	-7.94	-0.74	-3.53	-0.13	-3.302
RV3585	radA || DNA repair protein || information pathways ||	0.937195	-0.84	-0.6	-0.37	-0.603333	-0.6	-0.08	-0.18	-0.286667	-0.79	-0.34	-0.25	-0.46	-0.22	0.13	-0.54	-0.21	-0.42	-0.7	-0.6	-0.66	-0.8	-0.77	-0.84	-0.47	0.21	-0.561111	-0.17	0.01	-0.08	-1.86	-1.37	-1.615	-0.96	-1.09	-1.77	-1.37	-0.14	-1.066
RV3570C	|| oxidoreductase || intermediary metabolism and respiration ||	0.934756	-0.41	0.31	0.29	0.0633333	0.36	0.87	0.4	0.543333	1.02	0.88	1.4	1.1	1.56	1.91	1.4	1.62333	2.51	0.83	2.09	0.53	2.4	2.03	1.29	1.35	3.61	1.84889	3.63	-0.11	1.76	0.14	-0.65	-0.255	-0.92	0.83	-0.3	-0.65	0.07	-0.194
RV3400	|| hydrolase || intermediary metabolism and respiration ||	0.930936	0.1	0.01	-0.17	-0.02	0.19	0.19		0.19	0.39	0.6	0.4	0.463333	-0.02	0.4	0.46	0.28	0.58	0.24	-0.04	0.17	0.35	0.35	0.65	0.49	0.48	0.363333	0.23	-0.54	-0.155	-1.97	-2.99	-2.48	-0.82	-0.86	-1.06	-2.99	-0.44	-1.234
RV2172C	|| conserved hypothetical protein || unknown ||	0.930671	0.68	0.87	0.09	0.546667	0.27	0.21	-0.47	0.00333333	-0.54	-0.27	0.03	-0.26	0.31	0.17	-0.38	0.0333333	-0.41	0.34	-0.25	0.73	-0.53	-0.26	0.79	0.64	-0.49	0.0622222	0.04	-0.09	-0.025	-1.01		-1.01	-1.32	-0.97	-1.34		-0.15	-0.945
RV3419C	gcp || O-sialoglycoprotein endopeptidase || intermediary metabolism and respiration ||	0.929822	-0.47	-0.11	0.02	-0.186667	0.13	0.17	0.29	0.196667	-0.39	0.43	0.24	0.0933333	0.73	0.58	0.28	0.53	0.36	0.09	0.2	0.22	0.56	0.64	0.34	0.3	-0.01	0.3	-0.11	-0.05	-0.08	-0.81	-1.51	-1.16	0.17	1.45	0.11	-1.51	-0.1	0.024
RV1486C	|| conserved hypothetical protein || conserved hypotheticals ||	0.918961	0.43	0.57	0.23	0.41	0.87	0.75	0.96	0.86	0.9	0.96	0.27	0.71	1.13	0.81	0.6	0.846667	0.32	0.8	0.81	1.04	0.95	1.12	0.93	0.94	1.02	0.881111	0.89	-1.37	-0.24	-0.74	-1.57	-1.155	-5.41	-1.17	-2.89	-1.57	-0.25	-2.258
RV2641	cadI || cadmium inducible protein || conserved hypotheticals ||	0.918513	0.29	-0.01	0.34	0.206667	0.03	0.1	0.73	0.286667	2.03	0.68	0.6	1.10333	2.13	1.88	1.08	1.69667	1.41	0.7	1.66	1.03	2.87	2.13	1.01	0.89	0.32	1.33556	1.33	0.24	0.785	2.93	2.96	2.945	4.78	5.46	4.09	2.96	0.12	3.482
RV2239C	|| conserved hypothetical protein || unknown ||	0.914238	0.47	0.12	0.01	0.2	-0.04	0.1	0.17	0.0766667	0.16	0.23	-0.33	0.02	-0.13	-0.01	-0.41	-0.183333	-0.6	-0.17	-0.58	0.02	-0.46	-0.28	-0.17	-0.11	-0.56	-0.323333	-0.74	-1.47	-1.105	-2.25	-1.4	-1.825	-0.74	-0.09	-1.07	-1.4	0.12	-0.636
RV3247C	tmk || thymidylate kinase || intermediary metabolism and respiration ||	0.913368	-0.53	-0.11	-0.13	-0.256667	-0.17	0.2	-0.35	-0.106667	-0.96	-0.44	-0.17	-0.523333	-0.32	-0.05	-0.87	-0.413333	-0.87	-0.32	-0.28	-0.89	-0.53	-0.66	-0.67	-0.64	-0.26	-0.568889	-0.67	-1.69	-1.18	-3.12	-1.56	-2.34	0.68	0.47	-2.52	-1.56	-0.06	-0.598
RV3083	|| monooxygenase || intermediary metabolism and respiration ||	0.910534	-1.28	-0.12	-0.29	-0.563333	-0.47	-0.78	-0.55	-0.6	-1.72	-1	0.14	-0.86	-0.56	-1.15	-0.4	-0.703333	-0.72	-0.63	-1.02	-0.58	-0.84	-0.84	-0.18	1.85	-0.67	-0.403333	-0.88	-0.42	-0.65	-1.15	-1.53	-1.34	-2.27	-1.73	-0.68	-1.53	0.01	-1.24
RV1882C	|| short-chain type dehydrogenase/reductase || intermediary metabolism and respiration ||	0.9095	-0.92	-1.81	-1.54	-1.42333	-1.07	-1.85	-1.86	-1.59333	-1.43	-1.89	-1.87	-1.73	-1.4	-1.69	-2.02	-1.70333	-1.47	-2.06	-2.12	-2.04	-1.81	-2.08	-2.03	-1.93	-1.83	-1.93	-2.56	-2.73	-2.645	-2.75	-0.89	-1.82	-2.24	-2.58	-2.71	-0.89	0.15	-1.654
RV3310	|| acid phosphatase || intermediary metabolism and respiration ||	0.908519	-2.26	-2.5	-1.24	-2	-2.11	-2.41	-2.45	-2.32333	-2.94	-3.27	-1.08	-2.43	-3.48	-3.69	-1.78	-2.98333	-2.62	-1.3	-1.99	-1.92	-3.63	-3.14	-1.47	-1.39	-1.96	-2.15778	-3.1	-0.14	-1.62	-2.7	-1.61	-2.155	-1	-1.62	-0.57	-1.61	0.44	-0.872
RV3499C	mce4A || MCE-family protein || virulence, detoxification, adaptation ||	0.905075	-0.42	-0.22	-0.1	-0.246667	-0.3	-0.47	-0.65	-0.473333	-0.66	-0.6	-0.83	-0.696667	-0.95	-1.31	-1.28	-1.18	-0.87	-0.93	-0.88	-1.34	-1.4	-1.64	-1.22	-1.1	-2.14	-1.28	-1.6	-2.16	-1.88	-2.36	-2.61	-2.485	-0.5	-0.09		-2.61	0.07	-0.7825
RV3528C	|| hypothetical protein || unknown ||	0.900385	-0.68	-0.38	-0.17	-0.41	-0.53	-0.42	-0.41	-0.453333	-0.49	-0.53	-0.44	-0.486667	-1.47	-1.19	-0.87	-1.17667	-0.48	-0.45	-0.79	-0.32	-0.74	-0.83	-0.13	-0.07	-1.33	-0.571111	-1.34	-1.57	-1.455	-0.91	-4.21	-2.56	-1.65	-2.69	-0.92	-4.21	0.1	-1.874
RV3583C	|| transcriptional regulator || regulatory proteins ||	0.900376	-0.4	-0.13	-0.31	-0.28	-0.48	-0.72	-0.23	-0.476667	-0.32	-0.74	-0.34	-0.466667	-1.19	-0.58	-0.27	-0.68	-0.1	-0.08	-0.44	-0.54	-0.15	0.05	-0.28	-0.28	0.13	-0.187778	-0.01	-0.57	-0.29	0.07	-2.4	-1.165	-5.04	-2.19	-3	-2.4	-0.48	-2.622
RV1386	PE15 || PE family protein || PE/PPE ||	0.898579	0.51	-0.02	-1.04	-0.183333	-1.3	-1.59	-1.95	-1.61333	-0.62	-1.97	-1.79	-1.46	-1.81	-2.62	-2.76	-2.39667	-2.2	-1.22	-2.42	-0.83	-3.15	-3.18	-1.41	-1.32	-3.58	-2.14556	-4.14	-3.45	-3.795	-3.68	-2.65	-3.165	-4.78	-3.97	-1.59	-2.65	0.01	-2.596
RV0996	|| conserved membrane protein || unknown ||	0.896843	-1.88	-0.52	0.18	-0.74	-1.57	-0.1	0.34	-0.443333	-2.42	-0.37	0.08	-0.903333	-1.69	-0.9	-0.76	-1.11667	-1.08	-0.45	-0.41	-0.78	-2	-1.45	-0.76	-0.64	-1.66	-1.02556	-2.43	-0.89	-1.66	-1.28	-0.69	-0.985	-0.05	-0.15	-1.11	-0.69	0.06	-0.388
RV2288	|| hypothetical protein || unknown ||	0.894402	0.43	-0.17	-0.18	0.0266667	0.45	-0.17	-0.35	-0.0233333	-0.04	0.02	-0.2	-0.0733333	0.2	-0.1	0.02	0.04	0	0.05	0.59	0.11	-0.3	0.04	0.13	0.13	0.32	0.118889	1.19	1.99	1.59	1.04	1.57	1.305	1.36	1.78	1.82	1.57	-0.06	1.294
RV3880C	|| conserved hypothetical protein || conserved hypotheticals ||	0.892795	-1.53	-1.67	-0.9	-1.36667	-1.56	-1.18	-0.88	-1.20667	-1.46	-1.32	-0.89	-1.22333	-2.03	-1.97	-1.06	-1.68667	-1.37	-1.19	-1.39	-1.26	-1.71	-1.03	-0.96	-1	-1.88	-1.31	-2.12	-0.74	-1.43	-1.12	-2.69	-1.905	-2.29	-2.86	-2.67	-2.69	-0.16	-2.134
RV0975C	fadE13 || acyl-CoA dehydrogenase || lipid metabolism ||	0.891647	-0.69	-2.85	-0.6	-1.38	-1.32	-2.19	0.48	-1.01	-0.33	-0.81	-0.73	-0.623333	-1.12		-0.58	-0.85		-0.14	-0.52	-0.54	-0.83	-0.95		-2.1	2.19	-0.412857	0.55	1.42	0.985	0.79	1.9	1.345	0.23	-0.85		1.9	-0.57	0.1775
RV2930	fadD26 || fatty-acid-CoA ligase || lipid metabolism ||	0.89126	2.94	2.56	2.56	2.68667	2.57	2.47	1.46	2.16667	1.61	1.47	2.38	1.82	2.32	2.82	1.17	2.10333	0.96	0.88	0.49	1.41	1.33	1.71	1.63	1.65	0.86	1.21333	1.11	-2.85	-0.87	-1.24		-1.24	-3.41	-2.75	-3.06		-0.25	-2.3675
RV3060C	|| transcriptional regulator, gntR-family || regulatory proteins ||	0.890924	0.09	0.05	0.12	0.0866667	0.4	0.32	0.53	0.416667	0.31	0.9	0.88	0.696667	1.09	1.47	0.68	1.08	0.92	0.44	0.84	0.18	1.01	1.25	0.62	0.61	1.46	0.814444	1.81	-0.06	0.875	-0.79	-0.59	-0.69	-1.7	0.05	0.81	-0.59	0.22	-0.242
RV1918C	PPE35 || PPE family protein || PE/PPE ||	0.889344	-0.04	-0.43	-0.29	-0.253333	-0.57	-0.67	-0.47	-0.57	-0.43	-1.24	-0.17	-0.613333	-0.83	-0.93	-0.25	-0.67	-0.44	-1.37	-0.31	-0.42	-1.5	-0.31	-0.57	-0.87	0.02	-0.641111	-0.57	1.72	0.575	2.85	0.91	1.88	0.02	0.58	0.38	0.91	-0.33	0.312
RV1100	|| conserved hypothetical protein || conserved hypotheticals ||	0.887612	-0.16	0.73	0.32	0.296667	0.8	0.65	0.56	0.67	0.57	1.07	0.5	0.713333	0.99	1.07	0.52	0.86	1.04	0.51	0.7	0.37	1.25	0.97	0.65	0.59	0.55	0.736667	1.17	-0.74	0.215	0.17	-0.36	-0.095	-0.75	-1.09	-0.67	-0.36	0.2	-0.534
RV1421	|| conserved hypothetical protein || conserved hypotheticals ||	0.881115	0.17	0.54	0.33	0.346667	0.76	0.96	0.34	0.686667	0.77	0.8	0.16	0.576667	0.45	0.72	0.23	0.466667	0.1	0.21	0.35	0.3	0.44	0.08	0.19	0.25	-0.77	0.127778	-1.19	-1.93	-1.56	-0.22	-2.91	-1.565	-1.42	-0.88	-1.71	-2.91	0.14	-1.356
RV0974C	accD2 || acetyl-/propionyl-CoA carboxylase beta subunit || lipid metabolism ||	0.878774	0.71	-0.79	-0.58	-0.22	-0.54	-0.89	-0.06	-0.496667	-0.04	-1.45	-0.56	-0.683333	0.21	-1.57	-0.24	-0.533333	1.24	0.11	0.24	0.64	0.43	0.75	-1.08	-0.43	0.96	0.317778	2.04	2.21	2.125	2.02	2.41	2.215	1.36	2.09	1.25	2.41	-0.32	1.358
RV1177	fdxC || ferredoxin || intermediary metabolism and respiration ||	0.878712	1.27	1.26	0.81	1.11333	0.98	0.76	0.58	0.773333	0.23	0.65	0.26	0.38	0.2	0.33	0.07	0.2	0.34	0.96	0.16	0.59	0.19	0.18	0.84	0.8	0.78	0.537778	0.75	-1.93	-0.59	-1.61	-2.95	-2.28	-3.19	-3.85	-3.24	-2.95	-0.1	-2.666
RV0225	|| conserved hypothetical protein || cell wall and cell processes ||	0.877145	-0.76	-0.86	-0.47	-0.696667	-0.52	-0.48	-0.69	-0.563333	0.2	-0.57	-0.59	-0.32	-0.64	-0.24	-1.18	-0.686667	-1.54	-0.64	-1.51	-0.62	-0.69	-1.3	-0.36	-0.44	-1.58	-0.964444	-1.94	-2.32	-2.13	-2.39	-2.19	-2.29	-1.86	-1.74	-1.62	-2.19	-0.24	-1.53
RV3281	|| conserved hypothetical protein || conserved hypotheticals ||	0.876	-0.83	-0.91	-0.6	-0.78	-1.02	-0.71	-0.88	-0.87	-1.15	-0.89	-1.14	-1.06	-2.11	-1.37	-2.32	-1.93333	-2.6	-1.39	-2.51	-1.46	-2.2	-2.21	-1.06	-0.96	-3.7	-2.01	-3.73	-3.47	-3.6	-3.26	-5.02	-4.14	-3.24	-4.42	-4.94	-5.02	-0.4	-3.604
RV1963C	mce3R || tetR-family transcriptional repressor || regulatory proteins ||	0.875207	-0.56	0.14	0.24	-0.06	-0.05	0.39	0.36	0.233333	-0.04	0.45	0.19	0.2	-0.03	0.05	-0.33	-0.103333	0.55	-0.01	-0.33	-0.12	0.41	0.66	0.61	0.37	0.04	0.242222	0.53	0.92	0.725	2.42	-0.48	0.97	2.03	-0.29	1.22	-0.48	0.44	0.584
RV2603C	|| conserved hypothetical protein || conserved hypotheticals ||	0.870645	0.26	0.25	0.28	0.263333	-0.02	0.14	0.04	0.0533333	0.26	0.1	-0.01	0.116667	-0.44	0.05	0.04	-0.116667	-0.4	0.11	-0.28	-0.06	-0.26	0.23	0.14	0.17	-0.34	-0.0766667	0.02	-0.06	-0.02	-0.34	-1.56	-0.95	-1.61	-1.76	-4.38	-1.56	-0.41	-1.944
RV3568C	bphC || biphenyl-2,3-diol 1,2-dioxygenase || intermediary metabolism and respiration ||	0.868842	-0.86	0.05	-0.01	-0.273333	-0.37	-0.21	-0.56	-0.38	-0.33	-0.17	-0.09	-0.196667	0.56	0.17	-0.05	0.226667	0.79	-0.2	0.72	-0.11	-0.18	0.6	0.27	0.24	0.83	0.328889	1.12	-0.62	0.25	0.61	-0.34	0.135	0.54	-0.59	-0.11	-0.34	0.05	-0.09
RV2388C	hemN || oxygen-independent coproporphyrinogen III oxidase || intermediary metabolism and respiration ||	0.865188	0.16	0.16	-0.14	0.06	0.29	0.06	0.13	0.16	0.42	0.68	0.01	0.37	0.86	0.83	0.61	0.766667	0.56	0.16	0.32	0.43	1.03	1.16	0.37	0.19	0.38	0.511111	0.68	0.77	0.725	1.32	1.33	1.325	1.34	2.11	1.1	1.33	-0.22	1.132
RV0718	rpsH || 30S ribosomal protein S8 || information pathways ||	0.863814	0.29	-0.17	-0.49	-0.123333	-0.89	-0.88	-1.34	-1.03667	-0.41	-1.76	-0.66	-0.943333	-1.07	-0.96	-1.72	-1.25	-1.92	-0.76	-2.75	-1.01	-1.73	-2.2	-1.15	-1.09	-2.12	-1.63667	-2.63	-3.43	-3.03	-2.75	-2.29	-2.52	-4.07	-5.07	-2.95	-2.29	-0.05	-2.886
RV2471	aglA || alpha-glucosidase || intermediary metabolism and respiration ||	0.860195	-0.1	0.13	0.11	0.0466667	0.2	0.08	0.17	0.15	-0.1	0.24	-0.02	0.04	0.5	0.39	0.34	0.41	0.35	-0.38	0.21	-0.4	0.48	0.35	-0.37	-0.24	-0.49	-0.0544444	-0.52	-0.55	-0.535	-0.97	0	-0.485	1.23	1.02	0.1	0	-0.09	0.452
RV1368	lprF || lipoprotein || cell wall and cell processes ||	0.860132	0.55	0.54	0.24	0.443333	-0.1	0.17	0.02	0.03	0.22	-0.23	0.38	0.123333	-0.32	0.32	-0.52	-0.173333	-1.07	-0.52	-0.17	-0.74	0.12	-0.25	-0.42	-0.35	-0.65	-0.45	-0.61	-1.3	-0.955	-2.62	-2.02	-2.32	-3.51	-1.37	-2.5	-2.02	0	-1.88
RV1758	cut1 || cutinase || cell wall and cell processes ||	0.858153	0.33	0.1	0.45	0.293333	0.29	0.46	0.53	0.426667	-0.22	0.68	0.53	0.33	0.64	0.57	0.04	0.416667	-0.44	0.34	0.24	0.18	-0.11	0.85	0.84	0.11	0.18	0.243333	0.29	0.15	0.22	1.24	2.11	1.675	1.92	1.98	2.91	2.11	-0.14	1.756
RV3598C	lysS || lysyl-tRNA synthetase 1 || information pathways ||	0.858141	0.47	0.14	0.32	0.31	0.33	-0.29	-0.17	-0.0433333	0.1	-0.37	-0.2	-0.156667	-0.88	-0.6	-0.96	-0.813333	-1.41	-0.55	-1.34	-0.91	-1.1	-1.1	-0.7	-0.63	-1.39	-1.01444	-1.5	-1.18	-1.34	-2.78	-1.47	-2.125	-2.01	-2.56	-1.13	-1.47	0.43	-1.348
RV3890C	esxC || Esat-6 like protein || unknown ||	0.8581	-0.31	-0.46	-0.29	-0.353333	-0.91	-0.6	-0.76	-0.756667	-0.63	-1.01	-0.57	-0.736667	-1.74	-1.19	-1.18	-1.37	-0.93	-0.36	-0.67	-0.48	-1.33	-1.08	-0.28	-0.1	-1.69	-0.768889	-1.86	-1.61	-1.735	-2.8	-5.16	-3.98	-2.86	-2.42	-1.09	-5.16	0.03	-2.3
RV3897C	|| conserved hypothetical protein || conserved hypotheticals ||	0.85726	-2.36	0	0.02	-0.78	-0.04	-0.11	0.07	-0.0266667	-0.63	0.05	0.03	-0.183333	-0.01	0.17	0.01	0.0566667	-0.15	-0.51	-0.13	-0.41	0.36	0.01	-0.13	-0.11	0.86	-0.0233333	-1.77	0.01	-0.88	-0.22	1.08	0.43	0.6	0.17	-0.97	1.08	-0.17	0.142
RV2108	PPE36 || PPE family protein || PE/PPE ||	0.85591	0.74	0.54	0.29	0.523333	0.4	0.28	0.15	0.276667	-0.18	0.03	0.35	0.0666667	0.41	0.63	0.16	0.4	0.28	0.22	0.32	-0.22	0.32	0.32	0.05	-0.12	0.51	0.186667	0.93	0.32	0.625	0.81	0.81	0.81	-0.36	-1.09	2.37	0.81	0.34	0.414
RV1789	PPE26 || PPE family protein || PE/PPE ||	0.852714	-0.75	0.55	0.72	0.173333	0.77	0.76	0.43	0.653333	-0.26	0.58	1.66	0.66	0.97	0.5	0.15	0.54	0.05	0.28	-0.08	-0.01	-0.09	0.3	0.47	0.21	-0.63	0.0555556	-0.49	-0.84	-0.665	-0.58	0.17	-0.205	-2.04	-0.64	-0.91	0.17	0.07	-0.67
RV1378C	|| conserved hypothetical protein || conserved hypotheticals ||	0.851404	0.06	0.34	-0.14	0.0866667	0.45	0.11	-0.24	0.106667	0.15	0.21	-0.23	0.0433333	0.51	0.14	0.37	0.34	0.42	0.14	0.11	0.53	-0.81	-0.21	0.07	0.02	-0.12	0.0166667	0.09	1.11	0.6	0.84	1.19	1.015	0.62	0.03	-2.69	1.19	-0.08	-0.186
RV3173C	|| transcriptional regulator, tetR/acrR-family || regulatory proteins ||	0.85121	0.64	0.29	0.08	0.336667	-0.06	0.13	0.09	0.0533333	0.18	0.64	0.67	0.496667	0.65	1.08	0.81	0.846667	1.31	0.55	1.12	0.29	1.45	1.22	0.82	0.8	1.53	1.01	2.19	1.49	1.84	4.09	0.72	2.405	0.98	2.02	1.72	0.72	-0.32	1.024
RV1883C	|| conserved hypothetical protein || conserved hypotheticals ||	0.850925	-2.32	-2.53	-1.94	-2.26333	-2.48	-2.2	-1.96	-2.21333	-2.85	-1.93	-1.78	-2.18667	-2.09	-2.04	-2.01	-2.04667	-2.62	-1.9	-2.1	-1.69	-2.69	-2.43	-1.99	-1.77	-2.68	-2.20778	-2.93	-3.58	-3.255	-2.66	-3.72	-3.19	-3.39	-1.95	-3.24	-3.72	-0.3	-2.52
RV2555C	alaS || alanyl-tRNA synthetase || information pathways ||	0.850904	0.01	0.57	0.41	0.33	0.45	0.33	0.53	0.436667	-0.17	0.55	0.43	0.27	0.54	0.73	0.18	0.483333	0.44	-0.24	0.82	-0.24	0.68	0.62	-0.13	-0.09	0.38	0.248889	0.32	0.11	0.215	0.4	-0.27	0.065	0.56	1.22	-0.48	-0.27	-0.17	0.172
RV1482C	|| conserved hypothetical protein || conserved hypotheticals ||	0.848891	0.41	-0.27	-0.12	0.00666667	-0.24	-0.39	-0.11	-0.246667	-0.14	-1.15	-0.21	-0.5	-0.24	-0.13	0.26	-0.0366667	0.43	-0.44	0.3	0.3	-0.52	0.03	0.09	-0.07	0.37	0.0544444	0.35	2	1.175	2.28	-0.45	0.915	-0.44	1.3	1.64	-0.45	-0.24	0.362
RV0959	|| conserved hypothetical protein || unknown ||	0.847225	1.11	0.19	-0.17	0.376667	0.22	-0.08	0.07	0.07	0.12	-0.28	-0.21	-0.123333	0.26	0.25	0.05	0.186667	-0.25	-0.02	-0.25	0	-0.18	-0.04	-0.08	0.02	-0.21	-0.112222	-0.06	0.14	0.04	-0.32	1.38	0.53	0.58	0.97	0.81	1.38	-0.39	0.67
RV3688C	|| conserved hypothetical protein || conserved hypotheticals ||	0.84272	0.06	-0.11	-0.03	-0.0266667	-0.39	-0.1	-0.23	-0.24	0.26	-0.41	-0.26	-0.136667	-0.55	0.02	-0.25	-0.26	-0.3	0.12	-0.29	-0.12	-0.2	0.16	0.14	0.3	-0.67	-0.0955556	-0.31	-0.46	-0.385	-0.81	-1.8	-1.305	1.03	0.42	0.91	-1.8	0.15	0.142
RV2250C	|| transcriptional regulator || regulatory proteins ||	0.839344	-1.39	-0.23	0.44	-0.393333	-0.15	0.14		-0.005	-1.09	1.01	0.05	-0.01	0.27	0.77	0.49	0.51	0.89	-0.44	0.8	-0.04	-0.03	-0.18	0.83	0.29	-0.48	0.182222	0.07	-0.55	-0.24	0.45	0.88	0.665	1.09	-0.82		0.88	-0.03	0.28
RV1060	|| hypothetical protein || unknown ||	0.838515	0.57	0.37	0.29	0.41	0.72	0.64	0.1	0.486667	0.81	0.46	-0.53	0.246667	0.48	0.36	-0.2	0.213333	0.05	0.1	-0.14	-0.19	0.02	-0.04	-0.03	0.01	0.59	0.0411111	0.81	-1.59	-0.39	-1.42	-1.24	-1.33	-2.5	-2.96	-2.08	-1.24	-0.09	-1.774
RV1135C	PPE16 || PPE family protein || PE/PPE ||	0.837892	0.3	-0.21	0.36	0.15	0.07	-0.15	0.28	0.0666667	0.58	-0.21	0.4	0.256667	0.38	-0.02	0.34	0.233333	0.15	-0.14	0.56	0.07	0.98	0.23	0	-0.13	0.24	0.217778	0.83	0.53	0.68	2.39	0.13	1.26	-0.03	0.44	1.31	0.13	0.32	0.434
RV1996	|| conserved hypothetical protein || conserved hypotheticals ||	0.833942	5.15	5.32	3.83	4.76667	5.74	5.71	4.77	5.40667	5.62	5.65	3.39	4.88667	5.04	5.27	5.4	5.23667	6.75	4.54	4.31	5.33	6.96	6.55	5.7	5.07	3.36	5.39667	5.71	3.49	4.6	7.85	2.25	5.05	1.73	1.96	1.7	2.25	-0.16	1.496
RV1180	pks3 || polyketide beta-ketoacyl synthase || lipid metabolism ||	0.832158	-0.97	-0.48	-0.5	-0.65	-1.35		-1.12	-1.235	-2.52	-2.13	-0.67	-1.77333	-2.06	-2.07	-2.58	-2.23667	-2	-0.67	-1.58	-0.47	-3.24	-2.9	-0.45	-0.4	-2.61	-1.59111	-3.67	-1.78	-2.725	-2.85	-1.85	-2.35	-1.13	-2.53	-0.61	-1.85	-0.14	-1.252
RV3923C	rnpA || ribonuclease P protein component || intermediary metabolism and respiration ||	0.830661	0.75	0.35	0.04	0.38	0.44	0.22	-0.3	0.12	0.39	-0.28	0.23	0.113333	0.44	0.59	-0.7	0.11	-0.98	-0.69	-0.66	-0.84	-0.56	-0.52	-0.71	-0.62	-0.58	-0.684444	-0.44	-1.95	-1.195	-2.11	-3.44	-2.775	-4.47	-3.36	-3.55	-3.44	-0.14	-2.992
RV0405	pks6 || membrane bound polyketide synthase || lipid metabolism ||	0.830274	-0.81	-2.7	-1.88	-1.79667	-2.46	-2.79	-0.95	-2.06667	-1.96	-3	-1.45	-2.13667	-2.16	-1.57	-1.23	-1.65333	-1.83	-1.81	-1.9	-1.8	-1.5	-1.58	-2.32	-2.33	-0.62	-1.74333	-1.38	-1.17	-1.275	0.09	1.03	0.56	0.71	0.59	-1.66	1.03	-0.32	0.07
RV3663C	dppD || dipeptide-transport ATP-binding protein ABC transporter || cell wall and cell processes ||	0.829344	0.46	0.34	0.39	0.396667	0.36	0.36		0.36	0.57	1.2	0.96	0.91	0.92	0.86	1.24	1.00667	1.57	1.69	1.47	1.32	1.8	1.63	1.83	1.86	2.56	1.74778	3.15	3.43	3.29	5.1	3.1	4.1	2.76	2.71	2.97	3.1	0.09	2.326
RV2338C	moeW || molybdopterin biosynthesis protein || intermediary metabolism and respiration ||	0.827242	-1.42	-1.56	-0.71	-1.23	-1.71	-2.31	-0.67	-1.56333	-2.23	-1.75	-0.46	-1.48	-1.5	-1.71	-1.46	-1.55667	0.26	-0.48	-0.47	-1.63	-1.82	-1.39	-1.84	-1.67	0.08	-0.995556	-0.46	1.58	0.56	2.52	1.76	2.14	-1.01	-2.34	-2.62	1.76	-0.1	-0.862
RV2457C	clpX || ATP-dependent clp protease ATP-binding subunit || intermediary metabolism and respiration ||	0.815591	-1.19	-1.07	-0.77	-1.01	-0.92	-1.2	-1.32	-1.14667	-0.88	-1.4	-1.21	-1.16333	-1.6	-1.01	-1.67	-1.42667	-2.3	-0.68	-1.89	-1.17	-1.81	-1.6	-1	-0.95	-1.16	-1.39556	-2.56	-4.31	-3.435	-4.58	-5.17	-4.875	-4.81	-4.18	-2.6	-5.17	0.21	-3.31
RV0719	rplF || 50S ribosomal protein L6 || information pathways ||	0.807233	-0.07	-0.19	-0.9	-0.386667	-1.06	-0.9	-0.89	-0.95	-1.25	1.8	0.09	0.213333	-1.45		-1.37	-1.41	-2.44	-1.56	-2.25	-1.46	-1.92				-2.19	-1.97	-3.22	-4.29	-3.755	-3.88	-3.67	-3.775	-4.29	-3.78		-3.67	-0.12	-2.965
RV3369	|| conserved hypothetical protein || conserved hypotheticals ||	0.80683	-0.44	-0.16	0.11	-0.163333	-0.47	0.02	0.24	-0.07	-0.17	-0.08	-0.03	-0.0933333	-0.29	-0.36	-0.48	-0.376667	-0.78	0.55	-0.48	0.77	-0.28	-0.36	1.13	1.15	-0.59	0.123333	-0.45	-0.16	-0.305	-2.29	-1.15	-1.72	-0.62	-0.65		-1.15	0.07	-0.5875
RV0637	|| conserved hypothetical protein || conserved hypotheticals ||	0.806634	-0.1	-0.05	-0.06	-0.07	-0.3	-0.33	0.46	-0.0566667	-0.33	-0.39	0.14	-0.193333	-0.91	-0.61	-1.62	-1.04667	-1.63	-0.92	-1.53	-1.02	-1.54	-1.47	-0.97	-0.92	-2.47	-1.38556	-2.33	-4.09	-3.21	-3.91	-1.99	-2.95	-3.81	-2.53	-4.15	-1.99	-0.02	-2.5
RV3439C	|| conserved alanine and proline rich protein || conserved hypotheticals ||	0.804616	-0.25	-0.2	-0.19	-0.213333	0.13	-0.04	-0.22	-0.0433333	-0.42	0.42	-0.08	-0.0266667	0.27	0.15	0.04	0.153333	-0.15	0.03	0.24	-0.14	-0.04	0.51	0.13	0.03	0.6	0.134444	-0.04	0.93	0.445	-0.92	1.46	0.27	0.7	1.63	1.29	1.46	0.07	1.03
RV1751	|| oxidoreductase || intermediary metabolism and respiration ||	0.804241	0.09	-0.17	0.02	-0.02	-0.15	-0.42	-0.64	-0.403333	-0.51	-0.45	-0.3	-0.42	-0.8	-0.62	-0.84	-0.753333	-1.48	-0.38	-1.41	-0.38	-1.25	-1.08	-0.39	-0.35	-1.17	-0.876667	-2.32	-2.34	-2.33	-1.23	-2.35	-1.79	-1.12	-1.84	-0.8	-2.35	-0.12	-1.246
RV0670	end || endonuclease IV || intermediary metabolism and respiration ||	0.801891	0.17	0.26	-0.24	0.0633333	0.5	0.23	-0.03	0.233333	0.91	1.46	0.1	0.823333	1.61	1.44	1.97	1.67333	2.23	1.01	1.84	1.45	2.41	2.2	1.31	1.5	2.2	1.79444	2.6	1.87	2.235	5.27	2.13	3.7	1.15	1.44	1.64	2.13	0.01	1.274
RV0740	|| conserved hypothetical protein || conserved hypotheticals ||	0.800592	-0.05	0.38	0.13	0.153333	0.14	0.1	0.35	0.196667	0.07	-0.09	0.01	-0.00333333	-0.27	-0.14	-0.15	-0.186667	0.04	-0.33	-0.17	-0.44	-0.13	0.12	-0.35	-0.26	0.13	-0.154444	0.41	-0.57	-0.08	-0.88	-0.58	-0.73	-1.21	-0.81	-0.74	-0.58	0.21	-0.626
RV3107C	agpS || alkyldihydroxyacetonephosphate synthase || intermediary metabolism and respiration ||	0.799515	-0.22	-0.28	-0.01	-0.17	-0.34	-0.33	-0.05	-0.24	-0.59	-0.55	0.01	-0.376667	-0.45	-0.59	-0.35	-0.463333	-0.63	0.13	-0.51	0.01	-1.08	-1	0.36	0.15	-0.35	-0.324444	-0.1	0.6	0.25	-0.84	-1.16	-1	-2.15	-0.39	-1.44	-1.16	0.15	-0.998
RV0545C	pitA || low affinity inorganic phosphate transporter membrane protein || cell wall and cell processes ||	0.799132	-0.12	-0.07	-0.23	-0.14	-0.49	-0.32	0.05	-0.253333	-0.51	-0.19	-0.2	-0.3	-0.36	-0.42	-0.34	-0.373333	-0.78	-1.05	-1.03	-0.7	-0.87	-0.23	-0.92	-0.83	-2.06	-0.941111	-2.06	-3.79	-2.925	-3.85	-3.75	-3.8	-3.43	-3.51	-2.51	-3.75	-0.34	-2.708
RV1054	|| integrase || insertion seqs and phages ||	0.797934	0.64	0.58	0.95	0.723333	0.91	0.48	0.98	0.79	0.94	0.63	1.14	0.903333	1.25	1.6	1.31	1.38667	0.85	0.63	0.93	1.26	1.55	1.6	1.15	1.03	0.71	1.07889	1.54	-0.33	0.605	1.53	0.17	0.85	0.04	0.2	0.15	0.17	-0.35	0.042
RV1690	lprJ || lipoprotein || cell wall and cell processes ||	0.795978	-2.66	-2.35	-1.82	-2.27667	-3.04		-3.08	-3.06	-3.37	-3.83	-2.06	-3.08667	-2.73	-3.67	-3.78	-3.39333	-3.55	-3.56	-3.1	-2.6	-4.96	-3.36	-3.11	-2.84	-2.78	-3.31778	-3.12	-2.5	-2.81	-3.16	-1.98	-2.57	-2.36	-3.38	-1.32	-1.98	0.15	-1.778
RV0785	|| conserved hypothetical protein || intermediary metabolism and respiration ||	0.79477	-0.69	-0.84	-0.76	-0.763333	-0.73	-0.84	-0.83	-0.8	-1.05	-0.51	-0.41	-0.656667	-1.17	-0.69	-1.03	-0.963333	-1.75	0.34	-2.01	0.03	-1.02	-0.98	0.19	0.1	-0.43	-0.614444	-1.69	-2.74	-2.215	-2.5	-3.09	-2.795	-0.88	-2.37	0.23	-3.09	0.09	-1.204
RV1330C	|| conserved hypothetical protein || conserved hypotheticals ||	0.791764	0.87	1.07	0.15	0.696667	1.63		1	1.315	2.1	2	0.55	1.55	1.83	1.5	1.35	1.56	1.37	1.1	1.01	1.05	1.71	1.44	1.1	0.99	1.28	1.22778	1.87	-0.18	0.845	-1.28	-0.12	-0.7	-0.85	-1.39	0.43	-0.12	0.31	-0.324
RV3809C	glf || UDP-galactopyranose mutase || cell wall and cell processes ||	0.791403	0.41	0.22	-0.34	0.0966667	-0.03	-0.16	-0.36	-0.183333	-0.1	-0.02	-0.28	-0.133333	-0.1	-0.32	0.39	-0.01	0.84	0.56	0.62	0.4	-2.95	0.03	0.18	0.32	0.91	0.101111	1.51	1.41	1.46	3.02	1.15	2.085	2.33	2.13	1.96	1.15	0.3	1.574
RV1282C	oppC || oligopeptide-transport membrane protein ABC transporter || cell wall and cell processes ||	0.788532	-0.25	-0.34	-0.17	-0.253333	-0.2	-0.93	-0.4	-0.51	-0.28	-0.73	-0.18	-0.396667	-0.6	-1.36	-0.98	-0.98	-0.68	-0.34	-0.63	0.03	-2.51	-1.01	-0.15	-0.3	-1.48	-0.785556	-1.46	0.39	-0.535	-0.84	3.4	1.28	-2.03	-1.79	0.99	3.4	0.3	0.174
RV1260	|| oxidoreductase || intermediary metabolism and respiration ||	0.785066	0.53	0.19	-1.06	-0.113333	0.08		0.28	0.18	0.63	0.41	0	0.346667	-0.17	-0.24	-0.47	-0.293333	-0.86	0.58	-0.52	0.37	0.02	-0.34	0.59	0.5	-0.68	-0.0377778	-1.47	-1.89	-1.68	-1.63	0.04	-0.795	0.35	0.42	1.31	0.04	0.16	0.456
RV1152	|| transcriptional regulator || regulatory proteins ||	0.783194	1.09	0.19	0.96	0.746667	0.85	1.17	1.48	1.16667	1.98	1.85	1.15	1.66	1.85	2.02	2.71	2.19333	2.87	2.95	2.45	2.74	3.06	3.14	2.67	2.56	4.41	2.98333	4.63	4.67	4.65	6.54	2.71	4.625	3.13	2.25	2.56	2.71	0.1	2.15
RV3908	|| conserved hypothetical protein || conserved hypotheticals ||	0.780469	-0.36	-0.15	-0.04	-0.183333	0.05	0.14	-0.14	0.0166667	-0.31	0.18	0.17	0.0133333	-0.04	0.34	0.01	0.103333	-0.58	0.19	-0.4	-0.38	-0.27	-0.08	0.02	-0.07	-0.81	-0.264444	-0.39	1.87	0.74	-1.94	-1.46	-1.7	-0.76	-2.09	0.1	-1.46	0.19	-0.804
RV1686C	|| conserved membrane protein || cell wall and cell processes ||	0.771176	-0.94	-0.28	-0.41	-0.543333	-0.82		-0.27	-0.545	-1.51	-0.73	-0.24	-0.826667	-0.82	-1.48	-0.84	-1.04667	-0.59	-0.66	-0.79	-0.85	-2.88	-1.12	-0.95	-0.83	-0.82	-1.05444	-1.79	-0.54	-1.165	-1.44	-3.48	-2.46	-0.19	-1.26		-3.48	-0.16	-1.2725
RV0914C	|| lipid carrier protein or keto acyl-CoA thiolase || lipid metabolism ||	0.767976	-0.05	0.08	-0.32	-0.0966667	0.4	0.41	0.53	0.446667	0.6	0.8	0.16	0.52	0.72	0.26	-0.09	0.296667	0.68	0.2	0.83	0.29	0.66	0.1	0.26	0.1	0.34	0.384444	0.47	-0.03	0.22	0.14	-0.67	-0.265	3.62	0.02	0.19	-0.67	0.46	0.724
RV1500	|| glycosyltransferase || intermediary metabolism and respiration ||	0.767416	0.2	0.01	0.19	0.133333	-0.13	-0.01	0.4	0.0866667	0.13	0.14	0.07	0.113333	-0.63	0	-0.38	-0.336667	-0.06	-0.37	-0.03	-0.62	0.18	-0.18	-0.17	-0.12	-0.57	-0.215556	-0.29	-1.21	-0.75	-1.01	-1.94	-1.475	-1.26	-1.7	-1.64	-1.94	-0.04	-1.316
RV3485C	|| short-chain type dehydrogenase/reductase || intermediary metabolism and respiration ||	0.767106	0.49	-0.04	-0.05	0.133333	-0.56	-0.9	-0.03	-0.496667	-0.55	-0.28	0.01	-0.273333	-0.3	-0.16	-0.25	-0.236667	-0.33	-0.52	-0.73	-0.58	-1.1	-0.58	-0.33	-0.09	-0.94	-0.577778	-1.12	0.05	-0.535	0.16	1.87	1.015	0.73	0.03	-0.39	1.87	-0.04	0.44
RV0054	ssb || single-strand binding protein || information pathways ||	0.766743	0.75	1.29	1.12	1.05333	0.74	1.13	-0.07	0.6	0.33	-0.06	0.43	0.233333	-0.07	0.42	-0.71	-0.12	-0.75	0.02	-1.03	0.15	-0.68	-0.27	0.39	0.41	-0.74	-0.277778	-0.64	-3.01	-1.825	-2.51	-3.75	-3.13	-0.94	-3.24	-2.6	-3.75	0.28	-2.05
RV3916C	|| conserved hypothetical protein || conserved hypotheticals ||	0.764415	0.45	0.26	0.25	0.32	0.17	1.28	0.19	0.546667	0.83	1	0.2	0.676667	0.78	1.68	1	1.15333	1.09	0.7	0.99	0.63	1.3	1.38	0.92	1.01	1.01	1.00333	2.04	2.23	2.135	4.92	1.76	3.34	1.76	2.55	1.39	1.76	-0.1	1.472
RV0311	|| hypothetical protein || unknown ||	0.762619	-0.07	-0.39	-0.23	-0.23	0.23	-0.3	-0.17	-0.08	0.71	-0.31	-0.45	-0.0166667	0.08	-0.22	0.74	0.2	1.04	0.37	0.48	0.49	1.51	0.15	0.15	0.33	0.44	0.551111	0.9	-0.73	0.085	0.92	0.75	0.835	-0.17	-1.46	-1.78	0.75	-0.46	-0.624
RV2244	acpM || meromycolate extension acyl carrier protein || lipid metabolism ||	0.762368	-0.66	0.35	0.92	0.203333	0.76	0.83	0.11	0.566667	0.18	-0.02	-0.99	-0.276667	-1.52	-1.49	-1.14	-1.38333	-1.39	-0.21	-1.27	-0.52	-1.35	-0.86	-0.37	-0.31	-1.11	-0.821111	-1.96	-5.53	-3.745	-3.61	-5.87	-4.74	-4.05	-4.14	-5.44	-5.87	-0.09	-3.918
RV2919C	glnB || nitrogen regulatory protein P-II || regulatory proteins ||	0.760837	1.36	0.71	0.78	0.95	0.66	0.66	0.71	0.676667	0.67	0.2	1.25	0.706667	1.21	1.46	0.88	1.18333	0.94	1.15	1	0.79	1.68	1.43	1.06	1.15	1.78	1.22	2.08	0.23	1.155	1.63	-0.71	0.46	-0.16	0.59	-0.32	-0.71	-0.21	-0.162
RV0289	|| conserved hypothetical protein || conserved hypotheticals ||	0.760759	-2.17	-1.28	-1.11	-1.52	-1.37	-1.41	-1.39	-1.39	-1.88	-2.08	-2.11	-2.02333	-1.14	-3	-1.87	-2.00333	-1.37	-0.55	-2.02	-0.36	-2.54	-2.68	-0.77	-1	-3.35	-1.62667	-3.19	-3.97	-3.58	-3.77	-3.35	-3.56	-1.71	-3.18	2.44	-3.35	0.06	-1.148
RV3436C	glmS || glucosamine-fructose-6-phosphate aminotransferase || intermediary metabolism and respiration ||	0.760596	0.03	0.42	0.35	0.266667	0.45	0.9	0.72	0.69	0.51	0.6	0.41	0.506667	0.07	0.44	0.23	0.246667	0.07	0.64	0.02	0.08	0.44	0.34	0.63	0.51	0.1	0.314444	0.51	-0.2	0.155	-2.76	-0.38	-1.57	0.28	0.72	-0.54	-0.38	0.18	0.052
RV2877C	|| conserved membrane protein || cell wall and cell processes ||	0.747833	-0.48	0.62	0.1	0.08	0.24	2.6	0.29	1.04333	0.73	0.53	0.21	0.49	0.86	1.07	0.9	0.943333	0.45	0.29	0.91	0.55	1.77	0.85	-0.18	0.6	1	0.693333	1.41	1.26	1.335	2.17	1.63	1.9	2.17	1.65	1.56	1.63	0.27	1.456
RV1668C	|| macrolide-transport ATP-binding protein ABC transporter || cell wall and cell processes ||	0.745292	-0.53	0.46	0.03	-0.0133333	0.76		0.46	0.61	0.07	1	0.03	0.366667	0.11	-0.02	0.17	0.0866667	0.21	0.48	-0.1	0.12	0	0.01	0.27	0.17	-0.59	0.0633333	-0.53	-0.1	-0.315	-1.55	0.55	-0.5	-1.16	-0.43	-0.01	0.55	0.49	-0.112
RV3452	cut4 || cutinase precursor || cell wall and cell processes ||	0.744475	-0.15	0.3	0.85	0.333333	0.81	0.78	1.73	1.10667	0.33	0.85	1.15	0.776667	0.79	1.35	0.68	0.94	1.05	0.35	0.86	-0.14	1.36	1.05	0.1	0.19	1.4	0.691111	1.5	-0.59	0.455	-1.81	-2.38	-2.095	-0.43	-0.62		-2.38	0.05	-0.845
RV2137C	|| conserved hypothetical protein || conserved hypotheticals ||	0.74092	0.07	0.07	-0.58	-0.146667	-0.42	-0.69	-1.24	-0.783333	-0.73	-0.53	-0.92	-0.726667	-0.57	-0.64	-1.61	-0.94	-1.41	-0.36	-1.56	0.26	-1.41	-1.07	0.38	0.14	-2	-0.781111	-1.78	-4.88	-3.33	-4.86	-6.44	-5.65	-7	-6.55	-5.62	-6.44	-0.13	-5.148
RV1333	|| hydrolase || intermediary metabolism and respiration ||	0.739946	-0.77	-0.37	0.1	-0.346667	-0.2	-0.18	-0.82	-0.4	-0.25	-0.29	-0.52	-0.353333	0.17	-0.03	-0.14	0	-0.36	-0.52	-0.38	-0.13	-0.18	-0.15	-0.43	-0.38	-0.83	-0.373333	-1.06	-1.95	-1.505	-2.28	-2.83	-2.555	-1.28	-0.68	-0.65	-2.83	-0.02	-1.092
RV3189	|| conserved hypothetical protein || conserved hypotheticals ||	0.739263	0.84	1.15	0.99	0.993333	1.07	1.27	0.76	1.03333	1.3	2.26	0.77	1.44333	1.1	1.53	1.12	1.25	1.71	0.43	1.92	0.72	2.32	1.74	1.21	1.31	1.21	1.39667	2.27	2.15	2.21	4.55	0.71	2.63	0.91	-0.65	-0.22	0.71	0.18	0.186
RV2928	tesA || thioesterase || lipid metabolism ||	0.73855	0.35	0.27	0.03	0.216667	-0.05	1.02	-0.19	0.26	-0.47	-0.38	-0.86	-0.57	-1.12	-0.73	-1.31	-1.05333	-1.2	-0.89	-1.39	-1.21	-1.28	-1.07	-1	-0.84	-2.74	-1.29111	-2.56	-1.77	-2.165	-2.44	-4.13	-3.285	-1.92	-3.26		-4.13	0.1	-2.3025
RV0819	|| conserved hypothetical protein || conserved hypotheticals ||	0.736468	-0.73	-0.36	-0.05	-0.38	0.01	0.09	-0.09	0.00333333	-0.19	-0.45	-0.04	-0.226667	0.17	0.04	-0.07	0.0466667	-0.3	-0.75	-0.38	-0.75	-0.39	-0.1	-0.79	-1	-0.41	-0.541111	-0.42	-1.54	-0.98	-1.34	-1.2	-1.27	-0.96	-1.85	-0.06	-1.2	-0.2	-0.854
RV1092C	coaA || pantothenate kinase || intermediary metabolism and respiration ||	0.73598	0.27	-0.22	-0.19	-0.0466667	-0.62	-0.58	-0.25	-0.483333	-0.28	-0.55	-0.42	-0.416667	-0.46	-0.68	0.15	-0.33	0.49	0.35	0.02	0.52	-0.42	-0.63	0.05	-0.12	-0.76	-0.0555556	-0.45	0.42	-0.015	-1.45	1.61	0.08	-1.62	-1.67	0.18	1.61	0.06	-0.288
RV0056	rplI || 50S ribosomal protein L9 || information pathways ||	0.735178	0.54	0.64	0.38	0.52	-0.14	-0.22	-1.11	-0.49	-0.22	-1.14	-0.4	-0.586667	-1.24	-0.81	-2.04	-1.36333	-2.17	-0.57	-2.31	-0.35	-1.99	-1.54	-0.14	-0.23	-2.08	-1.26444	-2.07	-3.64	-2.855	-3.85	-3.86	-3.855	-1.82	-2.91	-2.88	-3.86	0.22	-2.25
RV1834	|| hydrolase || conserved hypotheticals ||	0.723577	-0.13	1.14	0.47	0.493333	0.86	1.35	0.18	0.796667	0.01	0.43	0.81	0.416667	0.08		0.03	0.055	-0.11	-0.52	0.28	-0.14	-0.06	0.19	-0.15	-0.37	0.15	-0.0811111	-0.11	-0.36	-0.235	0.52	-0.13	0.195	0.1	0.21	2.65	-0.13	0.06	0.578
RV0169	mce1A || MCE-family protein || virulence, detoxification, adaptation ||	0.723556	-2.08	-2.13	-1.71	-1.97333	-2.94	-3.35	-1.42	-2.57	-2.32	-2.24	-1.68	-2.08	-2.21	-2.58	-2.8	-2.53	-3.44	-2.4	-2.54	-2.92	-3.37	-3.68	-3.41	-3.23	-3.5	-3.16556	-4.08	-3.78	-3.93	-3.79	-1.22	-2.505	-1.75	-2.84	-0.65	-1.22	0.7	-1.152
RV0426C	|| transmembrane protein || unknown ||	0.723433	0.16	-0.16	0.44	0.146667	-0.22	-0.04	0.6	0.113333	0.79	0.36	0.5	0.55	-0.46	0.45	0.83	0.273333	0.71	0.78	0.63	0.88	1.36	1.49	1.3	1.26	0.52	0.992222	0.78	-2.11	-0.665	-1.21	-1.75	-1.48	-1.28	-0.86	-1.93	-1.75	0.01	-1.162
RV3492C	|| MCE-associated protein || conserved hypotheticals ||	0.717488	-1.05	-0.96	-0.1	-0.703333	-0.84	-0.59	-0.26	-0.563333	-1.41	-1.03	-0.1	-0.846667	-1.2	-0.96	-0.65	-0.936667	-0.93	-0.68	-0.36	-0.97	-1.83	-1.21	-1.11	-0.91	-0.82	-0.98	-1.52	-0.49	-1.005	-1.1	-0.02	-0.56	0.22	0.72	-4.11	-0.02	-0.06	-0.65
RV1671	|| membrane protein || cell wall and cell processes ||	0.715181	-0.77	0.25	0.44	-0.0266667	-0.01	0.23	1.03	0.416667	-0.31	0.07	1.09	0.283333	-0.11	-0.16	0.23	-0.0133333	0.03	0.21	0.07	0.2	0.14	0.16	0.53	0.45	-0.02	0.196667	-1.05	-0.77	-0.91	0.21	0.13	0.17	0.35	-0.86	-2.37	0.13	-0.04	-0.558
RV2667	clpC2 || ATP-dependent protease ATP-binding subunit || intermediary metabolism and respiration ||	0.713729	0.05	0.17	0.38	0.2	0.15	0.14	0.32	0.203333	-0.24	-0.14	0.22	-0.0533333	0.41	0.45	0.18	0.346667	0.18	0.24	0.46	0.08	0.35	0.69	0.27	0.12	1.13	0.391111	1.09	2.18	1.635	4.31	4.73	4.52	4.04	4.26	4.36	4.73	0.24	3.526
RV2415C	|| conserved hypothetical protein || conserved hypotheticals ||	0.707844	0.6	1.32	0.64	0.853333	1.37	1.15	0.26	0.926667	1.06	1.41	0.34	0.936667	0.93	1.1	0.3	0.776667	-0.86	1.9	-0.27	0.18	0.83	0.39	-0.26	-0.29	0.33	0.216667	-1.53	-0.82	-1.175	-1.28	1.17	-0.055	-0.14	-1.62		1.17	0.51	-0.02
RV3024C	trmU || tRNA (5-methylaminomethyl-2-thiouridylate)-methyltransferase || conserved hypotheticals ||	0.707659	-0.69	0.2	0.39	-0.0333333	0.23	0.2		0.215	-0.34	-0.41	0	-0.25	-0.87	-0.42	-0.9	-0.73	-0.58	-0.87	-1.12	-1.16	-0.17	-0.58	-0.62	-0.77	-1.28	-0.794444	-2.04	-3.32	-2.68	-3.4	-0.98	-2.19	-1.19	-3.02	-0.55	-0.98	0.09	-1.13
RV1816	|| transcriptional regulator || regulatory proteins ||	0.698954	-2.83	-2.71	-1.19	-2.24333	-2.01	-2.43	-1.08	-1.84	-3.12	-2.88	-1.21	-2.40333	-1.68	-2.09	-0.81	-1.52667	-1.49	-2.11	-1.3	-2.36	-2.55	-1.71	-2.93	-2.85	-1.39	-2.07667	-2.82	-2.03	-2.425	-2.32	0.12	-1.1	-0.7	-0.24	-0.42	0.12	-0.13	-0.274
RV1862	adhA || alcohol dehydrogenase || intermediary metabolism and respiration ||	0.69213	0.09	0.32	0.12	0.176667	0.42	0.48	0.81	0.57	1.05	1.34	0.25	0.88	0.7	0.97	0.75	0.806667	0.66	1.1	0.9	0.9	1.23	1.12	1.17	1.27	0.98	1.03667	0.75	-0.06	0.345	-0.95	0.12	-0.415	2.25	0.69	0.18	0.12	0.35	0.718
RV0237	lpqI || lipoprotein || cell wall and cell processes ||	0.690349	-0.66	-0.11	-0.15	-0.306667	-0.27	-0.11	0.05	-0.11	-0.58	-0.1	0.1	-0.193333	-0.31	-0.11	-0.33	-0.25	-0.52	-0.55	-0.63	-0.36	-1	-0.56	-0.44	-0.42	-1.11	-0.621111	-1.62	0.06	-0.78	-1.93	-0.47	-1.2	-2.38	-0.94	-0.68	-0.47	0.11	-0.872
RV0220	lipC || esterase || intermediary metabolism and respiration ||	0.680793	-0.42	-0.57	-0.43	-0.473333	-0.63	-0.59	-0.35	-0.523333	-0.2	-0.49	-0.81	-0.5	-0.9	-0.89	-0.47	-0.753333	-1.2	-0.33	-1.17	-0.08	-0.39	-0.65	-0.27	-0.31	-1.25	-0.627778	-1.7	-0.71	-1.205	-1.57	-2.4	-1.985	-1.5	-2.39	-2.08	-2.4	-0.1	-1.694
RV1553	frdB || fumarate reductase iron-sulfur subunit || intermediary metabolism and respiration ||	0.678938	-0.45	-0.18	-0.35	-0.326667	0.07	-0.67	-0.19	-0.263333	-0.24	-0.08	-0.12	-0.146667	-0.27	-0.53	-0.53	-0.443333	-0.77	-0.84	-0.17	-0.36	-0.45	-0.87	-0.03	-0.37	0.16	-0.411111	-1.08	-0.79	-0.935	0.3	-0.99	-0.345	-0.72	0.82		-0.99	-0.4	-0.3225
RV2984	ppk || polyphosphate kinase || intermediary metabolism and respiration ||	0.675703	-0.37	-0.14	0.01	-0.166667	-0.39	-0.01	0.01	-0.13	-0.43	-0.34	-0.15	-0.306667	-0.57	-0.48	-0.3	-0.45	-1.04	0.12	-0.68	-0.14	-0.49	-0.71	-0.09	-0.01	-1.09	-0.458889	-0.98	-0.17	-0.575	-1.98	-1.5	-1.74	-0.42	-1.26	-3.44	-1.5	0.22	-1.28
RV1599	hisD || histidinol dehydrogenase || intermediary metabolism and respiration ||	0.66987	0.34	0.03	0.73	0.366667	0.8	0.74	0.67	0.736667	0.9	0.95	0.4	0.75	1.27	0.83	1	1.03333	1.22	1.1	1.94	1.03	1.66	1	0.71	0.58	1.03	1.14111	1.62	1.35	1.485	2.93	-0.93	1	0.1	-0.7	-0.01	-0.93	0.28	-0.252
RV3875	esxA || 6 kda early secretory antigenic target || cell wall and cell processes ||	0.669811	-1.14	-0.9	-1.08	-1.04	-0.73	-1.55	-1.13	-1.13667	-0.22	-0.83	-1.48	-0.843333	-0.82	-0.65	-0.14	-0.536667	-0.34	0.32	-0.47	0.2	-0.23	-0.14	0.22	0.27	-1	-0.13	-0.79	-4.29	-2.54	-3.21	-7.55	-5.38	-8.33	-8.24	-6.4	-7.55	-0.14	-6.132
RV0790C	|| hypothetical protein || unknown ||	0.668534	0.45	0.69	0.22	0.453333	0.26	0.34	0.07	0.223333	0.79	0.72	0.49	0.666667	1.1	1.33	1.43	1.28667	1.41	0.06	1.23	0.29	1.34	1.75	0.56	0.5	2	1.01556	3.15	1.27	2.21	4.28	-0.75	1.765	-0.95	-0.1	-0.11	-0.75	0	-0.382
RV0045C	|| hydrolase || lipid metabolism ||	0.666881	-0.82	-0.6	-0.25	-0.556667	-0.51	-0.65	-0.52	-0.56	-1.59	-1.48	-0.58	-1.21667	-0.92	-1.34	-0.74	-1	-1.21	-1.3	-1.37	-1.13	-1.58	-1.78	-1.54	-1.67	-0.63	-1.35667	-1.83	-0.6	-1.215	-0.98	-0.84	-0.91	-1.74	-0.7	-0.96	-0.84	-0.16	-0.88
RV2940C	mas || multifunctional mycocerosic acid synthase membrane-associated || lipid metabolism ||	0.665217	1.05	-0.07	-0.35	0.21	-0.55	-0.39	0.07	-0.29	0.12	0.42	-0.2	0.113333	0.28	0.27	0.43	0.326667	-0.37	0.27	-0.13	0.55	0	0.43	0.29	0.18	-1.57	-0.0388889	-1.98	-1.48	-1.73	-1.17	-1.56	-1.365	-1.47	-1.34	-0.63	-1.56	-0.27	-1.054
RV2908C	|| conserved hypothetical protein || conserved hypotheticals ||	0.661934	-0.69	0.04	-0.08	-0.243333	0	-0.03	-0.12	-0.05	-0.4	-0.14	-0.34	-0.293333	-0.15	-0.22	-0.73	-0.366667	-1.13	-0.49	-0.89	-0.49	-0.93	-0.29	-0.19	-0.29	-1.31	-0.667778	-1.5	-2.38	-1.94	-3.43	-2.44	-2.935	-2.34	-1.84	-0.95	-2.44	0.13	-1.488
RV1395	|| transcriptional regulator || regulatory proteins ||	0.654427	-1.52	0.15	0.11	-0.42	0.23	0.06	0.4	0.23	-0.19		0.38	0.095	0.39	0.41	0.79	0.53	0.93	0.16	1.07	0.4	0.63	0.33	0.15	0.41	1.59	0.63	2.12	2.9	2.51	3.18	3.84	3.51	4.32	4.26	5.09	3.84	-0.47	3.408
RV0148	|| short-chain type dehydrogenase/reductase || intermediary metabolism and respiration ||	0.653876	-0.82	-0.27	-0.26	-0.45	-0.26	-0.83	-0.32	-0.47	-0.59	-0.35	-0.25	-0.396667	-0.85	-1.5	-0.71	-1.02	-0.72	-0.94	-0.8	-0.94	-1.13	-0.65	-0.84	-0.89	-1.89	-0.977778	-1.93	-1.96	-1.945	-2.28	-0.37	-1.325	0.03	-1.77	-1.16	-0.37	-0.11	-0.676
RV2488C	|| transcriptional regulator, luxR-family || regulatory proteins ||	0.650943	-0.07	-0.36	0.28	-0.05	-0.98	-0.38	0.3	-0.353333	-0.34	-0.87	0.13	-0.36	0.25	-0.06	0.28	0.156667	-0.44	-0.79	0.44	-0.22	0.56	0.25	0.12	-0.01	-0.32	-0.0455556	0.43	2	1.215	3.21	-0.58	1.315	1.2	0.96	1.35	-0.58	0.16	0.618
RV0222	echA1 || enoyl-CoA hydratase || lipid metabolism ||	0.647543	-0.54	-0.53	-0.4	-0.49	-0.89	-0.9	-0.44	-0.743333	-0.74	-0.62	-0.57	-0.643333	-1.13	-0.99	-0.27	-0.796667	-0.84	-0.36	-0.53	-0.26	-1.08	-0.74	-0.4	-0.6	-1.18	-0.665556	-1.34	0.04	-0.65	-1.52	-0.17	-0.845	-0.96	-1.52	-0.51	-0.17	0.27	-0.578
RV2692	ceoC || trk system potassium uptake protein || cell wall and cell processes ||	0.645002	0.8	0.37	0.49	0.553333	0.27	0.58	0.47	0.44	1.07	0.77	0.41	0.75	0.37	0.24	0.04	0.216667	0.22	0.28	-0.02	0.55	0.87	0.43	0.43	0.58	-0.03	0.367778	0.22	-0.4	-0.09	1.07	0.01	0.54	0.8	1.13	1.7	0.01	-0.08	0.712
RV2943	|| transposase || insertion seqs and phages ||	0.644089	-1.19	-1.25	-0.22	-0.886667	-0.48	-0.45		-0.465	-1.18	-0.38	0.46	-0.366667	-0.09	-0.79	-0.62	-0.5	-0.59	-0.41	-0.78	-0.49	-0.96	-0.9	-0.68	-0.18	-0.69	-0.631111	-0.45	-0.26	-0.355	-1.51	2.65	0.57	1.57	0.17	3.32	2.65	0.25	1.592
RV0885	|| conserved hypothetical protein || cell wall and cell processes ||	0.639377	5.79	5.42	3.34	4.85	4.48	4.91	1.5	3.63	3.86	2.88	1.14	2.62667	2.92	3.07	1.93	2.64	2.36	2.78	1.9	3.43	3.11	2.26	3.73	3.53	1.4	2.72222	2.58	0.54	1.56	2.42	-0.36	1.03	-1.04	-0.88	-3.04	-0.36	-0.3	-1.124
RV0871	cspB || cold shock protein B || virulence, detoxification, adaptation ||	0.639183	-0.19	-0.03	0.07	-0.05	-0.1	-0.22	0.28	-0.0133333	-0.3	0.06	-0.15	-0.13	-0.45	-0.33	-0.09	-0.29	-0.44	-0.09	-0.36	-0.1	-0.56	-0.1	-0.13	-0.22	-1.15	-0.35	-1.09	-1.58	-1.335	-1.98	-0.34	-1.16	-0.34	-1.68	0.46	-0.34	-0.37	-0.454
RV0001	dnaA || chromosomal replication initiator protein || information pathways ||	0.636497	0.34	0.26	-0.24	0.12	-0.09	-0.13	-0.21	-0.143333	-0.77		-0.12	-0.445	-0.49	-0.23	-0.8	-0.506667	-0.82	-1.14	-1.2	-0.78	-0.59	-0.82	-1.3	-1.67	-1.32	-1.07111	-1.15	-0.62	-0.885	-0.49	-0.73	-0.61	-0.09	-0.74	0.75	-0.73	-0.53	-0.268
RV3267	|| conserved hypothetical protein || conserved hypotheticals ||	0.607022	-1.27	-1.55	-1.32	-1.38	-1.59	-1.72	-0.84	-1.38333	-0.81	-1.3	-1.32	-1.14333	-1.47	-1.54	-0.84	-1.28333	-0.81	-0.87	-1	-0.51	-0.55	-0.47	-0.43	-0.54	-0.02	-0.577778	0.74	0.65	0.695	-0.17	-0.9	-0.535	-0.18	-0.11	-1.07	-0.9	-0.27	-0.506
RV1983	PE_PGRS35 || PE-PGRS family protein || PE/PPE ||	-0.634668	0.25	0.06	-0.13	0.06	0.11	0.26	0.01	0.126667	0.2	0.68	-0.13	0.25	-0.06	-0.24	0.12	-0.06	0.3	0.16	-0.03	0.07	0.51	0.1	0.03	-0.17	0.41	0.153333	0.85	0.66	0.755	0.91	-0.32	0.295	-0.13	0.49	-1.33	-0.32	0.02	-0.254
RV2100	|| conserved hypothetical protein || conserved hypotheticals ||	-0.649309	0.04	-0.07	0.06	0.01	-0.01	0.14	0.05	0.06	0.06	0.28	0.07	0.136667	0.37	0.17	0.8	0.446667	0.9	0.98	0.85	0.8	-0.32	0.73	0.52	0.5	1.1	0.673333	1.24	1.13	1.185	0.75		0.75	0.64	0.98	1.01		0.29	0.73
RV1130	|| conserved hypothetical protein || conserved hypotheticals ||	-0.668701	-1.18	-1.96		-1.57	-1.52	-2.48	-0.97	-1.65667	-0.77	-1.75	-1.78	-1.43333	-1.64	-4.9	-0.45	-2.33	-0.89	0.23	-0.79	0.21	0.56	-0.36	0.23	0.1	1.92	0.134444	2.17	1.48	1.825	2.52	-0.02	1.25	0.38	0.09	-0.11	-0.02	-0.07	0.054
RV2552C	aroE || shikimate 5-dehydrogenase || intermediary metabolism and respiration ||	-0.679869	-0.88	-0.77	-0.3	-0.65	-1.69	-0.75	-0.33	-0.923333	-0.88	-0.6	-0.33	-0.603333	-0.78	-0.32	-0.52	-0.54	-1.11	-0.61	-0.15	-1.06	-0.85	-0.37	-0.42	-0.63	-0.28	-0.608889	-1.08	-0.55	-0.815	0.3	2.74	1.52	3.6	3.66	3.17	2.74	-0.13	2.608
RV0275C	fadD27 || transcriptional regulator, tetR-family || lipid metabolism ||	-0.687689	0.12	0.75	1.03	0.633333	0.79	0.78	1.38	0.983333	1.3	1.3	1.71	1.43667	1.85	1.51	1.76	1.70667	2.32	0.97	2.02	1.31	1.92	2.16	1.43	1.33	3.09	1.83889	3.41	5	4.205	5.47	2.34	3.905	2.63	2.59	3.74	2.34	-0.34	2.192
RV2669	|| conserved hypothetical protein || regulatory proteins ||	-0.690362	0.62	0.69	0.73	0.68	0.7	1.42	1.31	1.14333	1.48	1.84	1.11	1.47667	1.88	1.74	1.62	1.74667	2.38	1.68	2.44	1.62	3.02	2.6	2.18	1.78	2.32	2.22444	3.77	3.15	3.46	6.01	4.55	5.28	3.8	4.07	4.68	4.55	0.11	3.442
RV2697C	dut || deoxyuridine 5-triphosphate nucleotidohydrolase || intermediary metabolism and respiration ||	-0.690509	-0.62	-0.75	-0.69	-0.686667	-0.58	-1	-0.67	-0.75	-0.33	-0.52	-0.54	-0.463333	-0.73	-1.14	-0.8	-0.89	-1.03	-0.08	-0.6	-0.42	-0.77	-0.9	-0.55	-0.51	-1.59	-0.716667	-1.59	-3.33	-2.46	-2.97	-2.63	-2.8	-3.02	-2.47	-3.08	-2.63	0.22	-2.196
RV3924C	rpmH || 50S ribosomal protein L34 || information pathways ||	-0.695293	0.31	0.44	0.52	0.423333	0.39	0.24	-0.08	0.183333	0.07	0	0.52	0.196667	0.22	0.59	-0.39	0.14	-0.48	-0.52	-0.33	-0.82	-0.14	0.19	-0.41	-0.33	-0.25	-0.343333	-0.1	-3.05	-1.575	-2.64	-4.46	-3.55	-4.1	-4.07	-2.71	-4.46	-0.4	-3.148
RV3525C	|| siderophore-binding protein || intermediary metabolism and respiration ||	-0.695827	-0.09	-0.02	0.02	-0.03	0.15	0.14	0.22	0.17	0.61	0.3	0.12	0.343333	0.43	0.29	0.5	0.406667	0.22	0.71	0.22	0.76	0.75	0.76	0.72	0.57	-0.07	0.515556	0.77	-0.42	0.175	0.54	-0.8	-0.13	1.01	1.33	0.38	-0.8	0.16	0.416
RV0292	|| conserved membrane protein || cell wall and cell processes ||	-0.698736	-0.99	-1.41	-1.07	-1.15667	-2.24	-1.97	-1.64	-1.95	-1.6	-2.29	-1.62	-1.83667	-2.07	-2.4	-1.84	-2.10333	-2.96	-0.93	-2.15	-0.98	-2.25	-2.2	-1	-1.04	-0.65	-1.57333	-2.11	-0.61	-1.36	1.08	-2.4	-0.66	-2.33	-1.06	-5.03	-2.4	-0.07	-2.178
RV3871	|| conserved hypothetical protein || conserved hypotheticals ||	-0.711698	-0.45	-0.91	-0.66	-0.673333	-0.85	-0.82	-0.32	-0.663333	-0.61	-0.39	-0.19	-0.396667	-0.1	0.23	0.04	0.0566667	-0.25	-0.49	0.02	-0.35	-0.03	0.3	-0.1	0.03	-0.47	-0.148889	-0.25	0.04	-0.105	0.19	-2.58	-1.195	-2.79	-2.11	-4.26	-2.58	-0.09	-2.366
RV1362C	|| membrane protein || conserved hypotheticals ||	-0.714368	-0.45	-0.27	-0.19	-0.303333	-0.58	-0.47	-0.39	-0.48	-0.37	-0.45	-0.32	-0.38	-0.46	-0.5	-0.06	-0.34	0	0.17	-0.06	0.31	-0.42	-0.48	0.18	0.14	-0.35	-0.0566667	-0.11	0.58	0.235	0.4	1.64	1.02	0	0.97	1.16	1.64	-0.03	0.748
RV1982C	|| conserved hypothetical protein || conserved hypotheticals ||	-0.719675	-0.53	-1.09	-0.54	-0.72	-1.15	-0.71	-0.46	-0.773333	-1.44	-0.89	-0.16	-0.83	-0.62	-0.73	-0.19	-0.513333	-0.66	-0.57	-0.4	-0.8	-0.75	-0.76	-0.79	-0.99	-1.31	-0.781111	-0.48	-0.65	-0.565	0.48	-0.65	-0.085	-0.96	-0.69	0.83	-0.65	-0.02	-0.298
RV2067C	|| conserved hypothetical protein || conserved hypotheticals ||	-0.732451	0.62	0.45	0.2	0.423333	0.32	0.32	0.12	0.253333	-0.01	-0.12	0.16	0.01	-0.37	0.27	-0.48	-0.193333	-0.34	-0.36	-0.24	-0.83	-0.6	-0.44	-0.57	-0.66	0.53	-0.39	-0.47	0.15	-0.16	-1.66	-1.64	-1.65	-1.03	-1.34	-0.77	-1.64	0.18	-0.92
RV1064C	lpqV || lipoprotein || cell wall and cell processes ||	-0.734407	-0.28	0.03	0.07	-0.06	0.25	-0.04	0.42	0.21	0.18	0.01	0.22	0.136667	-0.03	0.29	0.1	0.12	0.37	-0.14	-0.17	-0.21	0.27	0.04	-0.17	-0.41	-0.36	-0.0866667	-0.48	-0.95	-0.715	-1.57	-0.4	-0.985	1.78	-1.16	-0.67	-0.4	-0.05	-0.1
RV2542	|| conserved hypothetical protein || conserved hypotheticals ||	-0.736456	-0.07	-0.04	0.17	0.02	-0.25	-0.01	0.06	-0.0666667	-0.67	-0.74	0.08	-0.443333	-0.8	-0.88	-0.21	-0.63	-0.77	0.62	0.01	-0.49	-1.8	-0.79	-0.3	-0.36	1.01	-0.318889	0.76	0.77	0.765	1.82	0.86	1.34	1.64	1.54	0.15	0.86	0.14	0.866
RV3003C	ilvB1 || acetolactate synthase large subunit || intermediary metabolism and respiration ||	-0.738774	-0.01	0.58	0.59	0.386667	0.7	0.98	0.33	0.67	-0.65	0.44	0.38	0.0566667	0.28	-0.05	-0.35	-0.04	-0.79	-0.31	-0.78	0.01	-0.5	-0.49	0.1	0.02	-0.71	-0.383333	-1.43	-1.89	-1.66	-2.97	-3.79	-3.38	-0.25	-1.46	-0.55	-3.79	-0.21	-1.252
RV1221	sigE || alternative RNA polymerase sigma factor || information pathways ||	-0.742355	1.13	1.46	1.43	1.34	1.7	1.86	0	1.18667	-0.68	-0.09	-0.04	-0.27	0.03	-0.34	-1.46	-0.59	-0.94	0.04	-0.72	0.18	-1.75	-1.48	0.2	0.21	-1.39	-0.627778	-1.64	-1.59	-1.615	-1.54	-0.97	-1.255	-1.59	-1.01	-1.24	-0.97	-0.29	-1.02
RV0831C	|| conserved hypothetical protein || conserved hypotheticals ||	-0.742414	0.29	-0.26	-0.16	-0.0433333	-0.49	-0.6	0.09	-0.333333	0.05	-0.23	0.11	-0.0233333	-0.14	-0.34	-0.38	-0.286667	-0.24	-0.73	-0.98	-0.56	-0.28	-0.14	-0.68	-0.76	-1.09	-0.606667	-0.44	0.01	-0.215	-1.63	-0.94	-1.285	-0.84	-0.45	-1.89	-0.94	-0.04	-0.832
RV0802C	|| conserved hypothetical protein || intermediary metabolism and respiration ||	-0.74803	0.04	0.45	0.09	0.193333	0.51		0.29	0.4	0.53	0.79	0.17	0.496667	0.56	0.12	0.73	0.47	0.61	0.06	0.04	0.51	0.67	0.6	0.64	0.39	0.01	0.392222	1.08	-0.82	0.13	-0.89	0.7	-0.095	-1.03	-1.11	-1.47	0.7	0.04	-0.574
RV0132C	fgd2 || F420-dependent glucose-6-phosphate dehydrogenase || intermediary metabolism and respiration ||	-0.750293	0.21	-0.43	0.01	-0.07	-0.12	-0.47	0.38	-0.07	1.31	0.27	0.42	0.666667	-0.08	0.32	1.07	0.436667	0.17	0.69	0.64	0.08	2.04	1.04	0.49	0.36	2.16	0.852222	2.65	3.01	2.83	4.08	-0.17	1.955	-0.81	-0.04	-0.01	-0.17	-0.06	-0.218
RV1885C	|| conserved hypothetical protein || unknown ||	-0.752597	-0.41	-0.41	-0.35	-0.39	-0.61	-0.55	-0.73	-0.63	-1.56	-1.55	-0.71	-1.27333	-1.16	-1.56	-1.93	-1.55	-2.48	-2.57	-2.38	-2.12	-2.53	-2.86	-2.49	-2.54	-3.21	-2.57556	-3.43	-4.49	-3.96	-3.88	-3.1	-3.49	-2.64	-2.99	-3.28	-3.1	-0.16	-2.434
RV2365C	|| conserved hypothetical protein || conserved hypotheticals ||	-0.758621	-0.41	-0.68	-0.71	-0.6	-0.71	-1.25	-0.44	-0.8	-0.34	-1.05	-0.51	-0.633333	-0.29	0.31	-0.05	-0.01	-1.77	-0.21	-1.12	-0.26	-0.27	0.39	-0.28	-0.24	-0.43	-0.465556	-0.14	-1.37	-0.755	-0.98	3.28	1.15	0.32	1.34	-0.69	3.28	-0.1	0.83
RV0897C	|| oxidoreductase || intermediary metabolism and respiration ||	-0.758836		-0.01	-0.18	-0.095	-0.2	-0.61	0.15	-0.22		0.09	-0.14	-0.025	0.32	0.28	0.97	0.523333	1.26	0.17	0.22	0.64	1.43	1.39	0.48	0.16		0.71875	1.05		1.05	1.72	1.95	1.835	0.71	0.05	1.4	1.95	0	0.822
RV0117	oxyS || oxidative stress response regulatory protein || regulatory proteins ||	-0.75897	-0.14	-0.45	-0.14	-0.243333	0.1	-0.58	-0.01	-0.163333	0.04	-0.43	0.13	-0.0866667	-0.09	-0.52	0.04	-0.19	-0.57	0.03	0.24	0.25	0.05	0.12	0.09	-0.3	0.06	-0.00333333	0.02	1.27	0.645	1.55	0.8	1.175	0.25	0.26	-0.53	0.8	-0.39	0.078
RV2995C	leuB || 3-isopropylmalate dehydrogenase || intermediary metabolism and respiration ||	-0.76584	-0.72	0.16	-0.31	-0.29	-0.17	-0.53	-0.63	-0.443333	-0.62	-0.61	-0.56	-0.596667	-0.8	-1.47	-0.41	-0.893333	-0.77	-0.88	-1.47	-0.78	-0.95	-1.39	-1.07	-0.97	0.13	-0.905556	-1.37	-1.02	-1.195	-1.81	-1.25	-1.53	-0.27	-1.99	0.57	-1.25	0.19	-0.55
RV1069C	|| conserved hypothetical protein || conserved hypotheticals ||	-0.772927	-1.15	-0.4	-0.37	-0.64	-0.55	-0.51	-0.48	-0.513333	-1.8	-0.82	-0.56	-1.06	-1.34	-1.34	-1.53	-1.40333	-0.93	-1.14	-1.49	-1.62	-1.67	-1.92	-1.39	-1.44	-0.86	-1.38444	-2.97	-3.17	-3.07	-1.7	-1.81	-1.755	-0.53	-0.93	-1.53	-1.81	-0.28	-1.016
RV1679	fadE16 || acyl-CoA dehydrogenase || lipid metabolism ||	-0.781541	-1.6	-1.31	-0.96	-1.29	-1.21	-1.05	-1.14	-1.13333	-1.81	-1.42	-0.98	-1.40333	-1.72	-1.49	-1.94	-1.71667	-2.9	-1.28	-2.69	-1.25	-2.27	-2.18	-1.2	-1.36	-2.13	-1.91778	-3.19	-1.28	-2.235	-1.56	0.04	-0.76	-3.47	-1.04	-0.35	0.04	-0.03	-0.97
RV2602	|| conserved hypothetical protein || conserved hypotheticals ||	-0.79125	-0.51	-0.35	-0.17	-0.343333	-0.38	-0.33	-0.1	-0.27	-0.31	-0.38	-0.09	-0.26	-0.11	0.3	0.5	0.23	0.23	0.41	0.22	0.04	0.28	0.27	-0.25	-0.23	1.45	0.268889	1.66	1.06	1.36	1.83	-2.1	-0.135	-0.89	-0.06	-0.88	-2.1	0.08	-0.77
RV2853	PE_PGRS48 || PE-PGRS family protein || PE/PPE ||	-0.79552	-0.57	0.06	0.36	-0.05	-0.14	0.27	0.62	0.25	-0.29	0.54	0.42	0.223333	0.14	-0.33	-0.09	-0.0933333	-0.11	0.5	0.34	0.39	0.1	0.1	0.22	0.43	0.4	0.263333	0.29	1.56	0.925	0.46	2.26	1.36	2.42	2.52	0.86	2.26	0.55	1.722
RV1385	pyrF || orotidine 5-phosphate decarboxylase || intermediary metabolism and respiration ||	-0.803142	-1.83	-0.8	-0.23	-0.953333	-0.41	-0.84	0.39	-0.286667	-2.12	-0.27	0.17	-0.74	-0.66	-1.8	-0.75	-1.07	-1.32	-0.76	-1.21	-0.98	-2.56	-1.56	-0.81	-1.13	-0.94	-1.25222	-1.97	-0.81	-1.39	-2	-1.29	-1.645	-0.75	1.14	0.83	-1.29	0.07	-5.55112e-17
RV3870	|| conserved membrane protein || conserved hypotheticals ||	-0.804918	-0.61	-0.69	-0.35	-0.55	-0.87	-0.84	-0.37	-0.693333	-0.39	-0.43	-0.2	-0.34	-0.97	-0.17	-0.26	-0.466667	-0.52	-0.48	-0.22	-0.49	-0.25	-0.06	-0.2	-0.14	-1.06	-0.38	-0.82	-1.27	-1.045	-1.03	-1.82	-1.425	-2.35	-1.96	-6.15	-1.82	-0.09	-2.474
RV1501	|| conserved hypothetical protein || conserved hypotheticals ||	-0.807136	-0.09	-0.53	0.02	-0.2	-0.09	-0.45	-0.14	-0.226667	-0.36	-0.19	0.32	-0.0766667	0.14	-0.02	-0.16	-0.0133333	0.3	0.17	0.28	-0.41	-0.03	-0.19	-0.34	-0.25	0.12	-0.0388889	0.29	0.78	0.535	0.83	0.74	0.785	0.64	1.11	0.79	0.74	0.5	0.756
RV0010C	|| conserved membrane protein || unknown ||	-0.809374	-0.08	0.23	-0.13	0.00666667	-0.06	-1.08	-0.13	-0.423333	-0.31	-0.21	-0.2	-0.24	-0.29	-0.2	0.17	-0.106667	-0.29	-0.34	-0.32	-0.14	-0.62	0.01	-0.34	-0.55	-0.14	-0.303333	-0.44	-0.91	-0.675	-1.3	-0.7	-1	-0.92	-1.06	-0.04	-0.7	-0.01	-0.546
RV0033	acpA || acyl carrier protein || lipid metabolism ||	-0.812261	-0.97	-2.2	-0.84	-1.33667	-2.09	-3.05	-0.8	-1.98	-1.71	-2.96	-0.8	-1.82333	-2.1	-2.58	-1.42	-2.03333	-1.28	-0.81	-2.35	-1.81	-0.71	-2.64	-2.32	-4.07	0.23	-1.75111	0.24	0.68	0.46	0.61	0.13	0.37	-0.32	-0.74	1.27	0.13	-0.37	-0.006
RV2712C	|| hypothetical protein || unknown ||	-0.829911	0.85	0.34	0.02	0.403333	0.1	0.51	0.4	0.336667	0.91	0.74	0.06	0.57	0.69	0.55	0.7	0.646667	0.56	0.71	0.7	0.81	1.53	1.05	0.75	0.61	1.33	0.894444	1.66	0.75	1.205	2.75	3.17	2.96	2.22	2.27	2.57	3.17	0.18	2.082
RV2774C	|| hypothetical protein || unknown ||	-0.832435	0.59	0.12	-0.23	0.16	0.43	0.41	0.12	0.32	0.82	0.37	-0.02	0.39	0.51	0.49	0.58	0.526667	0.67	0.29	0.88	0.47	1.19	0.85	0.32	0.26	0.58	0.612222	1.28	0.76	1.02	2.93	2.18	2.555	3.61	3.21	2.91	2.18	0.18	2.418
RV2682C	dxs1 || 1-deoxy-D-xylulose 5-phosphate synthase || intermediary metabolism and respiration ||	-0.835802	-0.76	-0.26	0.49	-0.176667	0.32	0.18		0.25	-0.07	0.11	0.25	0.0966667	-0.3	-0.1	-0.46	-0.286667	0.01	-0.5	-0.6	-0.32	-0.27	-0.22	-0.21	0.02	-0.46	-0.283333	-1.01	-0.75	-0.88	-3.08	0.46	-1.31	0	0.1	1.16	0.46	0	0.344
RV0128	|| conserved membrane protein || unknown ||	-0.840203	0.08	-0.04	0.17	0.07	0.32		0.24	0.28	0.85	-0.03	0.03	0.283333	-0.08	-0.35	0.09	-0.113333	0.07	0.24	-0.25	-0.05	-0.12	-0.07	0	-0.26	0.68	0.0266667	0.99	-0.79	0.1	-1.01	-1.3	-1.155	-0.87	-2	-0.73	-1.3	0.08	-0.964
RV3280	accD5 || propionyl-CoA carboxylase beta chain 5 || lipid metabolism ||	-0.843307	-0.3	-0.32	0.24	-0.126667	-0.2	0.03	-0.31	-0.16	-0.24	-0.16	-0.58	-0.326667	-0.98	-0.77	-1.42	-1.05667	-1.43	-0.58	-1.69	-0.65	-1.1	-1.19	-0.28	-0.22	-1.16	-0.922222	-1.71	-1.32	-1.515	-1.66	-3.41	-2.535	-2.05	-4.15	-4.16	-3.41	0.39	-2.676
RV3181C	|| conserved hypothetical protein || conserved hypotheticals ||	-0.849944	0.62	-0.61	-0.16	-0.05	0.01	-0.95	-0.61	-0.516667	0.38	0.51	-0.4	0.163333	0.37	-0.81	-0.08	-0.173333		0.05	-0.16	-0.08	-0.1	0.08	-0.41	-1.69	0.84	-0.18375	0.28	0.73	0.505	2.24		2.24	0.8	2.1	4.4		-0.49	1.7025
RV2261C	|| conserved hypothetical protein || lipid metabolism ||	-0.850319	0.3	0.16	-0.25	0.07	-0.1	0.31	-0.42	-0.07	-0.05	0.24	-0.15	0.0133333	-0.25	-0.03	0.13	-0.05	0.04	0.02	-0.25	0	-0.35	-0.64	0.12	0.17	-0.16	-0.116667	0.47	0.38	0.425	-0.49	2.69	1.1	0.6	0.26	1.46	2.69	0.02	1.006
RV3922C	|| hemolysin || virulence, detoxification, adaptation ||	-0.856506	0.62	0.36	-0.29	0.23	-0.16	0.04	-0.52	-0.213333	-0.29	-0.58	-0.12	-0.33	0.14	0.79	-0.59	0.113333	-1.23	-0.67	-1.38	-1.03	-0.82	-0.61	-0.66	-0.54	-0.77	-0.856667	-0.41	-2.4	-1.405	-3.61	-5.63	-4.62	-4.04	-4.09	-2.29	-5.63	-0.4	-3.29
RV0825C	|| conserved hypothetical protein || conserved hypotheticals ||	-0.856978	0.34	0.23	0.05	0.206667	0.24	0.32	-0.07	0.163333	0.29	0.27	-0.1	0.153333	0.09	0.44	0.14	0.223333	0.34	0.09	0.21	0.58	-0.17	0.5	0.7	0.39	1.47	0.456667	1.24	1.96	1.6	2.07	1.61	1.84	1.43	2.12	1.91	1.61	-0.05	1.404
RV0198C	|| zinc metalloprotease || intermediary metabolism and respiration ||	-0.859175	0.95	0.85	0.53	0.776667	0.48	0.73	0.27	0.493333	0.67	0.02	0.52	0.403333	0.6	0.83	0.34	0.59	0.25	0.58	0.18	0.68	0.36	0.35	0.79	0.75	0.68	0.513333	0.82	0.76	0.79	-0.77	-0.53	-0.65	-0.17	-0.34	2.69	-0.53	0.15	0.36
RV1133C	metE || 5-methyltetrahydropteroyltriglutamate-homocysteine methyltransferase || intermediary metabolism and respiration ||	-0.860627	-1.23	-0.41	0.02	-0.54	-0.18		0.23	0.025	-1.15	0.22	-0.38	-0.436667	-0.15	-0.69	-1.04	-0.626667	-1.08	-0.45	-0.65	0.18	-0.91	-0.69	-0.02	0.07	-3.32	-0.763333	-3.11	-4.34	-3.725	-2.56	-4.17	-3.365	-3.81	-2.93	-2.36	-4.17	0.46	-2.562
RV2826C	|| hypothetical protein || unknown ||	-0.871872	0.11	0.15	0.42	0.226667	-0.01	0.5	0.77	0.42	0.29	1.44	1.18	0.97	0.41	1.11	0.49	0.67	0.08	0.08	0.7	-0.01	0.83	0.66	0.35	0.49	0.54	0.413333	0.73	1.5	1.115	1.08	1.57	1.325	1.57	1.16	2.47	1.57	0.15	1.384
RV3311	|| conserved hypothetical protein || conserved hypotheticals ||	-0.872709	-0.49	-0.48	0.12	-0.283333	-0.53	0	0.43	-0.0333333	-0.54	-0.52	-0.43	-0.496667	-1.1	-1.5	-1.57	-1.39	-1.63	-0.8	-1.09	-0.64	-1.09	-1.56	-0.51	-0.43	-1.09	-0.982222	-1.72	-1.56	-1.64	-2.57	-2.91	-2.74	0.66	-1.72	-2.94	-2.91	0.3	-1.322
RV1312	|| conserved secreted protein || conserved hypotheticals ||	-0.882472	-0.41	-0.74	-0.56	-0.57	-1.18	-0.86	-0.8	-0.946667	-1.81	-1.47	-0.71	-1.33	-1.5	-1.34	-1.74	-1.52667	-2.31	-1.04	-1.79	-1.12	-1.91	-1.69	-0.89	-0.9	-0.22	-1.31889	-2.04	-1.56	-1.8	-1.79	-0.96	-1.375	0.04	-0.52	0.7	-0.96	0.07	-0.134
RV3754	tyrA || prephenate dehydrogenase || intermediary metabolism and respiration ||	-0.882909	-0.45	0.02	-0.17	-0.2	0.21	0.29	-0.17	0.11	0.2	0.59	-1.09	-0.1	0.57	0.02	-0.27	0.106667	-0.33	-0.83	0.02	-0.33	-0.21	-0.1	-0.38	-0.13	-0.65	-0.326667	-0.42	-0.56	-0.49	-3.83	1.13	-1.35	-0.17	0.08	0.97	1.13	0.12	0.426
RV0230C	php || phosphotriesterase || conserved hypotheticals ||	-0.886078	0.24	0.41	0.75	0.466667	0.76	0.37	0.57	0.566667	0.92	1	0.39	0.77	0.32	0.59	0.76	0.556667	1.24	0.74	0.55	0.74	1.48	0.62	0.82	0.79	1.18	0.906667	2.02	0.73	1.375	0.56	-0.31	0.125	-1.73	0.82	-0.85	-0.31	0.08	-0.398
RV1528C	papA4 || polyketide synthase associated protein || lipid metabolism ||	-0.887087	-0.29	0.03	0.19	-0.0233333	-0.05	-0.43	0.81	0.11	0.4	0.73	0.8	0.643333	0.35	0.64	0.78	0.59	1.37	0.36	0.8	0.38	1.52	0.77	0.7	0.62	2.45	0.996667	4.16	2	3.08	3.59	7.6	5.595	7.85	7.26	8.31	7.6	0.05	6.214
RV1520	|| sugar transferase || intermediary metabolism and respiration ||	-0.887903	1.47	1.33	0.8	1.2	1.76	1.19	0.39	1.11333	1.16	0.99	0.22	0.79	1.13	0.46	0.05	0.546667	0.33	0	0.13	-0.2	0.3	0	0.03	-0.01	-0.26	0.0355556	-0.39	-3.2	-1.795	-2.28	-2.29	-2.285	-1.84	-1.17	-0.82	-2.29	0.06	-1.212
RV1636	TB15.3 || iron-regulated conserved hypothetical protein || conserved hypotheticals ||	-0.890641	0.74	0.9	0.59	0.743333	1.08	0.91	0.26	0.75	0.21	0.24	0.08	0.176667	-0.03	-0.08	-0.6	-0.236667	-0.18	-0.73	-0.5	-0.67	-0.56	-0.39	-0.41	-0.54	-1.15	-0.57	-0.86	-1.8	-1.33	-1.48	-1.81	-1.645	-1.97	-1.77	-2.93	-1.81	0.21	-1.654
RV0181C	|| conserved hypothetical protein || conserved hypotheticals ||	-0.894739	0.8	-0.26	-0.49	0.0166667	0.26	-0.21	-0.8	-0.25	0.97	-0.43	-0.4	0.0466667	0.46	0.5	0.38	0.446667	0.46	-0.4	0.11	0.07	1.32	-0.08	-0.75	-0.51	0.15	0.0411111	0.88	0.58	0.73	1.36	-0.81	0.275	-1.54	-0.84	-1.94	-0.81	-0.33	-1.092
RV0157	pntB || NAD(P) transhydrogenase beta subunit || intermediary metabolism and respiration ||	-0.894918	-0.86	-0.7	-0.76	-0.773333	-0.85	-0.85	-1.57	-1.09	-1.25	-1.81	-1.57	-1.54333	-1.79	-2.13	-2.07	-1.99667	-2.14	-1.21	2.11	-1.25	-2.38	-2.51	-1.42	-1.52	-0.9	-1.24667	-2.08	-0.28	-1.18	-0.53	-1.63	-1.08	-2.26	-2.01	-1.66	-1.63	0.07	-1.498
RV0470C	pcaA || mycolic acid synthase || lipid metabolism ||	-0.895444	0.13	0.02	-0.16	-0.00333333	-0.29	-0.11	-0.06	-0.153333	-0.05	-0.07	-0.06	-0.06	-0.28	-0.2	-0.24	-0.24	-0.05	-0.26	-0.32	-0.22	0.03	-0.28	-0.14	-0.17	-0.63	-0.226667	-0.37	-0.78	-0.575	-1.92	-1.35	-1.635	-2.58	-1.9	-2.48	-1.35	0.03	-1.656
RV1425	|| conserved hypothetical protein || conserved hypotheticals ||	-0.895883	-0.27	-0.32	-0.18	-0.256667	-0.07	-0.3	-0.25	-0.206667	-0.3	0.03	-0.26	-0.176667	-0.39	-0.68	-0.23	-0.433333	-0.27	0.01	-0.15	0.03	-0.37	-0.36	-0.12	-0.15	-1.19	-0.285556	-1.27	-1.29	-1.28	-1.86		-1.86	-3.09	-1.89	-1.81		0.1	-1.6725
RV1657	argR || arginine repressor || regulatory proteins ||	-0.896057	-0.16	0.97	0.29	0.366667	0.39	0.72	-0.45	0.22	-0.61	-0.67	-0.23	-0.503333	-0.79	-0.65	-0.8	-0.746667	-0.62	0.45	-0.63	0.45	-1.01	-0.9	0.66	0.46	-1.07	-0.245556	-0.39	-0.31	-0.35	1.75	-0.74	0.505	-0.61	-0.59	-0.59	-0.74	0.1	-0.486
RV2608	PPE42 || PPE family protein || PE/PPE ||	-0.90373	0.3	-0.24	0.19	0.0833333	-0.07	-0.18		-0.125	-0.16	0.04	0.38	0.0866667	-0.02	-0.32	-0.31	-0.216667	-0.12	-0.46	-0.06	-0.55	-0.49	-0.69	-0.69	-0.78	-0.8	-0.515556	-0.57	1	0.215	0.38	-0.34	0.02	1.63	0.53	1.94	-0.34	0.21	0.794
RV0073	|| glutamine-transport ATP-binding protein ABC transporter || cell wall and cell processes ||	-0.904552	-0.08	-0.2	-0.49	-0.256667	-0.66	-0.6	-0.77	-0.676667	-0.51	-1.11	-0.67	-0.763333	-0.74	-0.75	-1.07	-0.853333	-1.27	-1.02	-1.69	-0.51	-1.45	-1.07	-0.71	-0.7	-2.44	-1.20667	-2.41	-0.79	-1.6	-1.71	-0.02	-0.865	1.33	0.1	0.57	-0.02	-0.23	0.35
RV0402C	mmpL1 || transmembrane transport protein || cell wall and cell processes ||	-0.905264	-0.17	-0.78	-0.39	-0.446667	-0.75	-0.92	-0.57	-0.746667	-1.38	-1.49	-0.46	-1.11	-1.26	-1.33	-1.38	-1.32333	-1.11	-1.1	-0.72	-0.84	-1.52	-1.77	-0.92	-0.76	-1.22	-1.10667	-0.89	-0.61	-0.75	-0.94	-0.81	-0.875	-0.38	-1.25		-0.81	0.19	-0.5625
RV3081	|| conserved hypothetical protein || unknown ||	-0.90744	0.93	1.34	0.91	1.06	1.1	1.46	0.43	0.996667	0.86	0.75	0.57	0.726667	1.03	1.15	1.12	1.1	1.34	1.64	1.11	1.31	1.21	1.32	2.4	2.48	1.19	1.55556	1.21	0.55	0.88	1.95	0.44	1.195	1.28	-0.44	1.34	0.44	0.18	0.56
RV2336	|| hypothetical protein || unknown ||	-0.908362	0.41	-0.08	0.57	0.3	0.34	0.4	-0.19	0.183333	0.12	-0.18	0.62	0.186667	-0.03	1	-0.34	0.21	-0.94	-0.72	-0.46	-1.21	0.03	-0.05	-0.87	-0.69	-0.67	-0.62	-0.26	0.93	0.335	1.13	0.9	1.015	0.19	1.25	1.45	0.9	-0.24	0.71
RV1335	|| 9.5 kda culture filtrate antigen cfp10a || conserved hypotheticals ||	-0.909064	-0.81	-0.7	-0.25	-0.586667	-0.56	-0.63	-0.2	-0.463333	-0.74	-0.65	-0.14	-0.51	-0.44	-0.23	-0.36	-0.343333	-0.45	-0.44	-0.6	-0.61	-0.34	-0.34	-0.49	-0.84	-1.02	-0.57	-0.66	-1.83	-1.245	-1.15	-0.81	-0.98	-2.51	-0.33	-0.59	-0.81	-0.02	-0.852
RV2132	|| conserved hypothetical protein || conserved hypotheticals ||	-0.911061	0.32	0.47	0.24	0.343333	0.39	0.37	0.13	0.296667	0.46	-0.01	0.13	0.193333	0.13	0.21	-0.12	0.0733333	-0.33	0.18	-0.05	0.11	0.04	-0.07	-0.1	-0.08	-0.03	-0.0366667	0.36	-0.07	0.145	-1.23	-0.16	-0.695	-0.79	-1.53	-1.59	-0.16	0.25	-0.764
RV2596	|| conserved hypothetical protein || conserved hypotheticals ||	-0.911108	-0.12	-0.16	-0.08	-0.12	-0.14	-0.36	-0.09	-0.196667	-0.07	-0.41	-0.04	-0.173333	0.05	-0.34	-0.1	-0.13	-1.04	-0.42	0.23	-0.07	0	0.02	-0.43	-0.39	1.1	-0.111111	1.06	0.92	0.99	0.65	-1.41	-0.38	-0.25	-1.24	-2.5	-1.41	-0.05	-1.09
RV2720	lexA || repressor || regulatory proteins ||	-0.914713	0.53	-0.19	-0.07	0.09	0.12	0.02	-0.54	-0.133333	-0.55	-0.3	-0.5	-0.45	-0.34	0.02	-0.04	-0.12	-0.4	-0.27	-0.22	-0.31	0.03	-0.49	0.28	-0.31	0.18	-0.167778	-0.8	1.3	0.25	-1.31	1.86	0.275	0.81	0.18	1.32	1.86	-0.32	0.77
RV3345C	PE_PGRS50 || PE-PGRS family protein || PE/PPE ||	-0.914925	0.45	-0.9	-0.99	-0.48	-0.03	0.06	-0.78	-0.25	-0.09	-1.08	-0.95	-0.706667	0.21	-0.08	0.11	0.08	-0.14	0.01	0.39	0.18	-0.02	0.58	-0.11	0	-0.15	0.0822222	0.08	1.2	0.64	0.46	1.7	1.08	0.68	0.89	1.76	1.7	0.68	1.142
RV1913	|| conserved hypothetical protein || unknown ||	-0.916841	0.26	0.38	0.05	0.23	0.3	0.54	0.38	0.406667	1.06	0.94	0.21	0.736667	0.47	0.52	0.71	0.566667	0.59	0.4	0.55	0.33	0.72	0.23	0.05	0.06	0.21	0.348889	0.3	1.46	0.88	-1.33	1.16	-0.085	-0.07	1.34	1.3	1.16	0.14	0.774
RV3216	|| acetyltransferase || intermediary metabolism and respiration ||	-0.917689	-0.4	0.38	0.13	0.0366667	-0.61	0.02	-0.18	-0.256667	-0.65	-0.28	0.02	-0.303333	-0.44	-0.01	-0.36	-0.27	-0.66	-1.55	-0.83	-0.43	-1.8	0.08	0.22	0.07	-0.97	-0.652222	-1.35	-1.78	-1.565	-1.9	-1.12	-1.51	-1.25	-0.11	-1.4	-1.12	-0.59	-0.894
RV0803	purL || phosphoribosylformylglycinamidine synthase II || intermediary metabolism and respiration ||	-0.922752	-1	-0.81	-0.66	-0.823333	-0.43	-0.41	-0.38	-0.406667	-0.37	-0.11	-0.55	-0.343333	-0.7	-0.59	-0.74	-0.676667	-1.31	0	-1.26	0.26	-0.96	-0.6	-0.09	-0.14	-1.58	-0.631111	-1.85	-3.66	-2.755	-3.78	-1.53	-2.655	-1.46	-2.44	-2.16	-1.53	0.31	-1.456
RV3062	ligB || ATP-dependent DNA ligase || information pathways ||	-0.929553	0.31	0.1	0.02	0.143333	0.21	0.69	-2.99	-0.696667	0.63	1.82	0.41	0.953333	0.78	1.43	0.73	0.98	1.07	0.49	1.32	0.87	1.7	1.38	1.04	0.92	2.97	1.30667	3.5	2.63	3.065	2.6	5.85	4.225	4.78	3.52	5.39	5.85	0.12	3.932
RV1704C	cycA || D-serine/alanine/glycine transporter protein || cell wall and cell processes ||	-0.932818	-0.36	0.18	0.11	-0.0233333	0.13	0.14	0.08	0.116667	-0.13	-0.21	-0.43	-0.256667	-0.34	-0.94	-0.9	-0.726667	-0.61	-0.21	-0.99	-0.36	-0.95	-1.36	-0.47	-0.37	-1.81	-0.792222	-1.64	-1.29	-1.465	-0.71	-3.1	-1.905	0.06	0.73	-0.09	-3.1	-0.24	-0.528
RV2143	|| conserved hypothetical protein || conserved hypotheticals ||	-0.93433	0.1	-0.28	-0.06	-0.08	-0.11	-0.2	-0.17	-0.16	-0.57	0.06	0	-0.17	0.02	0.11	0.2	0.11	-0.31	-0.57	-0.42	-0.58	-0.59	-0.51	-0.72	-0.63	-0.17	-0.5	-0.61	0.53	-0.04	-2.38	1.9	-0.24	1.59	1.88	0.6	1.9	0.19	1.232
RV1721C	|| conserved hypothetical protein || unknown ||	-0.941962	0.01	-0.09	-0.31	-0.13	0.12	-0.34	-0.51	-0.243333	0.03	-0.69	-0.7	-0.453333	0.04	-0.24	0	-0.0666667	0.14	-0.43	-0.06	-0.06	0.25	-0.04	-0.12	-0.09	0.24	-0.0188889	0.91	1.04	0.975	1.03	1.46	1.245	0.12	0.43	-3.52	1.46	-0.07	-0.316
RV0113	gmhA || sedoheptulose-7-phosphate isomerase || cell wall and cell processes ||	-0.942936	-0.17	-0.96	-1.24	-0.79	-1.77	-1.84	-1.19	-1.6	-2.42	-2.62	-0.86	-1.96667	-1.68	-1.98	-1.59	-1.75	-1.59	-0.77	-1.48	-1.21	-2.58	-2.1	-1.53	-1.64	-0.37	-1.47444	-1.84	-1.07	-1.455	-0.93	1.64	0.355	2.15	2.17	0.98	1.64	-0.41	1.306
RV2291	sseB || thiosulfate sulfurtransferase || intermediary metabolism and respiration ||	-0.943654	0.81	0.9	0.45	0.72	1.07	1.03	0.28	0.793333	1.29	1.26	0.38	0.976667	1.85	1.63	1.1	1.52667	1.45	0.96	1.61	0.96	2.22	2.02	1.16	0.77	0.72	1.31889	1.33	-0.12	0.605	0.68	1.31	0.995	0.62	0.68	-0.06	1.31	0.38	0.586
RV2368C	phoH1 || phosphate starvation-inducible protein || intermediary metabolism and respiration ||	-0.948562	0.43	0.06	-0.08	0.136667	-0.03	0.04	0.06	0.0233333	0.15	0.42	-0.12	0.15	0.02	0.46	0.37	0.283333	0.29	0.25	0.23	-0.11	0.4	0.69	0.31	0.11	0.71	0.32	0.82	-0.04	0.39	-0.6	-0.31	-0.455	-0.77	-0.49	-1.68	-0.31	-0.12	-0.674
RV0594	mce2F || MCE-family protein || virulence, detoxification, adaptation ||	-0.950028	0.61	0.54	0.15	0.433333	0.73	0.42	0.09	0.413333	0.78	0.5	0.24	0.506667	0.93	1.37	0.61	0.97	0.53	-0.03	0.36	0.12	0.95	0.47	-0.02	0.09	0.8	0.363333	0.68	0.61	0.645	0.07	0.75	0.41	0.55	1.25	2.08	0.75	-0.23	0.88
RV2237	|| conserved hypothetical protein || conserved hypotheticals ||	-0.956196	-0.04	0.11	0.05	0.04	-0.01	0.21	-0.1	0.0333333	-0.17	0.17	-0.22	-0.0733333	0.28	0.27	-0.03	0.173333	-0.15	-0.06	0.2	-0.22	-0.69	-0.02	-0.2	-0.19	-0.04	-0.152222	-0.09	0.21	0.06	-1.73	1.07	-0.33	0.93	0.66	0.82	1.07	0.06	0.708
RV3276C	purK || phosphoribosylaminoimidazole carboxylase ATPase subunit || intermediary metabolism and respiration ||	-0.957295	0.01	0	0.3	0.103333	0.1	0.24	-0.03	0.103333	0.28	0.2	0.05	0.176667	0.03	0.01	-0.96	-0.306667	-1.43	-1.19	-0.61	-0.88	-0.41	-0.78	-0.67	-0.57	-0.78	-0.813333	-1.09	-0.64	-0.865	-0.76	-2.04	-1.4	-1.4	-1.4	-0.38	-2.04	0.4	-0.964
RV1390	rpoZ || DNA-directed RNA polymerase omega chain || unknown ||	-0.95791	0.17	0.44	0.1	0.236667	0.17	0.27	0.6	0.346667	0.47	0.73	0.31	0.503333	0.38	0.58	0.84	0.6	1.23	0.41	0.83	0.49	1.46	1.29	0.68	0.61	0.62	0.846667	1.14	0.2	0.67	2.34	-0.04	1.15	-1.44	-0.89	-0.4	-0.04	-0.09	-0.572
RV0559C	|| conserved secreted protein || cell wall and cell processes ||	-0.963208	0.65	0.75	0.75	0.716667	0.97	0.88	1.05	0.966667	1.04	1.22	0.52	0.926667	0.96	1.15	0.58	0.896667	1.03	0.29	0.82	0.54	0.7	0.78	0.51	0.34	0.46	0.607778	0.79	-1.06	-0.135	-1.16	-2.84	-2	-1.98	-2.35	-0.07	-2.84	0.4	-1.368
RV3717	|| conserved hypothetical protein || intermediary metabolism and respiration ||	-0.965159	-3.7	-3.35	-1.36	-2.80333	-2.04	-3.53		-2.785	-3.85	-4.31	-0.97	-3.04333	-2.76	-3.73	-1.41	-2.63333	-2.29	-2.04	-2.75	-2.52	-4.08	-3.21	-3.12	-3.27	-2.38	-2.85111	-2.46	-1.25	-1.855	-3.14	-0.85	-1.995	-0.56	-0.65	-3.12	-0.85	-0.07	-1.05
RV0867C	rpfA || resuscitation-promoting factor || cell wall and cell processes ||	-0.968145	0.65	0.15	-0.14	0.22	-0.53	-0.63	-0.68	-0.613333	-0.97	-1.38	-0.28	-0.876667	-1.1	-1.01	-2.17	-1.42667	-2.6	-0.58	-2.19	-0.4	-2.56	-2.63	-0.27	-0.32	-2.29	-1.53778	-2.59	-2.41	-2.5	-3.04	-0.47	-1.755	-1.45	-2.26	-1.39	-0.47	-0.08	-1.13
RV3539	PPE63 || PPE family protein || PE/PPE ||	-0.968492	-0.24	0.04	0.11	-0.03	0.35	-0.22	0.39	0.173333	1.39	0.43	0.25	0.69	0.55	0.42	0.71	0.56	1.26	1.35	1.47	1.12	1.17	0.89	1.22	1.19	0.44	1.12333	0.49	1.54	1.015	3.27	1.7	2.485	0.54	1.4	0.45	1.7	0.07	0.832
RV0667	rpoB || DNA-directed RNA polymerase beta chain || information pathways ||	-0.969022	0.32	-0.22	-1.21	-0.37	-1.41	-1.25	-1.27	-1.31	-1.61	-1.57	-0.58	-1.25333	-1.05	-0.5	-1.55	-1.03333	-1.91	-1.22	-2.03	-1.29	-1.63	-1.65	-1.19	-1.28	-2.1	-1.58889	-2.01	-1.76	-1.885	-1.48	-0.01	-0.745	0.52	0.17	-0.53	-0.01	-0.2	-0.01
RV3750C	|| excisionase || insertion seqs and phages ||	-0.973389	0.45	0.18	0.73	0.453333	0.56	0.46	0.72	0.58	-0.11	0.59	1.05	0.51	0.47	0.99	0.52	0.66	0.77	0.28	1.28	0.28	0.44	0.67	0.29	0.34	2.01	0.706667	0.73	-0.67	0.03	-0.9	-1.04	-0.97	0.15	0.01	-0.64	-1.04	-0.22	-0.348
RV3413C	|| hypothetical alanine and proline rich protein || unknown ||	-0.986732	-2.62	-0.98	-0.51	-1.37	-1.4	-0.52	-0.49	-0.803333	-2.23	-0.15	-0.52	-0.966667	-0.78	-0.79	-0.29	-0.62	-0.96	-0.85	-0.51	-1.13	-2.02	-0.65	-1.2	-1.01	-1.51	-1.09333	-1.92	-1.75	-1.835	-1.62	-1.52	-1.57	-1.73	-1.97	-3.21	-1.52	-0.13	-1.712
RV1203C	|| hypothetical protein || unknown ||	-0.98722	0.67	0.3	-0.25	0.24	0.53	1.19	0.12	0.613333	1.08	1.34	0.05	0.823333	0.29	0.66	0.79	0.58	0.63	0.43	1.5	0.32	1.24	0.71	0.4	0.38	1.47	0.786667	1.23	0.07	0.65	0.42	1.48	0.95	0.46	0.63	2.51	1.48	-0.03	1.01
RV1495	|| conserved hypothetical protein || conserved hypotheticals ||	-0.991207	-0.42	-0.44	-0.55	-0.47	-0.11	-0.47	-0.64	-0.406667	-0.01	-0.79	-0.69	-0.496667	-0.33	-0.57	-0.3	-0.4	-0.61	-0.81	-0.63	-0.61	-0.32	-0.44	-0.3	-0.44	-0.51	-0.518889	-0.83	0.44	-0.195	-0.95	-1.92	-1.435	-0.83	-1.81	-0.99	-1.92	0.46	-1.018
RV0065	|| conserved hypothetical protein || conserved hypotheticals ||	-0.998521	0.33	-0.01	-0.03	0.0966667	0.34	0.47	-1.12	-0.103333	0.74	0.62	0.34	0.566667	1.26	1.67	0.62	1.18333	0.81	0.35	1.31	0.56	1.54	1.26	0.55	0.46	1.31	0.905556	1.99	2.18	2.085	2.43	0.71	1.57	-0.48	-0.15	0.29	0.71	-0.07	0.06
RV3498C	mce4B || MCE-family protein || virulence, detoxification, adaptation ||	-0.999113	-0.76	-0.11	-0.08	-0.316667	-0.25	-0.06	-0.15	-0.153333	-0.58	-0.34	-0.23	-0.383333	-0.96	-0.93	-0.97	-0.953333	-0.79	-0.53	-1.11	-1.07	-1.77	-1.37	-0.9	-0.7	-1.42	-1.07333	-2.35	-1.5	-1.925	-3.53	-1.4	-2.465	-1.05	-1.43	-3.2	-1.4	0.1	-1.396
RV0362	mgtE || Mg2+ transport transmembrane protein || cell wall and cell processes ||	-1.00116	-0.08	-0.09	-0.17	-0.113333	0.1	-0.57	-0.1	-0.19	-0.05	-0.32	-0.15	-0.173333	-0.1	0.08	-0.12	-0.0466667	0.05	-0.04	-0.39	-0.42	-0.28	-0.28	-0.72	-0.31	-0.14	-0.281111	-0.53	-0.79	-0.66	-0.49	0.83	0.17	0.94	1.37	0.47	0.83	-0.12	0.698
RV1305	atpE || ATP synthase C chain || intermediary metabolism and respiration ||	-1.00434	-0.54	0.05	0.12	-0.123333	-0.25	-0.42		-0.335	-0.54	-0.53	-0.33	-0.466667	-0.52	-1.12	-0.57	-0.736667	-0.47	-0.34	-0.54	-0.22	-0.6	-0.77	-0.61	-0.56	-1.69	-0.644444	-2.11	-3.75	-2.93	-2.89	-2.45	-2.67	-2.98	-2.42	-2.23	-2.45	0.21	-1.974
RV1709	|| conserved hypothetical protein || conserved hypotheticals ||	-1.00452	0.11	-0.44	-0.37	-0.233333	-0.44	-0.77	-0.81	-0.673333	-0.92	-1.1	-0.33	-0.783333	-1.14	-0.45	-1.14	-0.91	-2.26	-1.22	-1.34	-1.78	-1.22	-1.23	-1.9	-1.84	0.38	-1.37889	-1.53	-1.45	-1.49	-1.67	-3.87	-2.77	-2.27	-1.44	-2.76	-3.87	-0.32	-2.132
RV2806	|| membrane protein || unknown ||	-1.00484	0.66	0.63	0.14	0.476667	1.05	0.98	-0.07	0.653333	1	1.19	0.22	0.803333	0.79	1.06	0.14	0.663333	0.33	0.53	0.15	0.19	1.18	0.26	0.49	-0.07	0.1	0.351111	0.95	1.42	1.185	1.97	2.1	2.035	2.47	2.86	0.6	2.1	-0.05	1.596
RV3694C	|| conserved membrane protein || conserved hypotheticals ||	-1.00513	-0.4	-0.2	-0.17	-0.256667	-0.17	0.05	-0.49	-0.203333	-0.14	-0.2	-0.23	-0.19	0.24	-0.08	0.19	0.116667	0.07	0.5	0.24	0.31	-0.07	0.04	0.08	0.13	0.81	0.234444	0.13	-0.2	-0.035	-0.25	-1.84	-1.045	0.84	-2.02	-1.11	-1.84	-0.14	-0.854
RV0846C	|| oxidase || intermediary metabolism and respiration ||	-1.00762	1.5	1.47	1.08	1.35	1.3	1.43	2.13	1.62	2.46	3.27	2.12	2.61667	3.59	2.79	3.37	3.25	4.58	1.33	3.11	2.15	4.34	4.14	2.26	2	3.22	3.01444	4.76	1.7	3.23	4.39	2.61	3.5	-0.33	1.34	0.44	2.61	0.11	0.834
RV3402C	|| conserved hypothetical protein || cell wall and cell processes ||	-1.00774	3.45	3.15	1.13	2.57667	1.87	1.94		1.905	-0.66	-2.29		-1.475	-1.02	-1.46	-0.29	-0.923333	-0.78	-2.33	-1.13	-1.31		-1.03	-1.31	-1.32	-0.65	-1.2325	-1.72	1.41	-0.155	-3	-0.28	-1.64	0.36	0.68		-0.28	0.02	0.195
RV2465C	rpi || isomerase || intermediary metabolism and respiration ||	-1.00777	-0.17	0.22	0.42	0.156667	0.67	0.28	0.2	0.383333	0.5	0.45	0.3	0.416667	0.99	0.17	1.02	0.726667	1.6	0.54	1.1	0.62	0.87	0.91	0.36	0.37	0.6	0.774444	0.99	0.92	0.955	2.35	3.41	2.88	2.83	3.16	3.84	3.41	0.68	2.784
RV2929	|| hypothetical protein || unknown ||	-1.00841	0.24	-0.02	-0.35	-0.0433333	-0.2	-0.19	-0.7	-0.363333	-0.85	-1.06	-0.31	-0.74	-1.19	-0.82	-1.19	-1.06667	-1.67	-0.96	-1.71	-1.32	-1.83	-1.74	-1.25	-1.33	-2.51	-1.59111	-2.21	-2.74	-2.475	-3.63	-1.95	-2.79	-2.05	-2.39	-0.47	-1.95	0.02	-1.368
RV2632C	|| conserved hypothetical protein || conserved hypotheticals ||	-1.00874	-0.71	-0.27	0.18	-0.266667	-0.39	-0.26	0.02	-0.21	-0.1	-0.04	0.09	-0.0166667	-0.3	-0.4	-0.36	-0.353333	0	-0.43	0.56	-0.67	0.22	0.04	-0.23	-0.17	0.42	-0.0288889	0.17	-1.99	-0.91	-1.52	-1.54	-1.53	-0.51	-1.41	-1.02	-1.54	-0.18	-0.932
RV0837C	|| hypothetical protein || unknown ||	-1.01182	0.29	-0.59	-0.43	-0.243333	-0.45	-0.69	-0.17	-0.436667	0.22	-0.86	-0.35	-0.33	-0.76	-0.56	0.88	-0.146667	1.24	0.55	0.8	0.28	0.83	0.28	-0.08	0.04	1.01	0.55	1.54	3.16	2.35	5.77	1.31	3.54	1.05	0.58	3.47	1.31	-0.14	1.254
RV0882	|| transmembrane protein || cell wall and cell processes ||	-1.01375	-0.54	-0.08	-0.66	-0.426667	-0.29	-0.72	-0.86	-0.623333	-0.7	-0.94	-1.31	-0.983333	-0.6	-0.65	0.06	-0.396667	0.1	-0.23	-0.33	0.25	-0.67	-0.39	-0.02	-0.03	-0.66	-0.22	-0.39	0.82	0.215	-0.05	0.64	0.295	1.64	0.55	2.14	0.64	-0.15	0.964
RV0448C	|| conserved hypothetical protein || conserved hypotheticals ||	-1.01596	0.24	0.18	0.26	0.226667	-0.55	0.13		-0.21	-0.16	0.09	0.01	-0.02	0.26	-0.26	0.24	0.08	-0.1	0.04	0.35	0.47	0.33	0.28	0.05	0.2	-0.14	0.164444	0.45	0.09	0.27	2.39	0.34	1.365	-0.28	-0.18	0.18	0.34	-0.1	-0.008
RV2890C	rpsB || 30S ribosomal protein S2 || information pathways ||	-1.02352	-0.41	0.34	0.78	0.236667	0.62	0.8	0.24	0.553333	-0.57	0.02	0.4	-0.05	0.04	0.04	-0.64	-0.186667	-0.87	-0.27	-0.76	-0.4	-0.65	-0.78	-0.17	-0.3	-1.36	-0.617778	-1.73	-1.92	-1.825	-3.08	-2.81	-2.945	-2.27	-2.99	-3.43	-2.81	-0.11	-2.322
RV3607C	folB || dihydroneopterin aldolase || intermediary metabolism and respiration ||	-1.0281	-0.34	-0.61	-0.37	-0.44	-0.65	-0.15	-0.29	-0.363333	-0.65	-0.32	-0.3	-0.423333	-0.46	-0.26	-0.27	-0.33	-0.87	-0.29	-0.35	-0.35	-0.38	-0.08	-0.02	-0.18	-1.32	-0.426667	-0.9	-0.56	-0.73	0.77	-1.85	-0.54	-0.77	-1.78	-3.4	-1.85	-0.15	-1.59
RV3755C	|| conserved hypothetical protein || unknown ||	-1.03152	0	0.08	-0.19	-0.0366667	-0.11	-0.07	-0.11	-0.0966667	0.16	-0.14	-0.14	-0.04	-0.13	0.06	0.01	-0.02	-0.33	-0.15	-0.18	-0.12	-0.12	-0.03	-0.13	0.04	-0.28	-0.144444	-0.21	0.09	-0.06	0.71	-0.72	-0.005	-1.48	-1.67	-0.14	-0.72	-0.14	-0.83
RV2750	|| dehydrogenase || intermediary metabolism and respiration ||	-1.03282	-0.73	-0.37	0.03	-0.356667	-0.65	-0.21	0.17	-0.23	-0.71	-0.1	-0.22	-0.343333	-1.24	-0.8	-0.64	-0.893333	-0.95	-0.49	-0.72	-1.04	-0.97	-0.57	-0.19	-0.4	-1.18	-0.723333	-0.97	-1.19	-1.08	-2.89	1.31	-0.79	0.77	1.43	1.16	1.31	0.14	0.962
RV2575	|| conserved glycine rich membrane protein || conserved hypotheticals ||	-1.03736	-0.3	0.03	0.12	-0.05	-0.01	0.15	0.06	0.0666667	0.18	0.31	-0.1	0.13	0.12	-0.03	-0.01	0.0266667	0.41	0.11	0.52	0.05	0.41	0.09	0.09	0.04	0.52	0.248889	0.8	0.64	0.72	0.42	0.04	0.23	0.11	0.67	-0.52	0.04	0.33	0.126
RV0759C	|| conserved hypothetical protein || conserved hypotheticals ||	-1.04006	-0.35	-0.44	-0.47	-0.42	-0.72	-0.53	0.05	-0.4	-0.66	-0.68	-0.27	-0.536667	-0.68	-0.71	-0.26	-0.55	-0.13	0.27	-0.32	-0.03	-0.81	-0.81	-0.3	-0.32	0.35	-0.233333	0.55	-0.23	0.16	0.39	1.66	1.025	0.25	0.66	-0.16	1.66	0.01	0.484
RV3190C	|| hypothetical protein || unknown ||	-1.04281	0.23	-0.01	0.24	0.153333	-0.44	0.11	-0.12	-0.15	-0.13	-0.62	0.1	-0.216667	-0.85	-0.17	-0.39	-0.47	-0.3	-0.28	-0.55	-0.38	0.22	-0.1	-0.12	-0.18	0.25	-0.16	0.56	-1.45	-0.445	-3.03	-2.42	-2.725	-0.22	-2.54	-0.79	-2.42	0.08	-1.178
RV3323C	moaX || moaD-moaE fusion protein || intermediary metabolism and respiration ||	-1.04437	0.95	0.52	0.86	0.776667	0.67	0.58	0.1	0.45	0.22	0.08	0.4	0.233333	0.18	0.77	0.09	0.346667	-0.47	-0.2	-0.36	-0.41	-0.03	0.41	0.26	0.12	0.03	-0.0722222	-0.21	-0.21	-0.21	-1.26		-1.26	-0.45	-1.24	-2.53		-0.15	-1.0925
RV1132	|| conserved membrane protein || cell wall and cell processes ||	-1.04736	-0.64	-0.32		-0.48	-0.65	-1.16	-1.03	-0.946667	-0.74	-1.38	-1.06	-1.06	-1.32		-0.68	-1	-1.89	-0.74	-1.54	-0.4	-2.06	-1.11	-0.68	-0.8	-0.6	-1.09111	-2.2	-1.28	-1.74	0.2		0.2	-0.65	-0.67	-0.84		-0.2	-0.59
RV0985C	mscL || large-conductance ion mechanosensitive channel || cell wall and cell processes ||	-1.05116	0.29	-0.47	0.01	-0.0566667	-0.12	-0.68	0.19	-0.203333	-0.1		0.09	-0.005	-0.03	-0.42	0.32	-0.0433333	0.43	0.79	-0.28	0.48	0.08	-0.11	-0.36	-0.27	0.03	0.0877778	0.4	0.35	0.375	2.26	1.25	1.755	2	2.74	3	1.25	-0.24	1.75
RV1820	ilvG || acetolactate synthase || intermediary metabolism and respiration ||	-1.05487	-0.69	-1.08	-0.19	-0.653333	-0.63	-0.6	0.07	-0.386667	-1.02	-0.56	-0.3	-0.626667	-0.5	-1.09	0.06	-0.51	-0.19	-0.71	-0.07	-0.21	-0.46	-0.58	-0.81	-0.7	-0.39	-0.457778	-1.17	-1.25	-1.21	0.41	1.33	0.87		0.97	2.41	1.33	-0.15	1.14
RV3016	lpqA || lipoprotein || cell wall and cell processes ||	-1.05811	2.34	2.07	1.75	2.05333	2.89	2.69	3.54	3.04	2.62	3.06	1.77	2.48333	2.7	2.85	2.05	2.53333	3.02	3.17	3.01	2.78	3.42	2.52	3.07	3	2.79	2.97556	4.08	1.57	2.825	1.44	0.49	0.965	-0.1	0.8	-1.09	0.49	0.4	0.1
RV0139	|| oxidoreductase || intermediary metabolism and respiration ||	-1.05865	0.95	0.79	0.23	0.656667	0.67	0.74	-0.53	0.293333	0.66	0.06	-0.17	0.183333	1.17	1.17	0.24	0.86	0.25	-0.08	0.19	0.48	0.58	0.81	0.43	-0.12	0.91	0.383333	0.82	-0.75	0.035	0.15	1.13	0.64	-0.72	-0.82	-1.12	1.13	-0.21	-0.348
RV1039C	PPE15 || PPE family protein || PE/PPE ||	-1.06957	0.71	0.37	0.08	0.386667	0.1	0.27	0.1	0.156667	0.38	0.52	0.04	0.313333	0.24	0.59	0.69	0.506667	0.71	0.79	1.01	0.84	1.25	1.02	0.41	0.87	1.25	0.905556	1.67	2.61	2.14	2.48	2.19	2.335	2.34	2.05	2.08	2.19	-0.1	1.712
RV0861C	ercc3 || DNA helicase || information pathways ||	-1.07127	-0.03	-0.24	-0.55	-0.273333	-0.77	-0.79	-0.51	-0.69	-0.48	-1.31	-0.42	-0.736667	-0.84	-0.2	-0.88	-0.64	-1.76	-0.73	-1.08	-0.81	-1.01	-0.02	0.21	0.14	-1.25	-0.701111	-1.25	-2.29	-1.77	-2.12	-1.24	-1.68	-1.22	-2.06	0.78	-1.24	-0.22	-0.792
RV3126C	|| hypothetical protein || unknown ||	-1.07136	3.31	1.99	0.96	2.08667	2.56	2.54	0.86	1.98667	3.76	1.94	0.28	1.99333	1.24	1.84	1.91	1.66333	2.35	1.43	1.84	2.36	4.12	2.85	2.47	2.06	1.25	2.30333	2.18	0.56	1.37	2.17	-0.63	0.77	0.77	2.68	-1.22	-0.63	0.2	0.36
RV1730C	|| penicillin-binding protein || cell wall and cell processes ||	-1.07418	0.7	0.38	-0.08	0.333333	0.7	0.28	-0.21	0.256667	0.48	-0.25	-0.17	0.02	-0.19	-0.45	-0.19	-0.276667	0.41	-0.01	0.17	0.16	0	0	0.06	0.63	-0.45	0.107778	-0.72	1.18	0.23	0.61	1.77	1.19	0.22	0.59	3.23	1.77	-0.15	1.132
RV3290C	lat || L-lysine-epsilon aminotransferase || intermediary metabolism and respiration ||	-1.08325	1.18	2.12	1.06	1.45333	1.56	1.45	1.28	1.43	1.08	1.39	2.58	1.68333	2.99	3.33	3.75	3.35667	4.18	2.87	3.8	3.05	4.4	4.37	3.21	3.05	5.4	3.81444	5.88	3.14	4.51	6.42	3.24	4.83	3.45	3.67	3.6	3.24	-0.17	2.758
RV1361C	PPE19 || PPE family protein || PE/PPE ||	-1.08525	1.8	2.64	1.42	1.95333	1.61	2.16	0.02	1.26333	-0.06	-0.02	0.69	0.203333	0.8	1.63	-0.17	0.753333	-0.41	-0.45	-0.75	-0.1	-0.57	-0.48	-0.12	-0.01	-0.14	-0.336667	-0.16	0.08	-0.04	-0.3	0.08	-0.11	-1.87	-1.09	0.86	0.08	-0.32	-0.468
RV0026	|| conserved hypothetical protein || conserved hypotheticals ||	-1.08619	0.68	0.79	0.31	0.593333	0.74	0.55	0.52	0.603333	0.65	0.81	0.5	0.653333	0.63	0.72	0.83	0.726667	0.5	-0.4	0.38	-0.03	0.84	0.99	-0.06	-0.15	0.79	0.317778	1.12	0.77	0.945	2.41	0.05	1.23	-0.49	0.05	1.05	0.05	-0.11	0.11
RV3901C	|| membrane protein || cell wall and cell processes ||	-1.08719	0.54	0.8	0.53	0.623333	0.48	0.99	0.33	0.6	0.64	1	0.62	0.753333	0.82	1.02	0.29	0.71	0.4	0.24	-0.07	0	0.5	0.5	0.4	0.42	0.37	0.306667	0.66	0.39	0.525	1.11	1.18	1.145	0.42	0.55	0.29	1.18	0.14	0.516
RV0485	|| transcriptional regulator || regulatory proteins ||	-1.089	-1.98	-1.15	-0.36	-1.16333	-0.4	-1.13	-0.58	-0.703333	-1.95	-1.05	-0.21	-1.07	-0.13	-1.06	-0.49	-0.56	-0.86	-1.28	-0.35	-1.14	-1.04	-0.89	-1.85	-1.89	-0.83	-1.12556	-1.81	-2.47	-2.14	-1.48	-3.18	-2.33	-4.65	-3.26	-1.15	-3.18	0.02	-2.444
RV2894C	xerC || integrase || insertion seqs and phages ||	-1.09312	-2.3	-2.09	-0.92	-1.77	-2.24	-1.12	-0.97	-1.44333	-1.81	-1.69	-0.89	-1.46333	-1.75	-1.69	-2.12	-1.85333	-3.34	-2.88	-2.18	-2.23	-1.39	-1.41	-1.58	-1.82	-0.21	-1.89333	-2.15	-1.69	-1.92		-1.06	-1.06	-1.52	-3.99		-1.06	-0.12	-1.6725
RV1169C	PE11 || PE family protein || PE/PPE ||	-1.09688	3.75	2.04	1.97	2.58667	2.91	3.26	0.59	2.25333	3.98	2.23	2.17	2.79333	4.48	4.75	4.06	4.43	4.52	3.77	5.78	3.76	6.32	4.54	3.19	3.49	7.8	4.79667	8.15	4.25	6.2	6.19	1.06	3.625	1.73	1.47	1.88	1.06	0.29	1.286
RV3634C	galE1 || UDP-glucose 4-epimerase || intermediary metabolism and respiration ||	-1.09799	0.23	0.03	-0.39	-0.0433333	-0.14	0.05	-0.09	-0.06	0.17	-0.04	-0.47	-0.113333	-0.36	-0.22	0.12	-0.153333	-0.01	0.38	0.01	0.01	-0.52	-0.58	-0.12	-0.21	-0.05	-0.121111	-0.36	0.9	0.27	-1.36	0.95	-0.205	1.25	0.05	-0.44	0.95	-0.23	0.316
RV0283	|| conserved membrane protein || conserved hypotheticals ||	-1.10205	-0.03	0.29	-0.25	0.00333333	-0.59	-0.56	-0.7	-0.616667	-2.07	-1.77	-0.47	-1.43667	-1.25	-1.22	-0.88	-1.11667	-1.49	-0.62	-2.48	-0.61	-2.83	-2.13	-0.82	-0.76	-3.31	-1.67222	-2.78	-2.66	-2.72	-2.83	-0.52	-1.675	-0.77	-0.99	0.09	-0.52	-0.32	-0.502
RV2275	|| conserved hypothetical protein || unknown ||	-1.10516	1.53	1.16	0.19	0.96	0.87	0.93	-0.28	0.506667	0.5	0.45	-0.01	0.313333	0.61	0.84	-0.21	0.413333	-0.15	0.37	0	-0.32	-0.06	-0.24	-0.05	-0.24	0.22	-0.0522222	0.07	1	0.535	0.85	0.83	0.84	0.63	0.41	-0.65	0.83	0.03	0.25
RV1935C	echA13 || enoyl-CoA hydratase || lipid metabolism ||	-1.10671	0.54	0.45	0.14	0.376667	-0.03	0.61	0.36	0.313333	0.1		0.41	0.255	0.44	0.63	0.05	0.373333	0.42	0.25	0.2	-0.14	-0.57	-0.58	0.09	0.05	1.37	0.121111	0.67	0.06	0.365	0.36	1.71	1.035	1.8	1.94		1.71	-0.01	1.36
RV3334	|| transcriptional regulator, merR-family || regulatory proteins ||	-1.10768	0.57	0.29	0.49	0.45	0.69	0.57	1.16	0.806667	2	2.17	0.98	1.71667	2.48	2.12	2.58	2.39333	2.95	1.57	3.09	1.94	3.11	2.92	2.19	2.12	1.86	2.41667	3.62	1.83	2.725	6.11	3.78	4.945	1.73	1.88	2.95	3.78	0.24	2.116
RV0891C	|| transcriptional regulator || regulatory proteins ||	-1.1105	1.79	0.75	-0.1	0.813333	0.34	0.58	0.23	0.383333	0.89	0.56	-0.25	0.4	0.37	0.19	0.27	0.276667	0.35	0.63	0.18	0.71	-0.03	-0.38	0.7	-0.04	0.03	0.238889	0.26	0.78	0.52	1.17	1.47	1.32	0.85	0	0.48	1.47	0.19	0.598
RV2358	|| transcriptional regulator, arsR-family || regulatory proteins ||	-1.11105	2.69	2.69	1.49	2.29	2.86	2.96	1.88	2.56667	3.67	3.53	2.45	3.21667	3.99	3.34	3.33	3.55333	3.73	2.08	3.12	3.04	4.39	4.25	3.09	2.94	3.86	3.38889	4.86	1.5	3.18	3.89	0.95	2.42	-0.62	0.2	0.49	0.95	0.27	0.258
RV1244	lpqZ || lipoprotein || cell wall and cell processes ||	-1.11121	0.2	0.13	0.29	0.206667	0.41	0.43	0.52	0.453333	0.09	0.3	0.32	0.236667	0.42	0.59	-0.12	0.296667	-0.65	-0.18	0.02	-0.26	0.01	-0.14	-0.22	-0.24	-0.52	-0.242222	-0.67	0.02	-0.325	-0.33	-0.07	-0.2	-0.29	0.17	0.8	-0.07	-0.41	0.04
RV1776C	|| transcriptional regulator || regulatory proteins ||	-1.11851	-0.17	0.22	-0.03	0.00666667	0.1	-0.08	0.47	0.163333	0.16	1.1	0.27	0.51	0.41	1.22	0.76	0.796667	1.09	0.23	0.8	0.42	1.73	1.34	0.64	0.21	0.81	0.807778	1.86	0.84	1.35	1.5	2.06	1.78	1.4	2.4	2.68	2.06	-0.03	1.702
RV1316C	ogt || methylated-DNA-protein-cysteine methyltransferase || information pathways ||	-1.12195	-0.01	-0.4	-0.23	-0.213333	-0.31	-0.14	-0.43	-0.293333	-0.24	-0.35	-0.24	-0.276667	0.08	-0.03	0.35	0.133333	-0.03	0.64	0.01	0.24	0.21	-0.07	0.19	0.16	-0.09	0.14	0.39	1.16	0.775	1.8	1.08	1.44	0.6	1.25	0.38	1.08	0.04	0.67
RV2868C	gcpE || 4-hydroxy-3-methylbut-2-en-1-yl diphosphate synthase || conserved hypotheticals ||	-1.12249	0.12	0.24	0.63	0.33	0.43	0.34	0.22	0.33	0.53	0.31	0.33	0.39	0.33	0.7	0.6	0.543333	0.35	0.67	0.45	0.55	0.63	0.74	0.38	0.5	-0.36	0.434444	-0.39	-1.68	-1.035	-0.9	-3.92	-2.41	-2.36	-3.47	-1.28	-3.92	0.05	-2.196
RV1248C	kgd || 2-oxoglutarate dehydrogenase sucA || intermediary metabolism and respiration ||	-1.12441	-0.35	0.08	-0.08	-0.116667	-0.35	-0.04	0.16	-0.0766667	-0.81	-0.23	0.21	-0.276667	-0.24	-0.03	-0.5	-0.256667	-0.28	-1.02	-0.29	-0.84	-0.55	-0.43	-0.65	-0.57	-1.54	-0.685556	-1.17	-1.98	-1.575	-1.03	-2.57	-1.8	-2.68	-2.84	-1.61	-2.57	-0.04	-1.948
RV1975	|| conserved hypothetical protein || unknown ||	-1.12568	0.76	0.28	0.24	0.426667	0.39	0.85	0.3	0.513333	1.35	0.28	0.09	0.573333	0.42	0.36	0.75	0.51	0.99	0.92	0.79	0.77	1.36	0.98	0.87	0.37	0.68	0.858889	1.25	2.53	1.89	1.87	0.79	1.33	1.17	1.32	3.53	0.79	0.67	1.496
RV2493	|| conserved hypothetical protein || conserved hypotheticals ||	-1.12609	-0.91	-0.93	-0.59	-0.81	-1.03	-0.76	-0.32	-0.703333	-1.4	-0.85	-0.24	-0.83	-0.57	-0.48	-0.72	-0.59	-1.06	-0.73	-0.08	-0.79	-0.94	-0.6	-0.67	-0.71	-0.41	-0.665556	-0.29	0.44	0.075	0.37	-0.53	-0.08	0.22	0.3	0.9	-0.53	-0.07	0.164
RV1567C	|| hypothetical membrane protein || unknown ||	-1.12885	0.43	0.58	0.26	0.423333	0.6	0.72	0.24	0.52	0.23	0.25	0.06	0.18	0.27	0.5	0.06	0.276667	0.13	0.08	0.43	-0.06	-0.26	-0.03	0.03	0.04	-0.22	0.0155556	-0.06	-0.72	-0.39	0	1.26	0.63	2.1	2.27	1.8	1.26	-0.02	1.482
RV1168C	PPE17 || PPE family protein || PE/PPE ||	-1.12979	3.1	2.37	2.52	2.66333	3.51	2.87	2.34	2.90667	3.93	2.96	3.43	3.44	4.74	5.13	4.64	4.83667	4.98	3.15	4.34	4.04	5.7	5.37	4.18	4.09	6.17	4.66889	7.74	2.23	4.985	5.35	0.88	3.115	0.73	1.06	0.94	0.88	0.12	0.746
RV3136	PPE51 || PPE family protein || PE/PPE ||	-1.13143	0.98	0.87	0.47	0.773333	0.28	0.65	0.12	0.35	0.54	0.04	0.17	0.25	0.3	0.01	-0.37	-0.02	-1.44	0.65	-1.21	0.74	-0.48	-0.46	0.7	0.78	-0.88	-0.177778	-1.46	-0.52	-0.99	-2.85	-1.33	-2.09	-2.85	-2.97	-3.72	-1.33	0.32	-2.11
RV1229C	mrp || hypothetical protein || conserved hypotheticals ||	-1.13277	0.18	0.48	0.5	0.386667	0.69	0.8	0.63	0.706667	0.94	1.05	0.35	0.78	0.96	0.71	0.78	0.816667	0.66	0.59	0.52	0.71	0.68	0.7	0.55	0.59	-0.34	0.517778	0.11	-0.78	-0.335	-0.46	-1.04	-0.75	-1.09	-0.4	-1.12	-1.04	0.04	-0.722
RV1880C	cyp140 || cytochrome P450 140 || intermediary metabolism and respiration ||	-1.13584	-0.85	-0.35	0.03	-0.39	-0.48	-0.4	0.13	-0.25	-0.06	-0.18	0.04	-0.0666667	-0.59	-0.4	-0.24	-0.41	-0.5	0.06	-0.26	-0.16	0.04	-0.18	-0.24	-0.32	-0.38	-0.215556	-0.69	-1.66	-1.175	-2.27	0.54	-0.865	-1.08	-0.05	0.25	0.54	0.48	0.028
RV3090	|| hypothetical alanine and valine rich protein || unknown ||	-1.1375	-0.4	0.6	0.51	0.236667	0.18	0.99	0.39	0.52	0.12	0.35	0.13	0.2	-0.96	-0.66	-0.53	-0.716667	-0.97	-0.1	-0.46	-0.13	-1.18	-0.88	0.3	0.37	-0.27	-0.368889	-1.32	-0.6	-0.96	-2.58	1.5	-0.54	0.55	0	-1.85	1.5	0.48	0.136
RV1505C	|| conserved hypothetical protein || conserved hypotheticals ||	-1.14093	-0.01	-1	-0.59	-0.533333	-1	-1.22	-0.59	-0.936667	-1.42	-2.1	-0.46	-1.32667	-1.37	-0.79	-0.7	-0.953333	-0.92	-2.17	-1.48	-1.74	-1.44	-1.38	-1.35	-1.95	-0.99	-1.49111	-2.32	-1.2	-1.76	0.07	-1.21	-0.57	-0.49	-1.8	-2.09	-1.21	-0.34	-1.186
RV0278C	PE_PGRS3 || PE-PGRS family protein || PE/PPE ||	-1.14309	-0.08	0.02	0.09	0.01	-0.04	-0.33	-0.09	-0.153333	-0.08	-0.25	0.14	-0.0633333	0.28	-0.14	0.55	0.23	0.96	0.53	0.44	0.39	0.31	0.16	-0.22	-0.15	0.84	0.362222	1.31	1.41	1.36	1.99	2.57	2.28	1.79	2.56	1.32	2.57	-0.23	1.602
RV3796	atsH || conserved hypothetical protein || intermediary metabolism and respiration ||	-1.14846	0.53	0.17	0.14	0.28	0.27	0.59	0.04	0.3	-0.33	-0.22	0.12	-0.143333	-0.3	0.31	-0.66	-0.216667	-0.86	-0.52	-0.3	-0.5	-0.36	-0.4	-0.2	-0.3	0.58	-0.317778	0.44	0.86	0.65	0.38	0.74	0.56	-0.31	-0.33	-0.25	0.74	-0.05	-0.04
RV0625C	|| conserved membrane protein || cell wall and cell processes ||	-1.15019	0.14	0.62	0.03	0.263333	0.67	1.28	0.19	0.713333	0.65	1.49	-0.06	0.693333	0.75	0.76	0.44	0.65	0.65	-0.09	0.87	0.1	0.45	0.56	0.01	-0.03	-0.27	0.25	-0.34	-0.55	-0.445	-0.69	1.27	0.29	-0.42	0.47	0.49	1.27	-0.26	0.31
RV3727	|| oxidoreductase || intermediary metabolism and respiration ||	-1.15367	-0.28	0.14	0.27	0.0433333	0.05	1.06	0.25	0.453333	-0.5	1.37	0.47	0.446667	0.23	0.47	0.04	0.246667	-0.06	0.57	0.11	-0.15	0.07	0.97	0.35	0.95	1.83	0.515556	1.8	-0.01	0.895	-0.67	1.28	0.305	1.01	0.23	0.39	1.28	0.33	0.648
RV0027	|| hypothetical protein || conserved hypotheticals ||	-1.15846	0.95	0.49	0.43	0.623333	0.23	0.56	0.9	0.563333	0.92	0.58	0.53	0.676667	0.42	0.94	0.84	0.733333	1.01	1.01	1.19	1.12	1.61	1.34	1.27	1.08	1.21	1.20444	1.27	1.56	1.415	1.07	0.61	0.84	0.87	1.82	1.77	0.61	0.11	1.036
RV1623C	cydA || membrane cytochrome D ubiquinol oxidase subunit I || intermediary metabolism and respiration ||	-1.16237	2.49	2.56	1.73	2.26	2.52	3.16	2.26	2.64667	3.25	3.64	1.89	2.92667	2.56	2.92	2.13	2.53667	2.63	2.42	3.43	2.7	3.73	3.25	3	3.09	2.7	2.99444	3.39	1.53	2.46	2.52	0.33	1.425	-0.47	-0.04	-2.25	0.33	0.1	-0.466
RV2453C	mobA || molybdopterin-guanine dinucleotide biosynthesis protein A || unknown ||	-1.16773	-1.1	0.19	0.44	-0.156667	0.37	0.43	-0.09	0.236667	-0.9	0.06	0.26	-0.193333	0.26	-0.19	-0.82	-0.25	-0.72	-1.12	-0.53	-1.16	-1.14	-0.78	-1.07	0.14	-1.9	-0.92	-2.07	-2.68	-2.375	-2.68	-1.77	-2.225	-2.17	-1.42	-0.3	-1.77	-0.55	-1.242
RV3451	cut3 || cutinase precursor || cell wall and cell processes ||	-1.16979	1.53	1.35	0.83	1.23667	1.67	1.37	1.15	1.39667	1.59	2.07	0.86	1.50667	1.94	1.69	1.11	1.58	1.77	0.82	1.91	1.18	2.2	1.39	1.35	1.33	1.48	1.49222	2.52	1.87	2.195	1.41	-1.03	0.19	0.81	-0.88	-2.13	-1.03	0.06	-0.634
RV0334	rmlA || alpha-D-glucose-1-phosphate thymidylyltransferase || intermediary metabolism and respiration ||	-1.17062	0.17	-0.6	-0.27	-0.233333	-0.55	-0.66	-0.36	-0.523333	-0.07	-0.93	-0.37	-0.456667	-0.66	-0.84	0.43	-0.356667	0.87	0.44	-0.26	0.16	-0.32	-0.42	-0.11	-0.1	0.57	0.0922222	0.3	1.38	0.84	2.13	1.91	2.02	0.59	0.94	0.89	1.91	0.17	0.9
RV3121	cyp141 || cytochrome P450 141 || intermediary metabolism and respiration ||	-1.174	-0.52	-1.35	-0.82	-0.896667	-1.43	-2.2	-0.68	-1.43667	-1.65	-2.85	-0.46	-1.65333	-1.79	-1.76	0.27	-1.09333	-0.94	-2.01	-0.9	-1.5	-1.19	-1.41	-1.49	-1.42	-2.41	-1.47444	-1.61	1.05	-0.28	1.38	1.44	1.41	-0.13	1.5	-1.69	1.44	-0.21	0.182
RV2813	|| conserved hypothetical protein || cell wall and cell processes ||	-1.17829	0.91	-0.25	0.3	0.32	0.07	0.24	-0.42	-0.0366667	0.23	0.24	0.28	0.25	0.23	0.17	0.21	0.203333	-1.14	0.21	-0.24	0.06	1.04	0.33	-0.11	-0.11	0.76	0.0888889	0.64	0.79	0.715	2.23	-0.8	0.715	1.12	0.97	1.66	-0.8	0.36	0.662
RV0655	mkl || ribonucleotide-transport ATP-binding protein ABC transporter || cell wall and cell processes ||	-1.19858	-0.81	-0.88	-1.17	-0.953333	-1.73	-1.9	-0.56	-1.39667	-0.82	-0.55	-0.6	-0.656667	-0.4	-0.15	-0.54	-0.363333	-0.48	-1.65	-0.86	-1.05	-0.61	0.12	-0.77	-0.87	-1.01	-0.797778	-0.77	-3.3	-2.035	-4.01	-4.19	-4.1	-4.56	-4.44	-3.64	-4.19	-0.2	-3.406
RV1491C	|| conserved membrane protein || cell wall and cell processes ||	-1.20076	-0.49	0.3	0.42	0.0766667	0.48	0.59	-0.17	0.3	-0.71	-0.27	0.31	-0.223333	0.5	0.29	-0.47	0.106667	-0.87	-0.16	-0.67	0.15	-0.47	-0.5	-0.04	-0.01	-1.2	-0.418889	-1.62	-1.89	-1.755	-2.81	-1.1	-1.955	-2	-1.26	-0.63	-1.1	0.35	-0.928
RV0170	mce1B || MCE-family protein || virulence, detoxification, adaptation ||	-1.20656	-2.44	-2.6	-2.8	-2.61333	-3.5		-2.29	-2.895	-3.11	-2.64	-2.33	-2.69333	-2.69	-2.88	-2.92	-2.83	-1.87	-3.45	-2.42	-3.62	-3.21	-2.82	-3.42	-3.34	-2.86	-3.00111	-3.49	-2.62	-3.055	-2.44	-1.43	-1.935	-4.16	-2.19	-2.42	-1.43	0.08	-2.024
RV3408	|| conserved hypothetical protein || conserved hypotheticals ||	-1.20864	-0.74	-0.35	0.05	-0.346667	-0.4	-0.45	0.15	-0.233333	0.5	0.2	-0.12	0.193333	-0.01	-0.14	0.15	0	0.09	-0.02	0.26	0.29	0.76	0.51	0.21	0.34	0.09	0.281111	0.15	-1.28	-0.565	0.17	-2.56	-1.195	-2.44	-2.31	-2.25	-2.56	0.22	-1.868
RV1318C	|| adenylate cyclase || intermediary metabolism and respiration ||	-1.21251	0.06	-0.34	0.06	-0.0733333	-0.38	-0.67	0.32	-0.243333	-0.2	-0.17	0.07	-0.1	0.04	0.08	0.3	0.14	0.47	0.11	0.7	0.14	0.37	0.27	0.09	-0.08	0.34	0.267778	1.17	2.27	1.72	3.95	1.89	2.92	1.56	0.28	2.09	1.89	0.09	1.182
RV0188	|| conserved membrane protein || intermediary metabolism and respiration ||	-1.21291	-0.23	-0.65	-0.08	-0.32	-0.28	-0.38	-0.14	-0.266667	0.32	-0.11	-0.08	0.0433333	0.53	0	0.56	0.363333	1.08	0.44	0.97	0.35	1.31	0.7	0.16	0.06	2.44	0.834444	2.69	2.27	2.48	4.3	-0.27	2.015	-0.07	-0.71	-0.14	-0.27	-0.19	-0.276
RV1235	lpqY || sugar-binding lipoprotein || cell wall and cell processes ||	-1.22347	-0.01	0.18	-0.17	0	0.27	0.63	0.17	0.356667	0.15	0.36	0.08	0.196667	0.27	0.04	0.19	0.166667	0.46	-0.22	0.09	0.1	0.31	0.32	0.13	-0.04	0.7	0.205556	1.02	0.57	0.795	0.83	1.26	1.045	0.99	1.8	0.84	1.26	-0.17	0.944
RV3416	whiB3 || transcriptional regulator whib-like || regulatory proteins ||	-1.22871	1.77	1.85	0.83	1.48333	1.43	1.67	-0.33	0.923333	-0.58	-0.53	0.55	-0.186667	1.12	1.03	-0.12	0.676667	-0.14	0.21	-0.33	0.2	-0.24	-0.26	0.13	0.06	-0.48	-0.0944444	-0.43	-0.91	-0.67	-0.58	-3.49	-2.035	-1.35	-0.53	-1.94	-3.49	0.54	-1.354
RV1888C	|| transmembrane protein || unknown ||	-1.229	0.47	0.55	-0.03	0.33	0.39	0.29	-0.25	0.143333	0.92	1.22	-0.1	0.68	0.87	1.14	0.61	0.873333	0.92	0.92	1.35	1.01	2.19	1.41	1.11	1.12	2.31	1.37111	3.14	1.83	2.485	4.3	2.12	3.21	-0.32	-0.01	2.57	2.12	0.26	0.924
RV1008	tatD || deoxyribonuclease || conserved hypotheticals ||	-1.23014	0.26	0.34	-0.03	0.19	0.25	0.13	0.23	0.203333	0.1	0.31	0.09	0.166667	0.35	-0.1	0.09	0.113333	0.59	0.26	0.02	0.38	0.2	0.01	0.16	0.11	0.44	0.241111	0.7	0.99	0.845	0.95	0.54	0.745	0.45	0.8	0.42	0.54	0.1	0.462
RV3271C	|| conserved membrane protein || unknown ||	-1.23069	0.3	0.04	0.01	0.116667	0.27	0.38	0.13	0.26	0.27	0.35	-0.02	0.2	0.45	0.49	0.18	0.373333	0.14	0.51	0.11	0.6	0.24	0.29	0.64	0.43	-0.36	0.288889	0.88	0.39	0.635	-0.53	-1.55	-1.04	-0.07	-0.9	-3.38	-1.55	0.3	-1.12
RV2781C	|| alanine rich oxidoreductase || intermediary metabolism and respiration ||	-1.23073	-0.01	0.62	0.38	0.33	0.23	0.6	0.14	0.323333	0.58	0.26	-0.15	0.23	0.03	0.31	0.3	0.213333	0.47	1.02	0.97	0.93	0.45	0.65	1.03	1.25	0.14	0.767778	0.24	-0.19	0.025	-0.2	-0.91	-0.555	-0.12	-0.12	-0.72	-0.91	0.15	-0.344
RV3795	embB || membrane indolylacetylinositol arabinosyltransferase || cell wall and cell processes ||	-1.24222	-1.37	-1.22	-0.57	-1.05333	-0.96	-0.93	-0.12	-0.67	-1.21	-0.41	-0.47	-0.696667	-1.36	-0.84	-0.8	-1	-1.76	-0.69	-1.36	-1.39	-1.75	-1.29	-0.96	-0.99	-0.96	-1.23889	-2.16	-0.01	-1.085	-2.81	-1.52	-2.165	-0.67	-0.38	-1.2	-1.52	-0.08	-0.77
RV2140C	TB18.6 || conserved hypothetical protein || conserved hypotheticals ||	-1.24341	-0.57	-0.06	-0.21	-0.28	0.04	-0.2	-0.18	-0.113333	-0.32	-0.23	-0.53	-0.36	-0.55	-1.08	-0.72	-0.783333	-0.92	-0.58	-1.04	-0.59	-0.8	-1.16	-0.7	-0.88	-1.64	-0.923333	-1.61	-1.49	-1.55	-1.26	-1.58	-1.42	-1.21	-1.74	-1.05	-1.58	0.44	-1.028
RV3275C	purE || phosphoribosylaminoimidazole carboxylase catalytic subunit || intermediary metabolism and respiration ||	-1.25078	-0.22	-0.91	-0.7	-0.61	-0.48	-0.68	-0.26	-0.473333	-0.33	0.03	-0.76	-0.353333	-0.39	-0.91	-0.49	-0.596667	-2.02	-0.93	-0.39	-0.81	-0.71	-0.32	-0.61	-0.65	-0.51	-0.772222	-0.55	-1.59	-1.07	-2.1	-1.07	-1.585	-5.02	-2.84	-0.67	-1.07	0.21	-1.878
RV1592C	|| conserved hypothetical protein || conserved hypotheticals ||	-1.25758	0.48	2.17	1.69	1.44667	2.62	3.33	0.83	2.26	0.8	1.58	0.41	0.93	0.8	0.31	-0.08	0.343333	0.64	-0.35	0.65	-0.36	0.8	0.37	0.02	-0.16	0.65	0.251111	0.87	-0.81	0.03	-0.03	-2.39	-1.21	-1.4	1.03	-0.17	-2.39	-0.07	-0.6
RV0191	|| conserved membrane protein || cell wall and cell processes ||	-1.2608	-0.91	-0.73	-0.37	-0.67	-0.38	-0.56	-0.74	-0.56	-0.32	-0.38	-0.32	-0.34	0.6	0.16	0.7	0.486667	0.74	0.14	0.79	0.25	0.68	0.96	0.11	0.01	0.44	0.457778	1.55	1.47	1.51	3.1	2.26	2.68	1.73	0.77	1.53	2.26	-0.17	1.224
RV0614	|| conserved hypothetical protein || conserved hypotheticals ||	-1.26533	0.31	0.34	0.11	0.253333	0.34	-0.25	0.25	0.113333	0.27	0.16	0.35	0.26	0.63	0.5	0.46	0.53	1.14	0.43	0.81	0.74	0.82	0.37	0.34	0.23	0.5	0.597778	1.18	1.06	1.12	2.63	3.08	2.855	1.56	3.02	3.4	3.08	0.71	2.354
RV0025	|| conserved hypothetical protein || conserved hypotheticals ||	-1.26909	-1.29	-0.76	-0.46	-0.836667	-0.83	-0.8	-0.43	-0.686667	-1.02	0.05	-0.55	-0.506667	-0.78	-0.69	-0.57	-0.68	-1.29	-1.07	-0.57	-1.1	-0.46	-0.31	-0.83	-1.34	-0.5	-0.83	-0.7	-0.68	-0.69	-0.03	-3.24	-1.635	-0.17	-1.5	0.4	-3.24	-0.2	-0.942
RV0197	|| oxidoreductase || conserved hypotheticals ||	-1.26912	1.3	2.02	1.54	1.62	1.85	2.21	1.01	1.69	2.26	1.79	0.52	1.52333	1.76	1.86	1.5	1.70667	1.63	1.21	1.52	0.83	2.26	1.77	1.57	1.58	2.06	1.60333	1.99	0.95	1.47	1.41	0.41	0.91	0.85	1.06	1.08	0.41	-0.21	0.638
RV1249C	|| membrane protein || cell wall and cell processes ||	-1.27164	-0.59	0.19	0.1	-0.1	0.29	0.15	0.18	0.206667	0.03	0.2	-0.13	0.0333333	-0.26	-0.07	0.18	-0.05	0.21	-0.03	-0.23	0.04	0.18	0.47	0.07	-0.04	0	0.0744444	0.14	-2.11	-0.985	-1.76	-0.95	-1.355	-0.32	-1.76	-0.67	-0.95	-0.14	-0.768
RV3110	moaB1 || pterin-4-alpha-carbinolamine dehydratase || intermediary metabolism and respiration ||	-1.27379	-0.14	-0.85	-0.02	-0.336667	-1.25	-0.58	-0.36	-0.73	-0.53	-0.05	0.09	-0.163333	-0.46	-1.05	-0.17	-0.56	0.62	-0.39	-0.39	-0.39	-0.71	-0.16	-0.46	-0.14	0.12	-0.211111	-0.45	0.82	0.185	0.74	0.85	0.795	0.25	0.23	1.36	0.85	0.06	0.55
RV3760	|| conserved membrane protein || conserved hypotheticals ||	-1.28229	-0.64	-1.07	0.06	-0.55	-1.06	-1.3	-0.65	-1.00333	-1	-1.71	-0.09	-0.933333	-1.17	-1.43	-0.23	-0.943333	-0.21	-0.01	-0.52	0.56	-0.92	0.01	0.5	0.48	0.61	0.0555556	0.99	1.51	1.25	1.28	-0.81	0.235	0.59	1.18	1.23	-0.81	0.21	0.48
RV1943C	|| conserved hypothetical protein || conserved hypotheticals ||	-1.28572	0.59	1.63	1.23	1.15	1.24	1.2	0.44	0.96	0.64	0.72	1.11	0.823333	1.24	1.52	0.9	1.22	1.03	0.78	1.03	0.62	0.58	1.3	1.08	1.22	0.77	0.934444	1.01	-0.82	0.095	-0.68	-3.42	-2.05	-1.26	-0.69	-2.32	-3.42	-0.17	-1.572
RV1231C	|| membrane protein || unknown ||	-1.29876	-0.12	-0.8	-0.73	-0.55	-0.35	-0.67	-0.87	-0.63	-0.47	-0.59	-1.23	-0.763333	-0.56	-0.85	0.06	-0.45	-0.23	-0.19	-0.1	-0.12	-0.67	-0.79	-0.78	-0.63	-0.69	-0.466667	-0.18	0.87	0.345	1.32	1.12	1.22	1.55	1.41	-0.65	1.12	0.08	0.702
RV3204	|| DNA-methyltransferase || intermediary metabolism and respiration ||	-1.29967	0.78	0.93	1.28	0.996667	1.31	1.86	0.75	1.30667	1.37	1.98	0.74	1.36333	1.56	2	1.35	1.63667	1.76	1.09	2.01	1.01	3.12	2.03	1.14	1.29	3.13	1.84222	3.21	2.4	2.805	3.02	1.8	2.41	2.94	1.83	1.5	1.8	0.05	1.624
RV3203	lipV || lipase || intermediary metabolism and respiration ||	-1.30064	0.16	0.45	1.09	0.566667	0.56	1.25	1.29	1.03333	0.67	1.68	1.46	1.27	0.72	1.33	1.31	1.12	1.53	1.3	1.53	0.82	1.82	1.68	1.17	1.43	1.14	1.38	1.59	0.37	0.98	1.34	0.27	0.805	0.12	-0.23	0.48	0.27	0.29	0.186
RV3594	|| conserved hypothetical protein || unknown ||	-1.30429	-0.27	-0.52	0.27	-0.173333	-0.88	-0.73	0.18	-0.476667	-0.45	-0.63	0.58	-0.166667	-1.02	-0.08	-0.28	-0.46	-0.68	-0.44	-0.46	-0.83	-0.96	-0.46	-0.3	-0.48	-0.57	-0.575556	-0.62	0.01	-0.305	-2.34	0.21	-1.065	-0.55	-0.26	1.36	0.21	0.33	0.218
RV0950C	|| conserved hypothetical protein || conserved hypotheticals ||	-1.30865	-0.96	-0.33		-0.645	-1.44	-1.31	-1.78	-1.51	-1.26	-1.12		-1.19	-1.23	-1.56	-1.18	-1.32333	-1.86	-1.17	-1.96	-0.78	-1.52	-1.45	-0.83	-0.83	-1.47	-1.31889	-2.63	-3.19	-2.91	-2.81	-1.67	-2.24	-0.18	-2.1	-2	-1.67	-0.01	-1.192
RV0343	iniC || isoniazid inductible gene protein || conserved hypotheticals ||	-1.30991	0.01	-0.68	-0.19	-0.286667	-0.37	-0.66	0.14	-0.296667	0.36	0.02	-0.01	0.123333		-0.1	0.46	0.18	0.61	0.35	0.48	0.4	1.11	0.32	0.21	0.09	0.67	0.471111	0.95	1.26	1.105	3.7	1.22	2.46	3.19	2.85	2.22	1.22	-0.21	1.854
RV1119C	|| hypothetical protein || unknown ||	-1.32	0.71	0.07	-0.18	0.2	0.12	-0.16	-0.24	-0.0933333	0.32	0.05	-0.1	0.09	0.03	0.25	0.47	0.25	0.13	0.34	0.23	0.43	0.4	0.07	0.06	0.07	0.36	0.232222	1.36	1.31	1.335	1.38	0.76	1.07	0.68	1.35	0.86	0.76	-0.17	0.696
RV1755C	plcD || phospholipase C 4 || intermediary metabolism and respiration ||	-1.32666	0.35	0.28	0.3	0.31	0.11	-0.46	0.31	-0.0133333	-0.47		0	-0.235	0.04	0.17	0.48	0.23		-0.5	0.55	-0.09	0.34	0.44	0.02	-0.53	-0.01	0.0275	0.58	1.41	0.995	1.49	-1.13	0.18	1.67	1.53	1.32	-1.13	-2.35	0.208
RV3507	PE_PGRS53 || PE-PGRS family protein || PE/PPE ||	-1.33101	0.03	0.39	-0.2	0.0733333	0.1	-0.14	0.02	-0.00666667	0.6	0.79	-0.16	0.41	0.23	0.36	0.67	0.42	1.24	0.08	0.79	0.42	0.85	0.79	0.55	0.32	0.59	0.625556	1.23	2.14	1.685	2.03	2.18	2.105	2.49	2.83		2.18	0.03	1.8825
RV1433	|| hypothetical exported protein || cell wall and cell processes ||	-1.33139	-1.11	-1.04	-0.53	-0.893333	-0.9	-0.86	-0.12	-0.626667	-1.08	-0.77	-0.21	-0.686667	-1.01	-1.26	-0.32	-0.863333	-0.48	0.14	-1.07	-0.12	-0.68	-1.01	-0.01	-0.02	-0.32	-0.396667	-0.4	0.43	0.015	-1.5	0.76	-0.37	-1.31	-0.6	-0.32	0.76	0	-0.294
RV0868C	moaD2 || molybdenum cofactor biosynthesis protein D 2 || intermediary metabolism and respiration ||	-1.33373	-0.79	-1.23	-0.76	-0.926667	-1.85	-2.77	-1.66	-2.09333	-1.04	-1.71	-0.65	-1.13333	-1.28	-1.18	-1.78	-1.41333	-2.3	-1.66	-1.55	-0.95	-0.92	-1.49	-1.21	-1.51	-1.21	-1.42222	-1.08	-1.02	-1.05	-0.91	-0.51	-0.71	0.24	-1.03	0.21	-0.51	0.3	-0.158
RV1724C	|| hypothetical protein || unknown ||	-1.33375	0.75	1.34	0.45	0.846667	1.26	1.31	1.07	1.21333	0.66	1.12	2.45	1.41	1.04	1.34	0.9	1.09333	1.38	0.05	1.27	0.03	1.34	1.43	0.35	0.36	2.21	0.935556	2.37	0.47	1.42	-0.1		-0.1	0.76	-0.1	-0.07		-0.65	-0.015
RV1097C	|| glycine and proline rich membrane protein || cell wall and cell processes ||	-1.34266	-0.56	-0.38	-0.44	-0.46	-0.76	-0.63	-0.09	-0.493333	-1.17	-1	-0.47	-0.88	-1.04	-0.87	-0.97	-0.96	-1.44	-1.26	-1.6	-1.11	-1.34	-1.62	-1.22	-1.16	-1.67	-1.38	-2.43	-2.13	-2.28	-1.86	0.62	-0.62	-2.96	-1.67	-3.35	0.62	-0.17	-1.506
RV0013	trpG || anthranilate synthase component II || intermediary metabolism and respiration ||	-1.34745	0.18	0.41	0.31	0.3	0.35	0.41	-0.42	0.113333	0.02	-0.03	0.21	0.0666667	-0.06	0.14	-0.07	0.00333333	-0.19	-0.38	-0.17	-0.21	-0.29	-0.27	-0.14	-0.41	-0.93	-0.332222	-0.56	-0.63	-0.595	-0.46	-2	-1.23	-0.89	-1.06	-0.84	-2	-0.4	-1.038
RV1842C	|| conserved membrane protein || cell wall and cell processes ||	-1.34846	-0.33	-0.59	-0.63	-0.516667	-0.55	-0.59	-0.41	-0.516667	-0.38	-0.17	-0.68	-0.41	-0.3	-0.11	-0.3	-0.236667	-0.77	-0.84	-0.37	-0.29	-0.49	-0.12	-0.22	-0.19	-0.63	-0.435556	-1.25	0.3	-0.475	-0.42	0.5	0.04	1.18	1.57	1.47	0.5	-0.04	0.936
RV2520C	|| conserved membrane protein || conserved hypotheticals ||	-1.35336	0.66	0.83	0.72	0.736667	1.02	0.93	0.99	0.98	1.56	1.24	0.49	1.09667	1.04	0.67	0.6	0.77	0.75	0.71	0.63	0.91	1.2	0.67	0.81	1	0.38	0.784444	0.63	-0.76	-0.065	0.55	-0.38	0.085	-0.59	-0.3	-1.26	-0.38	0.15	-0.476
RV1521	fadD25 || fatty-acid-CoA ligase || lipid metabolism ||	-1.35431	0.29	-0.22	-0.3	-0.0766667	-0.32	-0.49	-0.19	-0.333333	-0.36	-0.58	-0.08	-0.34	-0.35	-0.37	-0.03	-0.25	-0.26	-0.54	0.05	-0.33	-0.41	-0.01	-0.45	-0.5	-0.77	-0.357778	-0.42	-0.15	-0.285	-0.22	-0.16	-0.19	-2.29	-1.52	-1.18	-0.16	-0.39	-1.108
RV3009C	gatB || glutamyl-tRNA(gln) amidotransferase subunit B || information pathways ||	-1.37406	0.03	0.15	-0.05	0.0433333	0.09	0.13	-0.17	0.0166667	-0.14	-0.02	0.11	-0.0166667	0.03	-0.07	0.53	0.163333	1.01	0.18	0.25	0.02	0.12	0.22	-0.03	-0.02	0.06	0.201111	0.3	-0.1	0.1	0.02	0.96	0.49	0.41	0.19	0.66	0.96	0.06	0.456
RV2133C	|| conserved hypothetical protein || conserved hypotheticals ||	-1.37474	0.7	0.2	-0.28	0.206667	-0.13	0.09	-0.23	-0.09	0.75	0.52	-0.29	0.326667	0.07	0.76	0.5	0.443333	0.71	0.51	0.98	0.49	1.71	0.68	0.37	0.46	1.45	0.817778	2.04	2.03	2.035	3.95	0.92	2.435	0.51	0.98	0.38	0.92	-0.05	0.548
RV2464C	|| DNA glycosylase || information pathways ||	-1.3768	0.33	0.52	0.68	0.51	0.13	0.79	0.73	0.55	0.15	0.59	0.51	0.416667	-0.01	0.17	-0.39	-0.0766667	-0.33	0.14	-0.19	-0.1	0.12		0.4	0.32	0.18	0.0675	0.82	1.49	1.155	-0.1	2.67	1.285	3.14	3.51	3.26	2.67	0.3	2.576
RV1416	ribH || riboflavin synthase beta chain || intermediary metabolism and respiration ||	-1.38174	-0.51	0.25	0.35	0.03	0.59	0.54	0.14	0.423333	0.86	1.22	0.1	0.726667	0.69	0.83	0.63	0.716667	0.64	0.79	0.81	0.79	0.96	0.63	0.94	0.85	-0.62	0.643333	0.15	-1.38	-0.615	-2.28	-2.58	-2.43	-2.14	-2.02	-1.6	-2.58	-0.12	-1.692
RV0471C	|| hypothetical protein || unknown ||	-1.38366	0.89	0.74	1.02	0.883333	1	1.1	0.43	0.843333	0.81	1.21	1.1	1.04	1.78	1.64	0.96	1.46	1.11	0.22	1.86	0.44	1.43	0.88	0.26	0.36	1.55	0.901111	1.46	0.52	0.99	0.51	0.04	0.275	0.51	0.39	0.7	0.04	0.14	0.356
RV0902C	prrB || two component system sensor histidine kinase || regulatory proteins ||	-1.38485	-0.49	-0.41	-0.06	-0.32	0.12	-0.23	-0.04	-0.05	-0.57	0.13	-0.12	-0.186667	-0.07	-0.27	0.14	-0.0666667	0.12	0.13	0.31	0.2	-0.2	0.13	-0.08	0.04	-0.3	0.0388889	0.01	-0.6	-0.295	-0.7	0.18	-0.26	-1.57	-0.86	-0.45	0.18	-0.09	-0.558
RV3629C	|| conserved membrane protein || cell wall and cell processes ||	-1.39282	0.02	-0.11	0.07	-0.00666667	-0.16	0.3	0.25	0.13	-0.26	0.06	-0.09	-0.0966667	-0.23	0.14	-0.1	-0.0633333	0.61	-0.05	-0.02	-0.1	-0.2	-0.23	-0.25	0.07	-0.44	-0.0677778	-0.27	0.12	-0.075	0.58	1.7	1.14	1.39	2.69	1.04	1.7	-0.08	1.348
RV1454C	qor || quinone reductase || intermediary metabolism and respiration ||	-1.39725	-0.67	-0.37	-0.34	-0.46	-0.83	-0.39	-0.25	-0.49	-0.76	-0.84	-0.6	-0.733333	-0.92	-0.96	-0.47	-0.783333	-0.25	0.17	-0.26	0.01	-0.87	-0.71	0.04	-0.06	-0.78	-0.301111	-1.33	1.03	-0.15	0.36	-0.14	0.11	-1.25	-1.92	-0.87	-0.14	0.2	-0.796
RV0335C	PE6 || PE family protein || PE/PPE ||	-1.40145	1.5	0.89	0.68	1.02333	0.91	0.67	0.68	0.753333	2.04	1.55	0.68	1.42333	1.96	2.22	1.19	1.79	1.94	0.84	1.74	1.56	3.79	2.25	1.25	1.37	1.18	1.76889	2.05	0.58	1.315	3.59	3.19	3.39	2.32	2.91	2.62	3.19	0.07	2.222
RV0482	murB || UDP-N-acetylenolpyruvoylglucosamine reductase || cell wall and cell processes ||	-1.40337	0.47	-0.03	-0.21	0.0766667	-0.1		-0.26	-0.18	-0.89	-0.78	-0.34	-0.67	-1.02	-1.37	-0.95	-1.11333	-1.12	-1.18	-1.24	-0.94	-1.03	-1.25	-1.12	-1.24	-0.9	-1.11333	-2.22	-1.19	-1.705	-2.34	-1.67	-2.005	0.31	-1.5	-0.18	-1.67	0.07	-0.594
RV1269C	|| conserved secreted protein || conserved hypotheticals ||	-1.40923	-0.92	-0.38	0.02	-0.426667	-0.54	-0.5	-0.07	-0.37	-1.02	-0.35	-0.06	-0.476667	-0.74	-1.34	-1.02	-1.03333	-0.41	-0.18	-0.37	-0.8	-1.47	-0.87	-0.33	-0.42	-0.73	-0.62	-1.15	-0.24	-0.695	-1.45	0.12	-0.665	-0.14	-0.28	-0.12	0.12	-0.09	-0.102
RV1685C	|| conserved hypothetical protein || conserved hypotheticals ||	-1.41931	-0.47	-0.32	0.01	-0.26	-0.31	-0.56	-0.03	-0.3	-1.36	-0.42	-0.04	-0.606667	-0.33	-0.72	0.12	-0.31	0.09	0.08	-0.08	-0.03	-0.85	-0.4	-0.63	-0.56	-0.03	-0.267778	-0.3	0.61	0.155	-0.1	-0.02	-0.06	0.24	0.45	0.08	-0.02	0.01	0.152
RV3354	|| conserved hypothetical protein || conserved hypotheticals ||	-1.42777	-2.34	-0.61	0.56	-0.796667	0.1	0.49	-0.37	0.0733333	-1.06	-0.45	-0.26	-0.59	-0.55	-1.28	-1.66	-1.16333	-1.14	-1.34	-0.83	-1.72	-2.12	-1.76	-1.93	-1.72	-0.7	-1.47333	-1.78	1.48	-0.15	-1.28	-2.5	-1.89	0.85	0.01	0.73	-2.5	0.41	-0.1
RV0268C	|| hypothetical protein || unknown ||	-1.43508	1.9	1.03	0.52	1.15	1.24	0.75	0.32	0.77	1.59	0.62	0.65	0.953333	1.83	1.35	1.88	1.68667	1.7	0.05	0.75	0.87	2.41	1.65	0.41	0.29	1.76	1.09889	3.04	1.48	2.26	2.88	1.81	2.345	1.88	2.16	2.38	1.81	0.23	1.692
RV3218	|| conserved hypothetical protein || conserved hypotheticals ||	-1.43529	0.23	0.56	0.09	0.293333	0.23	0.87	0.29	0.463333	0.19	0.05	0.07	0.103333	-0.35	0.01	-0.44	-0.26	-0.17	0.11	-0.34	-0.41	-0.43	-0.86	-0.15	-0.26	-0.89	-0.377778	-0.73	1.41	0.34	0.51	0.83	0.67	1.9	0.15	0.96	0.83	0.22	0.812
RV3891C	esxD || Esat-6 like protein || unknown ||	-1.43555	-0.01	-0.14	0.03	-0.04	-0.55	-0.35	-0.63	-0.51	-0.49	-1.22	-0.46	-0.723333	-1.45	-1.66	-0.83	-1.31333	-0.53	-0.02	-1.22	-0.55	-0.86	-1.2	-0.03	-0.01	-1.08	-0.611111	-0.47	-1.13	-0.8	-2.38	-1.6	-1.99	-3.52	-2.17		-1.6	0.32	-1.7425
RV0932C	pstS2 || periplasmic phosphate-binding lipoprotein || cell wall and cell processes ||	-1.43597	0.55	0.39	0.66	0.533333	0.31	0.69	0.68	0.56	0.6	0.92	0.93	0.816667	0.97	1.09	0.71	0.923333	0.82	0.43	1.74	-0.1	0.81	1.37	0.24	0.26	1.75	0.813333	1.78	-0.21	0.785	0.6	-2.57	-0.985	-2.75	-2.55	-2.17	-2.57	-0.12	-2.032
RV1291C	|| conserved secreted protein || conserved hypotheticals ||	-1.43828	1	0.13	-0.28	0.283333	0.12	0.21	-0.14	0.0633333	0.58	0	-0.14	0.146667	0.91	1.31	0.61	0.943333	0.78	0.51	0.69	0.56	1.6	1.06	0.11	0.1	0.46	0.652222	1.57	1.1	1.335	4.42	1.14	2.78	1.52	1.44	1.01	1.14	-0.32	0.958
RV3840	|| transcriptional regulator || regulatory proteins ||	-1.45039	1.57	0.95	0.29	0.936667	0.89	0.92	0.32	0.71	2.02	1.23	0.62	1.29	1.55	1.2	0.72	1.15667	1.42	0.91	1.21	0.79	0.87	0.93	0.57	0.65	1.26	0.956667	1.5	1.36	1.43	-0.75	0.74	-0.005	1.21	-0.26	1.06	0.74	0.39	0.628
RV2972C	|| conserved membrane protein || unknown ||	-1.45468	0.35	-0.23	0.04	0.0533333	-0.11	-0.04	0.14	-0.00333333	0.03	-0.28	0.12	-0.0433333	0.12	0.34	0.31	0.256667	-0.01	0.4	0.17	-0.08	0.12	-0.19	-0.4	-0.03	0.56	0.06	0.93	1.14	1.035	1.09	1.64	1.365	1.58	1.21	1.32	1.64	0.12	1.174
RV1898	|| conserved hypothetical protein || unknown ||	-1.45558	0.48	0.38	0.82	0.56	0.96	0.85	0.88	0.896667	1.46	1.6	0.71	1.25667	1.53	1.3	1.34	1.39	1.48	1.35	1.72	1.26	1.93	1.67	1.17	1.25	1.98	1.53444	1.99	-0.1	0.945	1.66	0.34	1	1.46	1.93	0.5	0.34	0.61	0.968
RV3831	|| hypothetical protein || unknown ||	-1.45826	1.22	0.63	0.05	0.633333	0.56	0.47	0.21	0.413333	0.76	0.64	0.09	0.496667	1.24	0.82	0.31	0.79	0.46	0.4	0.81	0.15	0.43	0.79	0.08	0.09	0.79	0.444444	0.58	0.86	0.72	-0.06	1.01	0.475	0.89	1.07	2.45	1.01	0.14	1.112
RV1103C	|| conserved hypothetical protein || unknown ||	-1.46003	0	-0.12	-0.2	-0.106667	-0.33	0.09	-0.25	-0.163333	0.38	0.25	-0.13	0.166667	0.28	0.6	0.45	0.443333	0.06	-0.24	0.11	0.21	0.69	0.39	0.38	0.32	0.74	0.295556	1.04	-1.54	-0.25	-0.25	-1.21	-0.73	-2.27	-2.09	-2.63	-1.21	-0.11	-1.662
RV0645C	mmaA1 || methoxy mycolic acid synthase 1 || lipid metabolism ||	-1.46109	0.51	0.74	0.3	0.516667	0.42	0.48	0.65	0.516667	0.4	0.96	0.28	0.546667	0.6	0.55	0.29	0.48	0.55	-0.19	0.75	0.04	0.69	0.41	-0.34	0.04	0.6	0.283333	1.09	0.57	0.83	1.96	-0.48	0.74	-0.56	-0.53		-0.48	-0.04	-0.4025
RV2660C	|| hypothetical protein || unknown ||	-1.46301	-0.09	0.22	0.14	0.09	0.45	0.48	0.52	0.483333	0.88	1.89	0.7	1.15667	1.84	1.43	1.7	1.65667	2.38	1.31	2.74	1.16	2.62	2.06	1.24	1.15	4.66	2.14667	5.3	6.74	6.02	10.38	7.62	9	9.07	8.39	8.42	7.62	-0.05	6.69
RV0071	|| maturase || information pathways ||	-1.4693	0.29	-0.48	-0.12	-0.103333	-0.09	0.11	-0.1	-0.0266667	0.6		0.09	0.345	-0.36	0	0.32	-0.0133333	0.1	-0.07	0.51	0.18	-0.07	-0.82	-0.23	-0.47	0.24	-0.07	0.37	0.67	0.52	0.27	1.71	0.99	1.69	1.44	1.31	1.71	-0.72	1.086
RV0176	|| MCE-associated transmembrane protein || conserved hypotheticals ||	-1.47556	-0.25	-0.61	-0.56	-0.473333	-0.91	-1.12	-1.44	-1.15667	-1.18	-1.56	-0.52	-1.08667	-1.07	-0.54	-1.58	-1.06333	-2.28	-1.26	-2.2	-1.75	-1.56	-1.8	-1.26	-1.22	-1.71	-1.67111	-2.47	-1.39	-1.93	-2.99	-0.42	-1.705	0.01	0.23	-0.98	-0.42	-0.11	-0.254
RV2960C	|| hypothetical protein || unknown ||	-1.47912	0.32	-0.36		-0.02	-0.26	-0.08	0.2	-0.0466667	0.3	0.13	0.12	0.183333	0.29	0.24	-0.19	0.113333	0.06	0.04	0.07	-0.26	0.13	-0.14	-0.03	0.02	0.14	0.00333333	0.57	-0.62	-0.025	0.53	-0.86	-0.165	-0.41	-0.35	-0.11	-0.86	-0.03	-0.352
RV0267	narU || membrane nitrite extrusion protein || cell wall and cell processes ||	-1.49109	0.52	0.24	-0.25	0.17	-0.06	0.03	-0.08	-0.0366667	0.52	-1.16	-0.03	-0.223333	-0.01	-0.09	0.53	0.143333	0.37	0.54	1.02	0.53	0.97	0.42	0.21	0.28	0.85	0.576667	1.34	2.44	1.89	4.45	1.4	2.925	1.29	0.91	1.77	1.4	-0.3	1.014
RV0016C	pbpA || penicillin-binding protein || cell wall and cell processes ||	-1.49147	-0.37	-1.12	-0.53	-0.673333	-1.54	-1.38	-0.54	-1.15333	-1.73	-1.83	-0.34	-1.3	-1.29	-1.49	-1.08	-1.28667	-1.5	-0.5	-0.6	-1.09	-2.32	-1.71	-1.6	-1.48	0.26	-1.17111	-0.06	0.13	0.035	0.31	2.14	1.225	2.32	1.68	2.58	2.14	-0.19	1.706
RV0865	mog || molybdopterin biosynthesis protein || intermediary metabolism and respiration ||	-1.49862	0.46	0.52	0.24	0.406667	0.54	0.5	0.33	0.456667	1.08	0.61	0.02	0.57	0.31	0.78	0.79	0.626667	0.4	0.4	0.29	0.77	0.96	1.04	0.89	0.82	0.29	0.651111	0.38	0.77	0.575	2.7	1	1.85	0.33	0.52	0.47	1	-0.21	0.422
RV1176C	|| conserved hypothetical protein || conserved hypotheticals ||	-1.50252	1.57	1.48	0.99	1.34667	2.45	1.18	0.98	1.53667	2.53	1.3	1.29	1.70667	2.54	1.98	1.54	2.02	1.49	0.87	0.97	1.47	2.37	1.63	1.26	1.16	0.59	1.31222	1.58	-0.05	0.765	-0.03	-0.77	-0.4	0.58	1.08	0.78	-0.77	-0.07	0.32
RV2428	ahpC || alkyl hydroperoxide reductase C protein || virulence, detoxification, adaptation ||	-1.50845	2.64	3.41	3.59	3.21333	3.49	4.17	1.79	3.15	1.68	1.76	1.48	1.64	0.89	0.9	0.03	0.606667	0.14	2.95	-0.17	2.51	0.82	0.1	3.2	3.3	-0.54	1.36778	-0.36	-0.58	-0.47	0.22	0.8	0.51	-1.52	0.43	-0.35	0.8	0.3	-0.068
RV1410C	|| aminoglycosides/tetracycline-transport membrane protein || cell wall and cell processes ||	-1.51317	-0.18	0.03	0.16	0.00333333	0.23	0.01	-0.62	-0.126667	0.43	-0.13	-0.46	-0.0533333	0.34	-0.15	-0.36	-0.0566667	-0.67	0.08	-0.55	0.19	-0.22	-0.68	-0.1	-0.1	-0.68	-0.303333	-1.04	-1.07	-1.055	-3.04	-1.15	-2.095	-0.5	-0.16	-0.38	-1.15	-0.14	-0.466
RV1624C	|| conserved membrane protein || cell wall and cell processes ||	-1.51681	0.2	0.56	-0.09	0.223333	0.41	0.21	-0.31	0.103333	0.12	0.19	-0.38	-0.0233333	0.18	-0.18	0.29	0.0966667	0.2	0.03	0.16	-0.03	-0.63	-0.17	-0.37	-0.3	-0.07	-0.131111	-0.94	-0.01	-0.475	-0.26	0	-0.13	-1.29	0.21	1.59	0	0.06	0.114
RV2507	|| conserved proline rich membrane protein || cell wall and cell processes ||	-1.53295	-0.19	0.05	0.26	0.04	-0.18	0.43	0.14	0.13	0.1	0.24	0.28	0.206667	-0.45	0.12	-0.21	-0.18	-0.07	0.23	-0.22	-0.21	0.27	-0.1	0.36	0.22	0.1	0.0644444	0.2	-1.51	-0.655	-1.89	-2.81	-2.35	-1.01	-0.94	-1	-2.81	0.29	-1.094
RV2469C	|| conserved hypothetical protein || conserved hypotheticals ||	-1.53609	-0.17	0.2	0.12	0.05	-0.09	0.32	0.23	0.153333	0.32	0.71	0.05	0.36	0.49	0.16	0.12	0.256667	-0.21	0.44	0.15	0.05	-0.06	0.51	0.48	0.42	0.77	0.283333	-0.1	0.08	-0.01	-0.06	1.19	0.565	1.68	1.45	0.41	1.19	0.17	0.98
RV0140	|| conserved hypothetical protein || conserved hypotheticals ||	-1.54006	-1.34	-0.36	-0.28	-0.66	-0.24	-0.04	-0.16	-0.146667	-0.45	-0.07	-0.1	-0.206667	-0.36	-0.3	0.11	-0.183333	0.79	-0.43	0.55	-0.4	0.29	0.14	-0.16	-0.14	1.76	0.266667	1.66	1.43	1.545	2.75	3.18	2.965	2.54	3.14	3.13	3.18	-0.14	2.37
RV3820C	papA2 || polyketide synthase associated protein || lipid metabolism ||	-1.5431	0.23	-0.88	-0.04	-0.23	-0.11	-0.72	-0.08	-0.303333	-0.5	-0.84	-0.24	-0.526667	-0.54	-1.33	0.1	-0.59	-0.04	-0.37	0.4	0.13	-0.99	-0.56	-0.47	-0.45	-0.42	-0.307778	-0.28	0.42	0.07	1.63	0.54	1.085	1.32	0.47	0.31	0.54	-0.18	0.492
RV1744C	|| membrane protein || unknown ||	-1.54326	0.1	0.64	0.14	0.293333	0.01	0.81	0.15	0.323333	0.15	0.95	0.22	0.44	0.53	0.63	0.27	0.476667	0.16	0.09	0.38	0.17	0.62	0.45	0.18	0.29	0.2	0.282222	0.32	-0.85	-0.265	0.64	2.07	1.355	1.21	1.67	-0.12	2.07	-0.08	0.95
RV2723	|| conserved membrane protein || cell wall and cell processes ||	-1.54379	0.01	-0.19	-0.13	-0.103333	-0.01	-0.6	0.02	-0.196667	-0.24	0.26	0.28	0.1	0.34	-0.15	0.06	0.0833333	0.08	-0.46	0.21	-0.32	-0.16	0.07	-0.45	-0.49	-0.16	-0.186667	0.88	0.85	0.865	1.4	1.44	1.42	2.62	2.77	1.27	1.44	0.11	1.642
RV0429C	def || polypeptide deformylase || information pathways ||	-1.54693	0.33	0.01	0.37	0.236667	0.47	0.04	0.07	0.193333	0.34	0.15	-0.12	0.123333	-0.09	-0.36	-0.56	-0.336667	-0.55	-0.48	-0.43	-0.17	-0.59	-0.6	-0.23	-0.37	-1.38	-0.533333	-0.46	-1.06	-0.76	-0.94	-0.7	-0.82	-0.63	-0.85	-1.81	-0.7	-0.01	-0.8
RV2001	|| conserved hypothetical protein || conserved hypotheticals ||	-1.55233	-0.11	0.26	0.12	0.09	-0.3	-0.45	-0.13	-0.293333	-1	-1.26	-0.02	-0.76	-0.38	-1.59	-0.94	-0.97	-0.92	-1.03	-0.89	-0.8	-1.77	-2.28	-1.39	-1.1	-1.91	-1.34333	-1.44	0.42	-0.51	-0.98	-1.19	-1.085	-1.46	-2	-1.14	-1.19	0.41	-1.076
RV2180C	|| conserved membrane protein || cell wall and cell processes ||	-1.56113	0.98	0.94	0.06	0.66	1.35	0.67	0.58	0.866667	1.35	1.36	0.31	1.00667	1.22	1.33	0.3	0.95	1.27	0.16	0.74	0.61	1.39	0.55	0.58	0.41	-0.01	0.633333	1.04	0.51	0.775	0.36	1.79	1.075	0.23	1.38	-1.4	1.79	-0.18	0.364
RV1460	|| transcriptional regulator || regulatory proteins ||	-1.5629	-0.15	0.63	0.26	0.246667	0.96	1.12	0.41	0.83	0.47	0.92	0.16	0.516667	1.05	0.92	0.4	0.79	1.29	0.34	1.43	0.47	1.25	0.68	0.77	0.88	3.73	1.20444	4.4	3.73	4.065	6.12	1.21	3.665	1.11	1.21	0.54	1.21	-0.03	0.808
RV3832C	|| conserved hypothetical protein || unknown ||	-1.56326	1.1	0.58	-0.34	0.446667	1.09	0.8		0.945	2.06	1.59	0.04	1.23	2	2.22	1.84	2.02	3.37	1.05	2.89	1.07	3.64	1.99	0.92	1.01	5.27	2.35667	5.79	1.59	3.69	0.78	3.36	2.07	0.61	0.93	2.75	3.36	0.07	1.544
RV0727C	fucA || L-fuculose phosphate aldolase || intermediary metabolism and respiration ||	-1.56409	-0.05	-0.13	0.12	-0.02	0.15	-0.29	-0.19	-0.11	-0.3	-0.36	0.11	-0.183333	0.3	-0.42	0.23	0.0366667	0.4	-0.38	0.26	-0.2	-0.39	-0.33	-0.49	-0.56	0.24	-0.161111	0.59	1.21	0.9	2.11	0.6	1.355	0.42	0.65	0.66	0.6	0.04	0.474
RV1532C	|| conserved hypothetical protein || conserved hypotheticals ||	-1.57274	0.58	0.44	0.29	0.436667	0.25	-0.27	0.25	0.0766667	0.08	-0.15	0.37	0.1	-0.01	0.09	-0.04	0.0133333	0.3	0.03	0.2	0.31	-0.05	0.18	0.17	0.11	0.79	0.226667	1.12	0.9	1.01	0.86	0.35	0.605	0.93	0.74	1.69	0.35	-0.12	0.718
RV2628	|| hypothetical protein || unknown ||	-1.57553	7.96	8.12	5.19	7.09	8.19	8.33	6.08	7.53333	8.07	8.41	5.37	7.28333	7.5	7.54	7	7.34667	7.97	7.77	7.24	7.54	9.22	8.87	8.43	8.27	7.21	8.05778	8.29	5.82	7.055	10.13	3.77	6.95	2.99	3.71	3.66	3.77	0.28	2.882
RV3797	fadE35 || acyl-CoA dehydrogenase || lipid metabolism ||	-1.5782	0.79	0.68	0.27	0.58	0.72	1.19	0.1	0.67	-0.48	0.55	0.49	0.186667	1.27	1.07	0.37	0.903333	0.81	0.13	0.58	-0.25	0.22	0.74	-0.38	-0.36	0.79	0.253333	1.1	1.91	1.505	0.53	1.41	0.97	1.1	1.73	1.16	1.41	0.14	1.108
RV0089	|| methyltransferase/methylase || intermediary metabolism and respiration ||	-1.58301	-0.01	0.09	0.8	0.293333	0.84	0.97	0.08	0.63	0.45	0.59	0.44	0.493333	0.74	0.72	0.74	0.733333	0.72	1.65	1	1.35	1.25	0.94	1.55	1.56	0.36	1.15333	0.55	1.17	0.86	1.51	1.14	1.325	0.92	-0.22	1.35	1.14	-0.4	0.558
RV2193	ctaE || cytochrome C oxidase subunit III || intermediary metabolism and respiration ||	-1.60094	1.86	1.58	0.91	1.45	1.32	1.26	0.89	1.15667	1.86	2.13	0.67	1.55333	1.62	1.25	0.59	1.15333	0.65	0.99	1.02	1.57	1.01	0.87	1.42	1.29	0.02	0.982222	0.19	-1.89	-0.85	-2.29	-2.18	-2.235	-2.59	-1.84	-2.15	-2.18	0.34	-1.684
RV1320C	|| adenylate cyclase || intermediary metabolism and respiration ||	-1.60218	0.64	0.69	0.24	0.523333	0.8	0.69	-0.22	0.423333	0.07	-0.02	0.09	0.0466667	0.73	0.47	-0.12	0.36	-0.33	-0.51	-0.21	-0.35	-0.34	-0.18	-0.56	-0.79	-0.53	-0.422222	-0.26	1.29	0.515	0.11	0.71	0.41	0.34	0.28	-0.42	0.71	-0.04	0.174
RV1987	|| chitinase || cell wall and cell processes ||	-1.60499	-3.13	-3.35	-2.46	-2.98	-3.15	-3.31	-2.15	-2.87	-3.69	-3.78	-2.21	-3.22667	-3.71	-3.4	-3.18	-3.43	-2.94	-3.05	-3.44	-3.66	-3.34	-3.16	-3.33	-3.5	-2.48	-3.21111	-3.09	-2.79	-2.94	-4.79	-4.79	-4.79	-4.3	-4.09	-2.37	-4.79	0.38	-3.034
RV2804C	|| hypothetical protein || unknown ||	-1.60767	0.56	-0.12	-0.44	0	-0.25	-0.11	-0.17	-0.176667	0.25	0.08	-0.26	0.0233333	-0.01	-0.06	0.59	0.173333	0.48	0.9	0.72	0.66	1.32	0.61	0.5	0.44	1.23	0.762222	1.7	2.03	1.865	4.13	2	3.065	2.31	2.21	1.32	2	0.2	1.608
RV0905	echA6 || enoyl-CoA hydratase || lipid metabolism ||	-1.60861	0.89	0.93	0.95	0.923333	1.21	1.23	0.73	1.05667	0.58	0.98	0.18	0.58	0.49	0.43	0.14	0.353333	0.29	0.68	0.14	1.3	0.3	0.19	1.14	1.26	-1.25	0.45	-0.91	-1.49	-1.2	-1.29	-1.38	-1.335	-0.23	-3.05	-1.38	-1.38	-0.31	-1.27
RV0478	deoC || deoxyribose-phosphate aldolase || intermediary metabolism and respiration ||	-1.6291	-0.18	-0.06	-0.11	-0.116667	0.17	-0.27	0.24	0.0466667	0.14	0.43	0.38	0.316667	0.58	0.39	0.37	0.446667	0.44	0.09	0.18	0.29	1.12	0.42	0.25	0.14	-0.03	0.322222	0.49	-0.27	0.11	0.41	1.3	0.855	0.79	0.43	0.91	1.3	-0.07	0.672
RV0164	TB18.5 || conserved hypothetical protein || conserved hypotheticals ||	-1.63646	0.45	0.34	0.73	0.506667	0.42	0.54	0.11	0.356667	0.01	0.13	-0.17	-0.01	-0.74	-0.25	-0.71	-0.566667	-1.26	-0.12	-0.52	-0.3	-0.41	-0.69	-0.03	-0.04	-1.08	-0.494444	-1.66	-3.64	-2.65	-3.11	-3.96	-3.535	-2.28	-2.69	-3.45	-3.96	-0.02	-2.48
RV0461	|| transmembrane protein || cell wall and cell processes ||	-1.64679	-0.37	-0.3	-0.04	-0.236667	-0.45	-0.57	-0.32	-0.446667	-0.52	-0.1	-0.3	-0.306667	-0.32	-0.31	-0.51	-0.38	-0.65	-0.78	-1.07	-0.22	-1.32	-0.43	-0.34	-0.27	-1.34	-0.713333	-0.88	-1.28	-1.08	-2.44	-1.42	-1.93	-0.65	-0.98	0.56	-1.42	-0.08	-0.514
RV1541C	lprI || lipoprotein || cell wall and cell processes ||	-1.65953	-0.17	-0.11	0.24	-0.0133333	-0.06	0.18	-0.35	-0.0766667	-1.44	-1.04	-0.13	-0.87	-0.43	-0.35	-0.05	-0.276667	-0.21	0.33	-0.61	0.34	-1.51	-0.1	0.36	0.27	-0.72	-0.205556	-0.55	-0.65	-0.6	-1.56	0.09	-0.735	-1.16	-0.6	-0.97	0.09	0.42	-0.444
RV1729C	|| conserved hypothetical protein || conserved hypotheticals ||	-1.67076	1.75	0.95	0.09	0.93	0.45	0.73	-0.12	0.353333	0.39	0.48	0.2	0.356667	0.33	0.69	0.18	0.4	0.6	0.65	0.33	0.51	0.45	0.18	0.35	0.35	0.44	0.428889	0.35	0.49	0.42	0.73	0.86	0.795	0.34	0.85		0.86	0.12	0.5425
RV1179C	|| hypothetical protein || unknown ||	-1.67757	0.65	0.07	-0.27	0.15	-0.13	-0.29	-0.25	-0.223333	-0.6	-0.48	-0.4	-0.493333	-0.51	-0.39	-1.18	-0.693333	-1.07	0.49	-1.76	0.66	-1.22	-1.6	0.32	0.36	-0.47	-0.476667	-0.86	-0.23	-0.545	-0.16	0.05	-0.055	1.35	-1.1	-3.62	0.05	-0.04	-0.672
RV1632C	|| hypothetical protein || unknown ||	-1.68058	-0.38	-0.88	-0.42	-0.56	-0.96	-0.88	-0.64	-0.826667	-1.83	-1.17	-0.65	-1.21667	-1.07	-0.9	-1.17	-1.04667	-1.35	-0.06	-1.13	-0.79	-1.69	-1.45	-0.7	-0.47	-0.03	-0.852222	-0.91	-0.15	-0.53	-1.27	-1.03	-1.15	-2.95	-1.36	-1.08	-1.03	-0.11	-1.306
RV3346C	|| conserved hypothetical protein || conserved hypotheticals ||	-1.69086	-0.27	-0.24	-0.5	-0.336667	0.03	-0.54	-0.65	-0.386667	0.16	-0.19	-0.85	-0.293333	0.14	0.07	0.22	0.143333	0.02	0.24	0.4	0.14	0.14	-0.13	-0.3	-0.13	-0.04	0.0377778	0.01	0.37	0.19	0.85	1.36	1.105	1.03	1.97	0.91	1.36	0.06	1.066
RV2331	|| hypothetical protein || unknown ||	-1.69218	0.91	-0.08	0.02	0.283333	0.2	0	-0.93	-0.243333	-0.29	-1.01	-0.81	-0.703333	-1.19	-0.66	-1.96	-1.27	-2.72	0	-2.75	-0.18	-1.71	-1.64	-0.03	-0.11	-2.77	-1.32333	-1.89	-2.21	-2.05	-2.11	-1.07	-1.59	-1.96	-2.33	-2.02	-1.07	0.1	-1.456
RV3365C	|| conserved hypothetical protein || conserved hypotheticals ||	-1.72097	-1.07	-0.45	0.05	-0.49	-0.54	-0.37	-0.14	-0.35	-1.01	-0.24	-0.16	-0.47	-0.91	-0.57	-0.48	-0.653333	-1.85	-0.81	-0.9	-0.84	-1.23	-0.93	-0.6	-0.63	-0.61	-0.933333	-2.18	-1.6	-1.89	-3.69		-3.69	-1.6	-2.38	-1.32		-0.15	-1.3625
RV3209	|| conserved proline and threonine rich protein || conserved hypotheticals ||	-1.7358	-2.24	-2.1	-1.09	-1.81	-2.04	-1.92	-0.95	-1.63667	-2.7	-2.12	-1.19	-2.00333	-2.56	-2.37	-1.49	-2.14	-2.66	-1.55	-2.22	-2.07	-2.64	-2.22	-2.06	-2.07	-0.94	-2.04778	-1.35	0.47	-0.44	-1.95	0.22	-0.865	-0.99	-0.42	-0.2	0.22	-0.14	-0.306
RV1727	|| conserved hypothetical protein || conserved hypotheticals ||	-1.73986	-0.55	0.37	0.51	0.11	0.18	0.63	0.79	0.533333	0.66	0.39	0.69	0.58	0.22	0.44	0.71	0.456667	0.81	0.08	0.62	0.37	1.05	0.79	0.3	0.86	-0.13	0.527778	0.15	0.71	0.43	1.1	1.48	1.29	0.78	0.58	-1.87	1.48	0.35	0.264
RV0029	|| conserved hypothetical protein || conserved hypotheticals ||	-1.74447	0.34	0.23	-0.02	0.183333	0.1	0.43	0.24	0.256667	0.41	-0.1	-0.03	0.0933333	0.07	0.88	0.53	0.493333	0.2	0.82	0.63	0.46	1.05	0.76	0.68	0.41	0.96	0.663333	1.21	-1.1	0.055	-0.7	-0.38	-0.54	-0.02	1.06	2.23	-0.38	-0.14	0.55
RV2875	mpt70 || major secreted immunogenic protein || cell wall and cell processes ||	-1.75477	1.25	0.35	0.11	0.57	0.34	0.84	0.1	0.426667	0.88	0.86	0.22	0.653333	0.6	0.79	0.87	0.753333	1.33	0.93	1.47	1.3	1.75	1.23	1.47	1.63	0.93	1.33778	0.79	-0.02	0.385	0.61	-0.02	0.295	-0.1	0.62	-0.94	-0.02	0.09	-0.07
RV3277	|| conserved membrane protein || conserved hypotheticals ||	-1.75664	0.06	-0.47	0.09	-0.106667	-0.27	-0.41	-0.31	-0.33	-0.18	-0.56	0.09	-0.216667	-0.52	-0.64	-1.02	-0.726667	-0.68	-1.26	-1	-1.05	-0.79	-1.1	-1.48	-1.11	-1.21	-1.07556	-0.42	-3.76	-2.09	-1.91	-5.04	-3.475	-1	-1.58	-1.96	-5.04	-0.31	-1.978
RV0419	lpqM || lipoprotein peptidase || cell wall and cell processes ||	-1.76947	0.36	0.15	-0.06	0.15	0.05	0.2	0.28	0.176667	0.6	-0.18	0.37	0.263333	0.1	0.37	-0.02	0.15	0.4	0	0.13	0.41	0.47	0.67	0.41	0.16	0.02	0.296667	0.16	-0.5	-0.17	-0.66	0.15	-0.255	-2.05	-1.32	3.33	0.15	0.02	0.026
RV3822	|| conserved hypothetical protein || conserved hypotheticals ||	-1.77133	0.51	-0.04	-0.09	0.126667	-0.39	-0.42	-0.45	-0.42	-0.97	-1.12	-0.4	-0.83	-0.54	-0.76	-1.06	-0.786667	-1.09	-0.99	-0.76	-0.36	-2.12	-1.56	-0.59	-0.49	-0.87	-0.981111	-1.04	-0.24	-0.64	0.36	2.37	1.365	2.35	2.51	2.72	2.37	-0.24	1.942
RV2227	|| conserved hypothetical protein || unknown ||	-1.77445	0.37	0.01	0.06	0.146667	0.24	0.04	-0.15	0.0433333	0.71	0.44	0.07	0.406667	0.3	0.23	0.5	0.343333	1.06	0.8	0.59	0.87	1.15	0.59	0.93	0.77	0.62	0.82	1.42	1.15	1.285	3.12	0.65	1.885	-0.25	-0.07	0.78	0.65	0.07	0.236
RV1575	|| phiRv1 phage protein || insertion seqs and phages ||	-1.77983	0.19	-0.84	-0.33	-0.326667	-0.61	-0.82	-0.46	-0.63	0.15		-0.2	-0.025	-0.65	0.16	0.79	0.1	0.1	0.82	0.85	0.73	0.91	0.57	0.61	0.63	1.19	0.712222	1.56	2.88	2.22	4	1.89	2.945	1.48	1.39		1.89	-0.28	1.12
RV1780	|| conserved hypothetical protein || conserved hypotheticals ||	-1.78502	-0.34	-0.56	-0.4	-0.433333	-0.52	-0.86	-0.73	-0.703333	-0.89	-1.2	-0.71	-0.933333	-0.7	-1.17	-0.08	-0.65	-0.43	-0.32	-0.99	0.06	-0.87	-0.92	-0.45	-0.52	-1.02	-0.606667	-1.16	-0.46	-0.81	0.07	0.44	0.255	-2.04	-1.85	-2.42	0.44	-0.09	-1.192
RV3199C	nudC || NADH pyrophosphatase || conserved hypotheticals ||	-1.78558	0.23	0.28	0.72	0.41	0.05	0.25	-0.3	0	-0.04	0.27	0.65	0.293333	0.21	0.35	-0.31	0.0833333	0.7	0.19	0.11	0.12	0.82	0	0.07	0.55	0.19	0.305556	0.56	0.69	0.625	1.14	0.93	1.035	0.14	1.01	0.81	0.93	0.16	0.61
RV1102C	|| conserved hypothetical protein || conserved hypotheticals ||	-1.78564	0.11	0.47	0.07	0.216667	-0.07	0.14	0.26	0.11	-0.17	0.06	0.04	-0.0233333	-0.09	0.54	-0.08	0.123333	-0.1	-1.01	-0.32	-1.11	0.62	0.06	-0.59	-0.54	0.29	-0.3	0.8	-1.26	-0.23	0.07	-0.94	-0.435	-2.71	-2.31	-1.1	-0.94	-0.16	-1.444
RV0994	moeA1 || molybdopterin biosynthesis protein || intermediary metabolism and respiration ||	-1.82186	-1.05	-1.62	-1.45	-1.37333	-0.73	-1.45	-1.13	-1.10333	-0.24	-1.29	-1.74	-1.09	-0.46	-1.17	-0.52	-0.716667	-1.35	-1.16	-1.19	-0.4	-0.51	-0.92	-0.79	-0.96	-1.18	-0.94	-0.18	-1.06	-0.62	-0.63	-1.4	-1.015	-0.93	-0.95	-1.42	-1.4	0.08	-0.924
RV2006	otsB1 || trehalose-6-phosphate phosphatase || virulence, detoxification, adaptation ||	-1.82269	4.74	3.63	0.85	3.07333	1.49	3.26	1.01	1.92	3.62	2.7	1.21	2.51	2.48	3.19	1.85	2.50667	1.96	2.21	2.4	2.74	3.62	3.04	2.92	3.49	0.8	2.57556	1.36	0.34	0.85	0.82	1.16	0.99	-0.94	-1	-1.44	1.16	0.07	-0.43
RV2123	PPE37 || PPE family protein || PE/PPE ||	-1.83774	1.69	0.96	0.06	0.903333	0.25	0.52	-0.14	0.21	0.51	0.45	0.07	0.343333	0.11	-0.07	0.61	0.216667	0.56	0.61	1.17	0.61	0.74	1.04	0.21	0.41	0.85	0.688889	1.05	2.48	1.765	3.96	0.09	2.025	-0.21	2.02	0.06	0.09	-0.13	0.366
RV2787	|| conserved alanine rich protein || conserved hypotheticals ||	-1.84835	0.77	0.37	0.23	0.456667	0.54	0.61	0.04	0.396667	0.23	0.25	0.1	0.193333	0.33	0.04	0.06	0.143333	0.5	0.35	0.37	0	0.37	0.11	0.01	0.29	0.48	0.275556	0.89	1.61	1.25	2.27	1.02	1.645	0.97	0.67		1.02	0.33	0.7475
RV3545C	cyp125 || cytochrome P450 125 || intermediary metabolism and respiration ||	-1.85723	-0.18	0.36	0.2	0.126667	0.26	0.87	0.41	0.513333	0.94	2.24	0.37	1.18333	1.36	1.45	1.21	1.34	1.93	1.08	1.64	0.89	2.29	2.11	1.15	1.29	3.03	1.71222	3.27	0.8	2.035	2.1	0.63	1.365	1.92	1.56	1.91	0.63	0.3	1.264
RV0479C	|| conserved membrane protein || cell wall and cell processes ||	-1.86192	-0.16	-0.4	-0.74	-0.433333	-1.02	-0.97	-1.29	-1.09333	-0.82	-1.47	-0.95	-1.08	-1.98	-1.28	-2.13	-1.79667	-2.26	-0.5	-2.23	-0.77	-1.8	-1.86	-0.15	-0.3	-2.11	-1.33111	-2.62	-3.6	-3.11	-4.43	-4.09	-4.26	-4.68	-9.77	-4.1	-4.09	0.16	-4.496
RV0962C	lprP || lipoprotein || unknown ||	-1.86996	-0.43	-0.7	-0.81	-0.646667	-0.85	-2.26	-0.95	-1.35333	-0.49	-1.24	-0.42	-0.716667	-0.97	-1.28	-1.29	-1.18	-2.02	-0.57	-1.03	-0.13	0.13	-1.61	-3.81	-2.02	1.17	-1.09889	0.35	1.66	1.005	1.16	0.55	0.855	0.97	0.8	0.82	0.55	-0.64	0.5
RV1926C	mpt63 || immunogenic protein || unknown ||	-1.88278	0.02	0.03	-0.13	-0.0266667	-0.02	0.19	-0.2	-0.01	0.21	0.23	-0.17	0.09	-0.18	-0.22	0.33	-0.0233333	0.43	0.67	0.19	0.49	0.49	0.58	0.34	0.3	0.57	0.451111	0.61	0.79	0.7	0.81	1.15	0.98	2.03	2.07	0.98	1.15	0.35	1.316
RV3238C	|| conserved membrane protein || cell wall and cell processes ||	-1.88775	0.25	0.4	0.02	0.223333	0.68	0.93	0.18	0.596667	0.12	0.92	0.05	0.363333	0.45	0.64	0.12	0.403333	0.81	0.33	0.29	0.37	0.75	0.53	0.61	0.57	0.9	0.573333	0.42	0.8	0.61	0.44	1.46	0.95	3.1	3.43	-2.08	1.46	0.1	1.202
RV2565	|| conserved hypothetical protein || conserved hypotheticals ||	-1.89539	0.39	0.28	-0.15	0.173333	-0.07	-0.1	-0.67	-0.28	-0.18	-0.18	0.01	-0.116667	0.13	0	-0.4	-0.09	-0.39	-0.34	0.04	-0.19	-0.17	-0.2	-0.25	-0.3	0.72	-0.12	-0.46	-0.65	-0.555	-0.11	-0.03	-0.07	-0.04	0.1	1.27	-0.03	0.18	0.296
RV2072C	cobL || precorrin-6y methyltransferase || intermediary metabolism and respiration ||	-1.90254	-0.31	-0.2	-1.07	-0.526667	-0.03		-0.16	-0.095	0.02	0.1	-0.38	-0.0866667	-0.51	-2.09	0.3	-0.766667	0.2	-0.2	0.25	0.2	-0.78	-0.08	-0.27	-0.61	-0.35	-0.182222	0.24	0.31	0.275	0.53	1.56	1.045	2.68	1.82	1.08	1.56	-0.04	1.42
RV2130C	cysS || cysteinyl-tRNA synthetase 2 cysS2 || information pathways ||	-1.92061	-0.17	-0.07	-0.24	-0.16	0.23	-0.14	0.09	0.06	0.27	0.17	-0.05	0.13	0.46	0.37	0.69	0.506667	0.96	0.58	0.77	0.34	0.79	0.76	0.27	0.15	0.75	0.596667	1.1	0.35	0.725	1.14	1.63	1.385	0.06	-0.12	-0.45	1.63	0.08	0.24
RV2678C	hemE || uroporphyrinogen decarboxylase || intermediary metabolism and respiration ||	-1.92571	-0.97	-0.43	-0.62	-0.673333	-0.37	-0.06	-1.3	-0.576667	0.23	0.82	-0.9	0.05	0.31	0.35	0.25	0.303333	0.21	0.49	0.21	0.34	0.71	0.82	0.47	0.27	0.12	0.404444	0.1	1.06	0.58	-0.91	1.14	0.115	1.23	1.24	0.27	1.14	0.06	0.788
RV2747	|| transferase || conserved hypotheticals ||	-1.92645	-0.06	-1.45	-0.68	-0.73	-0.62	-1.62	-0.38	-0.873333	-0.39	-0.84	-0.45	-0.56	0.04	-1.42	-0.41	-0.596667	-0.58	-0.25	-0.74	-0.91	0.42	-0.98	-2.23	-0.81	0.32	-0.64	0.17	2.31	1.24	0.21	0.94	0.575	0.39	0.09	1.26	0.94	0.61	0.658
RV1045	|| hypothetical protein || unknown ||	-1.93396	1.22	0.46	-0.05	0.543333	-0.13	0.14	0.09	0.0333333	0.21	0.03	-0.33	-0.03	0.07	0.06	0.31	0.146667	0.34	0.86	-0.1	0.17	0.32	0.01	0.11	0.31	2	0.446667	0.64	1.51	1.075	-0.6	1.45	0.425	1.78	1.84	1.26	1.45	0.01	1.268
RV3348	|| transposase || insertion seqs and phages ||	-1.93687	1.02	0.34	-0.08	0.426667	0.71	0.61	0.13	0.483333	1.83	-0.23	0.16	0.586667	1.77	1.24	0.82	1.27667	1.21	0.89	0.84	1.19	2.81	1.74	1.01	0.93	1.63	1.36111	2.6	0.94	1.77	3.06	1.04	2.05	1.35	0.67	0.18	1.04	0.23	0.694
RV2081C	|| transmembrane protein || unknown ||	-1.94055	0.45	0.04	-0.06	0.143333	-0.34	-0.23	-0.44	-0.336667	0.28	-0.62	-0.49	-0.276667	0.07	-0.1	0.24	0.07	0.09	0.19	0.09	0.14	0.35	-0.76	-0.3	-0.74	0.41	-0.0588889	1.1	0.89	0.995	1.23	1.15	1.19	-0.44	-0.3	2.48	1.15	0.33	0.644
RV2203	|| conserved membrane protein || unknown ||	-1.96712	0.3	0.39	0.05	0.246667	0.07	0.34	0.04	0.15	0.45	0.28	0.11	0.28	-0.06	0.13	0.41	0.16	0.49	0.46	0.6	0.29	0.31	0.18	0.23	0.24	0.17	0.33	0.14	0.59	0.365	0.9	2.77	1.835	2.15	2.04	2.65	2.77	0.14	1.95
RV3320C	|| conserved hypothetical protein || conserved hypotheticals ||	-1.97141	-0.8	-1.71	-0.65	-1.05333	-1.81	-1.42	-0.29	-1.17333	-2.04	-1.71	-0.29	-1.34667	-2.3	-1.95	-1.02	-1.75667	-0.76	-0.09	-0.74	-1.39	-2.71	-2.36	-1.52	-1.41	-0.47	-1.27222	-0.74	0.32	-0.21	-1.13	0.58	-0.275	-1.42	-1.07	-2.78	0.58	0.17	-0.904
RV2401	|| hypothetical protein || unknown ||	-2.0123	0.04	-0.04	-0.16	-0.0533333	0.2	0.16	-0.15	0.07	0.07	0	-0.1	-0.01	-0.03	-0.12	-0.12	-0.09	-0.67	-0.21	-0.09	-0.21	-0.62	-0.33	-0.38	-0.02	-0.35	-0.32	0.01	0.63	0.32	-0.5	0.49	-0.005	1.3	0.82	1.64	0.49	0.09	0.868
RV3696C	glpK || glycerol kinase || intermediary metabolism and respiration ||	-2.01328	-0.46	-0.34	0.06	-0.246667	-0.8	0.02	-1.13	-0.636667	-0.57	-0.42	-0.24	-0.41	-1.13	-0.46	-1.05	-0.88	-1.92	-0.52	-0.88	-0.19	-0.67	-0.46	0.16	0.28	1.08	-0.346667	-0.83	0.99	0.08	-1.92		-1.92	0.52	-1.83	0.46		-0.25	-0.275
RV1946C	lppG || lipoprotein || cell wall and cell processes ||	-2.01389	0.29	0.16	0.12	0.19	0.21	-0.32	0.12	0.00333333	0.57	0.36	0.17	0.366667	0.85	0.6	0.54	0.663333	0.87	0.29	0.36	0.8	0.53	0.56	0.77	0.44	0.31	0.547778	1.2	0.58	0.89	2.5	0.78	1.64	1.88	2.98	1.41	0.78	0.23	1.456
RV2954C	|| hypothetical protein || unknown ||	-2.01779	0.48	0.51	0.08	0.356667	0.16	0.27	-0.3	0.0433333	0.17	-0.34	-0.06	-0.0766667	-0.26	-0.03	-0.84	-0.376667	-0.79	-0.48	-0.75	-0.66	-0.92	-0.82	-0.46	-0.54	-1.22	-0.737778	-1.54	-1.75	-1.645	-3.07	-2.23	-2.65	-0.78	-0.49	0.41	-2.23	-0.13	-0.644
RV1508C	|| membrane protein || cell wall and cell processes ||	-2.0237	-0.1	0.48	0.04	0.14	0.19	0.19	0.07	0.15	-0.37	0.12	-0.04	-0.0966667	-0.48	-0.64	-0.69	-0.603333	-0.75	-0.46	-0.41	-1.13	-0.75	-0.76	-0.85	-0.87	-1.91	-0.876667	-2.38	-3.29	-2.835	-1.4	-2.64	-2.02	-1.74	-2.69	-3.73	-2.64	0.18	-2.124
RV3360	|| conserved hypothetical protein || cell wall and cell processes ||	-2.0335	0.22	0.39	0.17	0.26	0.41	0.73	0.5	0.546667	0.98	1.48	0.26	0.906667	0.72	1.01	0.57	0.766667	1	0.45	0.83	0.41	0.87	1.19	0.94	0.93	0.21	0.758889	0.68	0.72	0.7	1.76	0.7	1.23	0.81	2.16	-1.85	0.7	0.35	0.434
RV1356C	|| hypothetical protein || unknown ||	-2.04264	0.15	-0.39	-0.02	-0.0866667	-0.08	-0.29	0.02	-0.116667	-0.23	-0.54	-0.07	-0.28	0.08	0.04	-0.05	0.0233333	-0.02	0.28	0.41	0.32	0.69	0.29	0.34	0.25	0.18	0.304444	0.63	0.86	0.745	2.16	0.03	1.095	-0.28	-0.57	0.83	0.03	-0.02	-0.002
RV3206C	moeB1 || molybdenum cofactor biosynthesis protein || intermediary metabolism and respiration ||	-2.04393	-0.71	-0.03	-0.2	-0.313333	-0.65	-0.64	-0.35	-0.546667	-0.64	-0.52	1.02	-0.0466667	0.25	-0.68	-0.38	-0.27	0.17	-1.12	-0.04	-0.71	0.06	-0.19	-0.62	-0.8	1.35	-0.211111	0.95	1.27	1.11	2.83	3.28	3.055	1.79	3.88	3.97	3.28	0.04	2.592
RV3742C	|| oxidoreductase || intermediary metabolism and respiration ||	-2.0502	0.89	0.83	0.01	0.576667	0.01	0.26	0.14	0.136667	0.74	0.85	0.11	0.566667	0.43	1.04	1.03	0.833333	1.14	0.8	1.05	0.64	1.3	1.13	0.65	0.6	0.9	0.912222	1.65	1	1.325	3.12	3.27	3.195	1.37	1.75	2.89	3.27	0.28	1.912
RV1732C	|| conserved hypothetical protein || conserved hypotheticals ||	-2.05456	0	0.66	0.6	0.42	1.27	1.34	0.57	1.06	0.66	1.32	0.39	0.79	1.62	1.06	0.59	1.09	0.97	0.46	1.12	0.74	1.33	1.02	0.76	0.81	1.1	0.923333	1.06	-1.4	-0.17	-1.2	-2.22	-1.71	-2.61	-1.62	-0.5	-2.22	0.18	-1.354
RV0443	|| conserved hypothetical protein || unknown ||	-2.06745	0.32	0.36	0.23	0.303333	0.3	0.38	0.69	0.456667	0.48	0.84	0.31	0.543333	0.5	0.7	0.77	0.656667	0.88	0.28	0.74	0.52	0.75	0.79	0.51	0.18	0.17	0.535556	0.2	-0.58	-0.19	0.14	-1.88	-0.87	-2.41	-1.58	-0.6	-1.88	0.1	-1.274
RV3178	|| conserved hypothetical protein || conserved hypotheticals ||	-2.07105	1.15	-0.45	0.24	0.313333	0.05	-1.36	0.29	-0.34	0.2	-0.15	0.29	0.113333	0.56	0.12	1.17	0.616667	1.15	0.93	1.47	1.03	1.31	1.36	0.82	0.89	0.8	1.08444	1.64	3.07	2.355	4.71	1.69	3.2	2.08	1.94	2.68	1.69	0.21	1.72
RV3159C	PPE53 || PPE family protein || PE/PPE ||	-2.0806	0.97	-0.35	0.13	0.25	0.37	0.16	-0.3	0.0766667	-0.44	-0.2	0.11	-0.176667	0.52	0.2	-0.45	0.09	0.28	-0.21	-0.07	-0.39	0.02	-0.59	-0.49	-0.5	1.24	-0.0788889	1.19	1.4	1.295	2.13	1.12	1.625	0.52	0.61	2.68	1.12	0.11	1.008
RV1957	|| hypothetical protein || unknown ||	-2.08519	1.09	0.46	0.28	0.61	-0.03	-0.03	-0.36	-0.14	-0.2	-0.89	0.04	-0.35	-0.75	-0.06	-0.49	-0.433333	-0.68	0.14	-0.77	-0.15	-0.31	-0.5	0.23	0.3	0.94	-0.0888889	1.05	2.51	1.78	3.67	1.52	2.595	1.19	1.01	2.06	1.52	-0.1	1.136
RV1854C	ndh || NADH dehydrogenase || intermediary metabolism and respiration ||	-2.08724	0.57	1.24	0.99	0.933333	1.72	1.57	0.91	1.4	0.79	1.37	0.71	0.956667	0.92	0.51	1.15	0.86	1.94	1.7	1.52	1.59	1.83	1.38	1.62	1.29	1.02	1.54333	1.56	-1.54	0.01	-0.43	0.19	-0.12	-0.45	-0.27	-1.47	0.19	0.05	-0.39
RV3645	|| conserved membrane protein || cell wall and cell processes ||	-2.09267	0.29	0.89	0.55	0.576667	0.68	0.99	0.04	0.57	0.3	0.56	0.1	0.32	0.79	0.46	0.34	0.53	0.84	-0.03	0.55	0.09	-0.29	0.04	0.03	0.11	-1.08	0.0288889	-0.66	-1	-0.83	-0.17	0.14	-0.015	-2.73	-1.51	-0.78	0.14	0.1	-0.956
RV0284	|| conserved membrane protein || conserved hypotheticals ||	-2.11205	0.08	-0.8	-1	-0.573333	-1.26	-1.49	-1.51	-1.42	-1.76	-1.92	-1.72	-1.8	-2.83	-2.5	-2.48	-2.60333	-2.91	-0.72	-2.4	-0.96	-2.65	-2.7	-0.69	-0.96	-2.55	-1.83778	-4.06	-3.2	-3.63	-2.59	-2.19	-2.39	-1.51	-1.76	-1.03	-2.19	-0.19	-1.336
RV1118C	|| conserved hypothetical protein || unknown ||	-2.12034	0.03	0.45	0.03	0.17	0.3	-0.08	0.1	0.106667	0.24	-0.33	-0.05	-0.0466667	-0.23	-0.08	-0.01	-0.106667	-0.23	0.24	-0.28	0.19	-0.01	-0.49	-0.04	0.13	-1.28	-0.196667	-0.96	-0.64	-0.8	-1.86	-0.9	-1.38	-3.44	-1.89	-1.18	-0.9	-0.09	-1.5
RV3749C	|| conserved hypothetical protein || unknown ||	-2.12085	0.55	0.69	0.33	0.523333	0.35	0.64	-0.24	0.25	-0.76	-0.19	0.66	-0.0966667	0.14	0.9	-0.1	0.313333	-0.08	-0.72	-0.22	-0.92	0.28	0.14	-0.3	-0.32	0.56	-0.175556	0.8	-1.18	-0.19	-1.88	-2.36	-2.12	-2.5	-2.4	-2.48	-2.36	-0.34	-2.016
RV3309C	upp || uracil phosphoribosyltransferase || intermediary metabolism and respiration ||	-2.12772	0.29	0.19	0.31	0.263333	0.3	0.71	1.14	0.716667	0.5	0.95	0.4	0.616667	0.63	0.67	0.25	0.516667	0.46	0.64	0.48	0.34	0.83	0.44	0.37	0.05	1.19	0.533333	1.39	1.81	1.6	3.2	2.7	2.95	1.44	-0.08	2.85	2.7	0.19	1.42
RV1847	|| conserved hypothetical protein || conserved hypotheticals ||	-2.12948	1.74	0.76	0.12	0.873333	-0.07	0.32	-0.3	-0.0166667	0.28	0.07	-0.15	0.0666667	-0.33	0.4	0.48	0.183333	0.65	0.54	0.63	0.62	0.01	0.55	0.48	0.46	0.76	0.522222	1.38	-0.15	0.615	1.24	-0.34	0.45	-1.54	-0.54	-3.61	-0.34	0.15	-1.176
RV0246	|| conserved membrane protein || cell wall and cell processes ||	-2.12988	-0.38	-0.91	-0.53	-0.606667	-0.6	-1.12	-0.26	-0.66	-0.48	-0.92	-0.34	-0.58	-0.11	-0.29	-0.32	-0.24	0.24	-1.3	-0.24	-0.72	-0.07	-0.11	-0.47	-0.17	1.21	-0.181111	-0.09	0.24	0.075	0.42	0.8	0.61	0	-0.59	2.36	0.8	-0.61	0.392
RV1225C	|| conserved hypothetical protein || conserved hypotheticals ||	-2.13562	-0.12	0.08	0.46	0.14	0.2	-0.05	0.32	0.156667	0.4	0.69	0.68	0.59	0.78	0.52	0.68	0.66	1.05	0.54	0.57	0.56	0.68	0.77	0.57	0.56	0.46	0.64	0.45	0.72	0.585	0.6	-0.73	-0.065	1.4	2.02	0.59	-0.73	0.19	0.694
RV1273C	|| drugs-transport transmembrane ATP-binding protein ABC transporter || cell wall and cell processes ||	-2.14723	-1.08	-0.27	-0.64	-0.663333	-0.59	-0.19	-0.31	-0.363333	-1.56	0.17	-0.12	-0.503333	-0.69	-0.14	-1.09	-0.64	1.45	-0.5	-0.21	-0.57	-2.3	-1.15	-0.43	0.02	0.4	-0.365556	-0.44	0.2	-0.12	-1.14	-1.65	-1.395	0.45	-1.73	0.85	-1.65	-0.13	-0.442
RV2690C	|| conserved alanine, valine and leucine rich membrane protein || cell wall and cell processes ||	-2.17887	0.65	-0.15	0.66	0.386667	0.76	-0.76	0.2	0.0666667	-2.83	-0.1	0.41	-0.84	-0.24	0.19	0.41	0.12	0.84	-1.34	0.41	0.05	0.08	-0.68	-0.57	-0.4	-0.33	-0.215556	0.26	-0.66	-0.2	-0.82		-0.82	-0.07	1.01	2.65		0.39	0.995
RV0067C	|| transcriptional regulator, tetR-family || regulatory proteins ||	-2.18108	-0.56	-0.29	0.01	-0.28	0.05	-0.18	0.04	-0.03	-0.1	-0.04	-0.15	-0.0966667	0.07	0.36	0.15	0.193333	0.62	-0.16	0.47	-0.26	0.73	0.04	-0.55	-0.98	0.92	0.0922222	-0.12	-0.52	-0.32	-0.73	2.43	0.85	0.22	1.71	1.68	2.43	-0.28	1.152
RV1565C	|| conserved membrane protein || cell wall and cell processes ||	-2.19046	-0.52	-0.21	0.19	-0.18	-0.18	-0.54	-0.27	-0.33	-1.28	-0.63	0	-0.636667	-0.83	-0.83	-0.99	-0.883333	-0.85	-1.43	-0.8	-0.97	-1.11	-0.98	-1.14	-0.96	-1.53	-1.08556	-1.55	-1.01	-1.28	-0.65	-1.55	-1.1	-1.35	-1.47	-0.65	-1.55	-0.12	-1.028
RV3610C	ftsH || membrane-bound ell division protein || cell wall and cell processes ||	-2.19163	0.41	0.24	0.41	0.353333	0.15	0.66	0.46	0.423333	0.43	0.52	0.79	0.58	0.08	1.02	0.98	0.693333	1.09	0.57	0.56	0.15	1.29	1.32	0.72	0.71	1.44	0.872222	1.6	-0.53	0.535	0.06	-2.6	-1.27	-0.27	-1.68	-4.29	-2.6	-0.14	-1.796
RV0256C	PPE2 || PPE family protein || PE/PPE ||	-2.19234	-0.7	-0.3	-0.52	-0.506667	-0.34	-0.53	-0.52	-0.463333	-0.02	-0.51	-0.4	-0.31	-0.43	-0.99	0.14	-0.426667	0.39	0.09	0.36	-0.31	-0.27	-0.15	-0.66	-0.66	0.36	-0.0944444	0.29	0.47	0.38	1.42	0.72	1.07	-2	-2.46	0.24	0.72	0.34	-0.632
RV0653C	|| transcriptional regulator, tetR-family || regulatory proteins ||	-2.21549	-0.38	-0.18	-0.03	-0.196667	-0.4	-0.27	-0.02	-0.23	-0.48	-0.11	-0.32	-0.303333	-0.7	-0.7	-0.04	-0.48	0.06	0.32	-0.14	0.17	-0.43	-0.28	-0.19	-0.35	0.63	-0.0233333	0.26	0.83	0.545	1.29	0.04	0.665	-0.62	-0.12	-0.33	0.04	0.2	-0.166
RV3177	|| peroxidase || virulence, detoxification, adaptation ||	-2.21854	0.67	0.25	0.05	0.323333	0.11	2.24	0.24	0.863333	1.47	1.11	0.24	0.94	0.3	2.18	0.82	1.1	0.59	0.92	0.28	0.75	1.03	1.31	1.29	0.68	0.71	0.84	1.01	1.36	1.185	1.51	1.96	1.735	2	0.86	-1.18	1.96	0.08	0.744
RV2548	|| conserved hypothetical protein || conserved hypotheticals ||	-2.22802	-0.19	0.1	-0.2	-0.0966667	-0.21	0.05	-0.25	-0.136667	-0.19	0.04	0.02	-0.0433333	0.15	-0.2	0.12	0.0233333	0.44	-0.01	-0.19	-0.18	-0.28	-0.44	-0.5	-0.38	-0.14	-0.186667	-0.42	-0.87	-0.645	-1.2	-2.15	-1.675	0.09	0.13	-2.86	-2.15	0.66	-0.826
RV1470	trxA || thioredoxin || intermediary metabolism and respiration ||	-2.2559	0.09	0.16	0.28	0.176667	0.62	0.54	0.45	0.536667	0.69	0.8	0.74	0.743333	0.87	0.57	0.45	0.63	0.96	0.34	1.05	0.4	0.92	0.82	0.52	0.5	1.74	0.805556	1.9	1.59	1.745	0.85	0.17	0.51	0.05	-0.03	1.06	0.17	0.07	0.264
RV2451	|| hypothetical proline and serine rich protein || unknown ||	-2.26114	2.05	1.8	1.41	1.75333	1.67	2.12	-0.28	1.17	1.22	1.22	0.63	1.02333	1.06	1.14	-0.3	0.633333	-0.14	0.78	0.31	0.58	0.46	0.03	0.79	0.8	0.77	0.486667	0.64	0.6	0.62	-1.36	1.04	-0.16	1.05	0.31	0.95	1.04	0.04	0.678
RV1788	PE18 || PE family protein || PE/PPE ||	-2.31851	-0.07	0.81	0.73	0.49	0.22	0.59	-0.11	0.233333	-1.3	-0.27	-0.32	-0.63	-0.99	-0.56	-1.06	-0.87	-1.28	-0.93	-1.05	-1	-1.41	-1.35	-0.66	-0.45	-1.3	-1.04778	-1.54	-3.61	-2.575	-1.39	-4.41	-2.9	-1.33	-1.56	-3.39	-4.41	-0.05	-2.148
RV1682	|| conserved hypothetical protein || intermediary metabolism and respiration ||	-2.33598	0.53	0.08	-0.01	0.2	0.33		0.53	0.43	1.48	1.22	0.67	1.12333	1.29	1.67	2.25	1.73667	2.04	1.09	1.15	0.73	2.66	2.53	1.06	0.89	2.46	1.62333	3	0.28	1.64	-1.18	0.7	-0.24	-0.09	-0.66	0.55	0.7	-0.17	0.066
RV0532	PE_PGRS6 || PE-PGRS family protein || PE/PPE ||	-2.34276	-0.13	-1.2	-0.04	-0.456667	-0.63	-1.58	-0.18	-0.796667	-0.82	-1.06	-0.04	-0.64	-0.24	-1.28	-0.38	-0.633333	-0.12	-0.07	-0.51	0.25	-1.23	-0.53	-0.47	-0.39	-0.32	-0.376667	-0.17	0.16	-0.005	2.54	-0.96	0.79	0.42	0.33	0.07	-0.96	0.1	-0.008
RV1933C	fadE18 || acyl-CoA dehydrogenase || lipid metabolism ||	-2.35265	-0.51	-0.23	-0.3	-0.346667	-0.43	-0.7	-0.2	-0.443333	-0.52		-0.16	-0.34	-0.56	-0.65	0.2	-0.336667	0.07	0.43	-0.15	0.23	-1.15	-0.2	0.09	-0.16	-0.34	-0.131111	0.49	1.4	0.945	0.24	1.35	0.795	0.4	1.23		1.35	-0.38	0.65
RV3007C	|| oxidoreductase || unknown ||	-2.38766	-0.1	-0.28	0.16	-0.0733333	-0.03	-0.09	0.25	0.0433333	0.07	0.33	0.13	0.176667	0.5	0.4	0.54	0.48	0.97	0.41	0.86	0.48	1.29	1.45	0.46	0.51	0.8	0.803333	1.09	0.94	1.015	3.21	1.33	2.27	0.34	0.83	1.98	1.33	0.06	0.908
RV2055C	rpsR || 30S ribosomal protein S18 rpsR2 || information pathways ||	-2.43912	1.39	1.23	1.18	1.26667	1.01	1.19	0.75	0.983333	1.14	1.07	0.88	1.03	0.4	1.23	0.34	0.656667	0.78	0.65	0.56	0.49	0.88	0.65	0.86	0.85	0.81	0.725556	0.59	-0.14	0.225	-1.18	-1.51	-1.345	-0.74	-1.08	0.94	-1.51	0.26	-0.426
RV3068C	pgmA || phosphoglucomutase || intermediary metabolism and respiration ||	-2.44039	0.41	-0.05	-0.13	0.0766667	0.01	-0.05	0.25	0.07	0.12	0.26	-0.11	0.09	0.26	-0.35	-0.14	-0.0766667	0.12	0.62	-0.12	0.33	-0.3	-0.04	0.37	0.21	0.26	0.161111	0.02	0.35	0.185	-1.01	0.53	-0.24	2.4	2.05	1.46	0.53	-0.23	1.242
RV1822	pgsA2 || CDP-diacylglycerol-glycerol-3-phosphate-3-phosphatidyltransferase || lipid metabolism ||	-2.4469	-0.12	0.1	-0.24	-0.0866667	0.23	-0.21	-0.28	-0.0866667	-0.23	-0.06	-0.39	-0.226667	0.25	-0.23	0.01	0.01	0.25	-0.18	0.1	-0.1	-0.27	-0.28	-0.49	-0.3	-0.11	-0.153333	-0.75	-0.68	-0.715	-1.07	0.76	-0.155	-0.7	-0.12	0.35	0.76	-0.03	0.052
RV0583C	lpqN || lipoprotein || cell wall and cell processes ||	-2.45119	0.04	0.5	0.4	0.313333	0.21	0.37	0.24	0.273333	0.32	0.05	0.18	0.183333	-0.61	-0.42	-0.6	-0.543333	-0.58	0.1	-0.92	-0.21	-0.44	-0.58	0.23	0.06	0.05	-0.254444	-1.05	-1.28	-1.165	-1.18	-2.3	-1.74	-1.65	-2.05	-1.53	-2.3	0.18	-1.47
RV0691C	|| transcriptional regulator || regulatory proteins ||	-2.51582	-0.49	-0.54	-0.53	-0.52	-0.43	-0.56	-0.16	-0.383333	-0.77		-0.47	-0.62	-0.59		-0.59	-0.59	-0.47	-0.79	-0.55	-0.48	-1.02	-1.12	-0.69		0.61	-0.56375	0.32	0.88	0.6	1	0.23	0.615	-1	0.82		0.23	-0.34	-0.0725
RV2817C	|| conserved hypothetical protein || conserved hypotheticals ||	-2.53274	-0.46	-1.44	-0.69	-0.863333	-1.1	-2.06	-0.49	-1.21667	-2.19	-2.06	-0.83	-1.69333	-1.89	-2.09	-0.08	-1.35333	-0.86	-0.36	-0.65	-0.83	-2.12	-1.7	-1.93	-1.89	-0.29	-1.18111	-0.72	0.94	0.11	-0.62	0.58	-0.02	0.33	1.35	0	0.58	-0.06	0.44
RV3662C	|| conserved hypothetical protein || unknown ||	-2.53326	-0.16	-0.22	-0.18	-0.186667	-0.24	-0.1	-0.05	-0.13	0	-0.02	-0.19	-0.07	-0.3	0.07	0.72	0.163333	0.58	0.43	0.56	0.54	-0.26	0.87	0.48	0.47	0.16	0.425556	0.48	0.52	0.5	0.81	-0.44	0.185	0.57	0.07	0.21	-0.44	0.2	0.122
RV2742C	|| conserved arginine rich protein || conserved hypotheticals ||	-2.53355	0.31	0.01	-0.27	0.0166667	-0.13	-0.3	-0.08	-0.17	0.36	-0.26	-0.32	-0.0733333	0.14	0.1	0.43	0.223333	0.43	0.28	0.16	0.3	0.94	0.66	0.19	0.38	0.41	0.416667	0.97	0.11	0.54	4.18	3.66	3.92	3.88	4.53	3.72	3.66	0.24	3.206
RV2938	drrC || daunorubicin-dim-transport membrane protein ABC transporter || cell wall and cell processes ||	-2.53383	1.03	0.16	0.05	0.413333	0.08	-0.04	0.03	0.0233333	0.21	0.34	0.34	0.296667	0.14	0.5	-0.15	0.163333	-0.12	-0.8	-0.59	-0.77	-0.15	-0.5	-0.47	-0.6	-1.23	-0.581111	-1.67	0.15	-0.76	-2.68	-0.91	-1.795	-1.28	-1.56	-0.86	-0.91	-0.14	-0.95
RV0152C	PE2 || PE family protein || PE/PPE ||	-2.54374	-0.15	-1.88	-0.49	-0.84	-0.15		-0.13	-0.14	-0.28	-0.33	-0.37	-0.326667	-0.02	-1.64	0.24	-0.473333	0.49	-0.64	0.77	-0.05		-0.18	-0.96	-1.49	0.59	-0.18375	0.17	1.95	1.06	1.71	0	0.855	-0.49	0.18	-0.01	0	-0.56	-0.176
RV3740C	|| conserved hypothetical protein || conserved hypotheticals ||	-2.55851	1.66	1.91	0.72	1.43	2.26	2.25	1.22	1.91	2.64	2.45	0.64	1.91	1.73	2.32	1.35	1.8	2.07	1.16	1.61	1.22	2.24	1.63	1.59	1.71	0.94	1.57444	1.75	-0.47	0.64	0.52	0.54	0.53	-0.21	-0.54		0.54	0.27	0.015
RV2240C	|| hypothetical protein || conserved hypotheticals ||	-2.595	0.38	0.04	-0.02	0.133333	-0.11	0.04	-0.04	-0.0366667	0.06	-0.15	-0.13	-0.0733333	-0.47	-0.3	0.29	-0.16	-0.02	0.45	0.32	0.12	0.38	-0.03	0.17	0.08	0.49	0.217778	0.67	1.88	1.275	3.17	1.55	2.36	-0.33	-0.93	1.38	1.55	0.2	0.374
RV3390	lpqD || lipoprotein || cell wall and cell processes ||	-2.60888	0.78	0.51	0.23	0.506667	0.54	0.66	0.02	0.406667	0.62	0.21	0.08	0.303333	0.75	0.27	0.27	0.43	0.63	-0.18	-0.03	-0.41	0.61	-0.04	-0.34	-0.28	1.56	0.168889	1.37	-0.51	0.43	1.25	-0.64	0.305	-0.45	-1.53		-0.64	0.24	-0.595
RV0354C	PPE7 || PPE family protein || PE/PPE ||	-2.60921	-0.14	-0.44	-0.74	-0.44	-0.43	-0.68	-0.91	-0.673333	-0.24	-0.43	-0.34	-0.336667	-0.09	-0.26	0.49	0.0466667	0.23	-0.52	0.8	-0.14	0.45	0.2	-0.48	-0.48	0.72	0.0866667	0.52	1.66	1.09	2.85	2.3	2.575	1.66	1.6	1.16	2.3	-0.02	1.34
RV1148C	|| conserved hypothetical protein || insertion seqs and phages ||	-2.63755	0.99	1.05	0.53	0.856667	0.81	-0.35	0.76	0.406667	1.06	1.38	0.38	0.94	1.25	1.53	0.73	1.17	1.29	0.65	0.6	0.71	1.75	0.85	0.89	0.64	1.69	1.00778	2.35	1.47	1.91	1.54	0.66	1.1	0.85	1.11	1.7	0.66	-0.09	0.846
RV1745C	idi || isopentenyl-diphosphate delta-isomerase || conserved hypotheticals ||	-2.65739	0.44	-0.25	0.1	0.0966667	0.13	0.02	0.65	0.266667	0.93	0.5	0.11	0.513333	0.37	0.02	0.38	0.256667	0.28	0.03	0.32	0.09	1.54	0.46	0.36	0.1	0.67	0.427778	1.31	1.66	1.485	2.79	-1.32	0.735	-0.07	0.83	-1.75	-1.32	0.26	-0.41
RV0178	|| MCE-associated membrane protein || conserved hypotheticals ||	-2.67842	-0.65	-1.04	-0.67	-0.786667	-0.98	-2.67	-0.98	-1.54333	-1.2	-1.49	-0.54	-1.07667	-1.1	-1.1	-1.34	-1.18	-1.21	-1.32	-1.41	-1.34	-1.12	-1.5	-1.45	-1.42	-1.62	-1.37667	-1.6	-2.46	-2.03	-2.4	-3.54	-2.97	-2.78	-2.91	-2.65	-3.54	0.06	-2.364
RV2188C	|| conserved hypothetical protein || conserved hypotheticals ||	-2.6995	1.36	1.23	0.24	0.943333	0.73	1.59	0.33	0.883333	2.19	1.87	0.28	1.44667	1.82	1.26	0.81	1.29667	0.84	0.63	0.68	1.64	2.2	1.6	1.94	1.54	0.16	1.24778	0.83	-0.45	0.19	-0.35	1.04	0.345	1.3	0.89	0.03	1.04	0.26	0.704
RV0779C	|| conserved membrane protein || conserved hypotheticals ||	-2.70885	-0.51	-0.54	-0.59	-0.546667	-0.51	-0.37	-0.22	-0.366667	0.53	-0.28	-0.37	-0.04	-0.81	-0.39	1.45	0.0833333	0.1	0.25	0.08	0.28	0.5	0.51	0.41	0.11	0.92	0.351111	0.88	2.32	1.6	-0.71	2.19	0.74	1.64	0.27	-1.07	2.19	-0.32	0.542
RV3429	PPE59 || PPE family protein || PE/PPE ||	-2.71783	1.15	-0.11	-0.27	0.256667	-0.06	-0.22	-0.12	-0.133333	0.43	-0.35	0.18	0.0866667	0.31	0.84	0.49	0.546667	0.32	0.24	0.52	0.37	0.92	0.91	0.34	0.34	0.72	0.52	0.98	-0.39	0.295	-0.22	-1.99	-1.105	-2.27	-3.52	-2.17	-1.99	-0.06	-2.002
RV1116	|| hypothetical protein || unknown ||	-2.71981	2	0.97	-0.85	0.706667	-0.62	0.11	-0.25	-0.253333	1.25	-0.95	-0.03	0.09	-0.38	-1.49	0.47	-0.466667	-0.28	-0.27	0.2	1.04	0.02	1.07	1.71	1.99	1.18	0.74	2.38	3.6	2.99	2.81	0.92	1.865	0.78	2.92	4.18	0.92	-0.05	1.75
RV3547	|| conserved hypothetical protein || conserved hypotheticals ||	-2.73191	0.24	0.09	0.64	0.323333	0.43	0.29	0.49	0.403333	0.66	0.25	0.41	0.44	0.08	-0.05	0.35	0.126667	0.8	1.17	0.5	0.58	0.55	0.05	0.54	0.59	0.65	0.603333	0.41	-0.66	-0.125	-2.14	-1.39	-1.765	-2.27	-2.36	-2.69	-1.39	0.59	-1.624
RV1760	|| conserved hypothetical protein || conserved hypotheticals ||	-2.74064	0.88	0.26	1	0.713333	0.93	1	1.18	1.03667	1.94	1.25	0.9	1.36333	1.93	1.24	0.77	1.31333	0.95	0.77	1.21	1.12	1.91	1.72	1.05	0.9	1.33	1.21778	1.86	1.91	1.885	2.83	2.4	2.615	2.17	2.12	2.15	2.4	-0.33	1.702
RV3668C	|| protease || intermediary metabolism and respiration ||	-2.76994	-0.5	-0.01	-0.1	-0.203333	0.2	0.2	0.12	0.173333	0.72	0.53	0.05	0.433333	0.54	0.54	0.64	0.573333	0.9	-0.15	0.61	0.27	1.21	0.66	0.22	0.37	0.49	0.508889	1.47	0.48	0.975	1.39	0.23	0.81	-2.06	-0.11		0.23	0.39	-0.3875
RV1588C	|| 13E12 repeat family protein || insertion seqs and phages ||	-2.78065	0.28	-0.75	-0.05	-0.173333	-0.09	-0.81	-0.04	-0.313333	-0.26	-0.16	0.32	-0.0333333	0.44	0.06	0.43	0.31	0.41	0.74	0.69	0.94	0.67	0.39	0.7	0.8	0.4	0.637778	0.67	0.89	0.78	3.3	1.21	2.255	2.01	2.33	2.65	1.21	0.1	1.66
RV0141C	|| hypothetical protein || unknown ||	-2.80728	0.22	0.44	0.2	0.286667	0.1	0.44	0.29	0.276667	0.48	0.51	-0.31	0.226667	0.21	0.3	0.35	0.286667	0.46	0.41	0.36	0.23	0.38	0.55	0.57	0.28	0.46	0.411111	0.54	-0.59	-0.025	-0.14	-0.65	-0.395	-0.27	-0.56	-1.3	-0.65	-0.06	-0.568
RV1354C	|| conserved hypothetical protein || conserved hypotheticals ||	-2.90944	0.18	-0.87	-0.07	-0.253333	-0.21	-0.68	0.17	-0.24	-0.22	-1.24	-0.09	-0.516667	-0.29	-0.84	0.65	-0.16	0.34	0.43	0.59	0.45	-0.25	0.88	0.31	-0.01	1.73	0.496667	0.2	2.3	1.25	3.31	2.33	2.82	2.5	2.69	1.73	2.33	-0.21	1.808
RV2748C	ftsK || cell division transmembrane protein || cell wall and cell processes ||	-2.91145	0.26	0.23	0.51	0.333333	-0.01	-0.2	-0.04	-0.0833333	-0.24	0.31	0.17	0.08	0.46	0.93	0.22	0.536667	0.07	-0.47	0.5	0.03	0.58	0.45	0.12	0.12	2.62	0.446667	0.5	1.07	0.785	-0.73	2.06	0.665	2.4	2.86	4.6	2.06	-0.62	2.26
RV2429	ahpD || alkyl hydroperoxide reductase D protein || virulence, detoxification, adaptation ||	-2.92276	2.24	2.79	2.69	2.57333	3.02	3.33	1.57	2.64	1.57	1.9	1.01	1.49333	1	0.65	-0.28	0.456667	-0.25	2.65	-0.07	2.81	0.19	-0.16	2.98	2.82	-0.54	1.15889	-0.55	-0.35	-0.45	-0.41	-2.57	-1.49	-1.98	-1.83	-0.85	-2.57	0.16	-1.414
RV1920	|| membrane protein || cell wall and cell processes ||	-2.93303	-0.05	0	-0.08	-0.0433333	0.15	0.03	0.08	0.0866667	1.01	0.59	-0.32	0.426667	0.51	0.15	-0.11	0.183333	-0.17	0.35	0.24	0.24	1.05	0.11	0.07	0.21	1.68	0.42	1.67	-0.91	0.38	1.23	0.05	0.64	2.1	-0.86	-0.62	0.05	-0.11	0.112
RV3278C	|| conserved membrane protein || conserved hypotheticals ||	-2.93815	0.89	0.01	0.04	0.313333	-0.1	0.27	0.07	0.08	0.57	-0.08	0.24	0.243333	-0.12	0.09	0.28	0.0833333	0.32	0.36	0.21	-0.12	0.36	0.29	-0.24	-0.04	0.73	0.207778	0.84	1.23	1.035	-0.22	2	0.89	1.62	1.28	1.38	2	-0.16	1.224
RV1878	glnA3 || glutamine synthetase || intermediary metabolism and respiration ||	-2.97621	-0.26	0.51	0.16	0.136667	0.18	0.19	0.26	0.21	-0.32	0.48	0.42	0.193333	0.41	0.51	0.19	0.37	0.4	0.12	0.67	0.07	-0.48	0.74	0.39	0.5	-0.36	0.227778	-0.51	0.27	-0.12	0.02	4.3	2.16	2.68	4.42	5.05	4.3	-0.05	3.28
RV2375	|| conserved hypothetical protein || unknown ||	-2.99629	0.63	0.09	-0.27	0.15	-0.36	-0.02	0.03	-0.116667	0.47	-0.17	-0.12	0.06	-0.54	-0.13	0.23	-0.146667	-0.15	0.22	-0.17	0.01	0.18	-0.42	-0.06	-0.09	0.3	-0.02	0.14	0.01	0.075	0.14	-0.03	0.055	-0.38	0.18	-0.6	-0.03	0.25	-0.116
RV1424C	|| membrane protein || cell wall and cell processes ||	-3.00213	0.58	0.91	0.2	0.563333	0.77	1.05	0.7	0.84	1.19	1.41	0.39	0.996667	0.73	0.83	0.51	0.69	0.69	1.12	0.6	1.38	1.3	0.94	1.6	1.19	0.5	1.03556	1.31	-0.92	0.195	0.74	0.08	0.41	-0.21	-0.63	-0.44	0.08	0.02	-0.236
RV2765	|| alanine rich hydrolase || unknown ||	-3.01104	0.45	0.59	0.35	0.463333	0.66	0.66	0.34	0.553333	1.14	1.21	0.12	0.823333	0.51	0.65	0.79	0.65	1.01	1.56	0.84	1.09	1.24	0.76	1.58	1.41	0.94	1.15889	-0.18	1.54	0.68	-0.4	1.55	0.575	0.2	1.55	-0.2	1.55	-0.14	0.592
RV3773C	|| conserved hypothetical protein || conserved hypotheticals ||	-3.01712	0.04	0.18	-0.05	0.0566667	0.11	0.35	-0.02	0.146667	-0.04		-0.01	-0.025	-0.33	0.14	0.04	-0.05	0.28	-0.34	-0.24	0.29	-0.26	-0.18	0.34	0.18	0.83	0.1	0.51	1.68	1.095	-0.44	0.6	0.08	1.7	1.93	1.03	0.6	0.11	1.074
RV2537C	aroD || 3-dehydroquinate dehydratase || intermediary metabolism and respiration ||	-3.03419	-0.26	-0.38	-0.28	-0.306667	-0.35	-0.42	0.06	-0.236667	-0.56	-0.65	-0.26	-0.49	-0.72	-0.6	-0.72	-0.68	-1.42	-0.58	-0.97	-0.92	-1.19	-1.22	-0.99	-0.87	0.45	-0.856667	-1.44	-1.43	-1.435	-1.05	0.94	-0.055	-0.93	-0.34	-1.11	0.94	-0.1	-0.308
RV0310C	|| conserved hypothetical protein || conserved hypotheticals ||	-3.08961	0.38	-0.12	-0.09	0.0566667	-0.24	-0.27	0.13	-0.126667	0.38	-0.02	-0.17	0.0633333	-0.91	-0.51	-0.16	-0.526667	-0.71	0.63	-0.07	0.06	-0.17	-0.14	0.27	0.19	-1.02	-0.106667	-0.08	0.5	0.21	0.55	2.81	1.68	-0.98	-1.05	0.5	2.81		0.32
RV2069	sigC || RNA polymerase sigma factor || information pathways ||	-3.1206	3.27	3.11	1.2	2.52667	2.51	2.85	1.11	2.15667	3.28	2.48	0.92	2.22667	2.46	2.34	1.08	1.96	1.25	1.14	1	1.82	1.88	1.26	1.81	1.61	0.65	1.38	0.82	1.48	1.15	0.6	-0.58	0.01	0.77	1.26	-0.18	-0.58	0.51	0.356
RV1753C	PPE24 || PPE family protein || PE/PPE ||	-3.13381	-0.01	-0.19	-0.01	-0.07	-0.15	-1.27	0.16	-0.42	-0.51	-1.5	0	-0.67	-0.34	-0.83	0.25	-0.306667	0.17	-0.1	0.84	0.19	0.85	0.08	-0.33	-0.3	0.72	0.235556	1.51	2.39	1.95	3.72	1.52	2.62	0.9	0.93	1.07	1.52	-0.16	0.852
RV3691	|| conserved hypothetical protein || unknown ||	-3.1424	-0.97	-1.07	-0.53	-0.856667	-0.82	-1.49		-1.155	-1.36	-1.82	-0.35	-1.17667	-0.96	-1.42	-0.78	-1.05333	-1.2	-1.18	-1.12	-1.11	-1.33	-1.32	-1.46	-1.25	-1.03	-1.22222	-1.77	-1.22	-1.495	-1.67	-0.08	-0.875	-2.41	1.28	4.73	-0.08	0.1	0.724
RV3816C	|| acyltransferase || intermediary metabolism and respiration ||	-3.1427	0.55	0.69	0.45	0.563333	0.74	2.04	0.4	1.06	1.1	1.15	0.86	1.03667	0.6	0.94	0.63	0.723333	0.25	0.5	0.81	0.62	0.52	0.86	0.79	0.95	0.88	0.686667	1.25	-0.11	0.57	-0.39	-1.28	-0.835	-1.05	-1.44		-1.28	-0.07	-0.96
RV3143	|| response regulator || regulatory proteins ||	-3.16104	0.17	0.44	-0.19	0.14	-0.24	-0.01	0.35	0.0333333	-0.06	0.25	-0.07	0.04	-0.22	-0.43	-0.09	-0.246667	0.03	0	-0.24	-0.09	-0.08	-0.04	0.2	0.19	-0.04	-0.00777778	0.43	0.83	0.63	0.03	0.69	0.36	0.96	2.71		0.69	0.24	1.15
RV2117	|| conserved hypothetical protein || conserved hypotheticals ||	-3.18795	0.1	0.14	-0.22	0.00666667	0.19	0.22	-0.18	0.0766667	0.6	-0.03	-0.16	0.136667	0.42	0.47	0.11	0.333333	0.21	0.2	0.58	0.3	0.75	0.22	0.23	0.32	0.27	0.342222	0.49	0.45	0.47	-0.96	0.7	-0.13	0.87	0.44	-0.91	0.7	-0.19	0.182
RV0497	|| conserved membrane protein || cell wall and cell processes ||	-3.19025	-0.66	-0.09	-0.21	-0.32	-0.08	-0.02	-0.47	-0.19	-0.14	-0.4	-0.28	-0.273333	-0.07	-0.15	0.12	-0.0333333	0.11	0.09	-0.15	0.12	-0.62	-0.01	0.01	-0.14	-0.14	-0.0811111	-0.47	0.09	-0.19	-1.24	0.1	-0.57	-1	-2.23	-3.55	0.1	-0.13	-1.362
RV3235	|| hypothetical alanine, arginine and proline rich protein || unknown ||	-3.22227	0.69	1.98	0.1	0.923333	0.47	0.45	0.11	0.343333	0.2	0.36	-0.62	-0.02	0.58	0.32	0.3	0.4	0.36	-0.17	0.8	0.12	0.97	0.27	0.02	0.29	0.54	0.355556	0.84	0.85	0.845	2.33	2.45	2.39	1.94	1.5	2.76	2.45	0.37	1.804
RV1245C	|| short-chain type dehydrogenase/reductase || intermediary metabolism and respiration ||	-3.27044	2.43	1.63	1.21	1.75667	1.38	1.57	0.89	1.28	1.43	1.25	0.67	1.11667	1.27	1.15	0.87	1.09667	0.6	1.19	1.52	1.18	1.32	1.11	1.23	1.19	1.15	1.16556	1.56	0.78	1.17	0.59	0.16	0.375	-0.15	-0.25		0.16	-0.01	-0.0625
RV1899C	lppD || lipoprotein || cell wall and cell processes ||	-3.27946	0.59	-0.56	-0.31	-0.0933333	-0.24	-0.46	-0.38	-0.36	0.24	-0.36	-0.37	-0.163333	-0.1	-0.18	0.14	-0.0466667	0.26	0.14	0.23	0.33	0.31	0.11	-0.06	0.07	0.32	0.19	0.61	1.42	1.015	2.39	0.72	1.555	0.8	0.83	1.44	0.72	0.01	0.76
RV1838C	|| conserved hypothetical protein || conserved hypotheticals ||	-3.32504	0.52	0.77	0.57	0.62	0.6	0.74	0.66	0.666667	0.69	1.35	0.49	0.843333	1.14	1.21	0.72	1.02333	0.86	0.07	0.96	0.2	1.33	1.24	0.38	0.47	0.63	0.682222	1.25	0.19	0.72	-0.15	-1.17	-0.66	-0.81	0.04	-2.21	-1.17	-0.15	-0.86
RV1587C	|| 13E12 repeat family protein || insertion seqs and phages ||	-3.39279	0.67	-0.02	0.53	0.393333	0.12	-0.13	0.82	0.27	0.49	0.93	0.76	0.726667	0.75	-0.01	0.46	0.4	0.63	0.49	1.36	0.85	0.82	0.13	0.18	0.26	0.6	0.591111	0.83	1.03	0.93	3.61	-0.11	1.75	0.34	0.35	0.06	-0.11	0.26	0.18
RV2016	|| hypothetical protein || unknown ||	-3.45702	1.05	1.18	0.57	0.933333	1.3	1.14	0.82	1.08667	1.99	1.45	1.41	1.61667	2.47	2.52	2.5	2.49667	2.91	1.45	2.66	1.6	3.44	2.86	2.14	2.08	3.14	2.47556	4.47	1.01	2.74	1.33	0.71	1.02	1.79	1.93	2.05	0.71	0.22	1.34
RV2408	PE24 || PE family protein || PE/PPE ||	-3.46136	-0.03	-0.64	-0.64	-0.436667	-0.21		-0.2	-0.205	0.58	-1.2	-0.37	-0.33	-0.37	-1.45	0.3	-0.506667	0.13	-0.19	0.43	-0.06	0.88	-0.22	-0.59	-0.56	0.93	0.0833333	0.35	1.9	1.125	4.08	2.16	3.12	0.89	0.9	-2	2.16	0.08	0.406
RV1629	polA || DNA polymerase I || information pathways ||	-3.47719	-0.13	0.26	0.45	0.193333	0.42	0.81	0.43	0.553333	0.09	0.6	0.15	0.28	-0.04	-0.37	-0.33	-0.246667	-0.51	0.15	-0.18	-0.17	-0.45	-0.36	0.02	0.05	-0.14	-0.176667	-0.68	0.32	-0.18	-1.68	-0.12	-0.9	0.52	0.94	0.74	-0.12	0.05	0.426
RV2043C	pncA || pyrazinamidase/nicotinamidas || intermediary metabolism and respiration ||	-3.50553	0.98	0.96	0.79	0.91	1.13	1.3	1.35	1.26	1.42	2	1.24	1.55333	1.38	1.65	1.97	1.66667	1.77	1.52	1.35	1.71	2.1	2.38	2.11	1.87	1.09	1.76667	1.97	-0.49	0.74	0.88	-0.5	0.19	-0.5	1.01	0.56	-0.5	0.06	0.126
RV1781C	malQ || 4-alpha-glucanotransferase || intermediary metabolism and respiration ||	-3.5503	2.06	0.97	0.11	1.04667	0.94	1.41	0.05	0.8	2.07	1.22	0.21	1.16667	1.25	1.1	0.96	1.10333	0.88	0.9	1.64	1.15	2.02	1.32	1.07	1.08	1.89	1.32778	2.07	2.71	2.39	3.42	1.44	2.43	1.24	1.53	-0.62	1.44	0.19	0.756
RV1047	|| transposase || insertion seqs and phages ||	-3.56405	1.09	0.62	0.1	0.603333	0.12	-0.25	0.28	0.05	-0.87	-0.62	-0.04	-0.51	-0.32	-0.95	0.17	-0.366667	0.19	0.36	0.06	0.54	-0.95	-0.27	-0.14	-0.22	0.68	0.0277778	-0.34	1.62	0.64	2	1.03	1.515	0.18	0.41	0.05	1.03	0	0.334
RV1322	|| conserved hypothetical protein || unknown ||	-3.61587	0.54	0.08	0.02	0.213333	0.07	0.11	-0.13	0.0166667	0.22	0.17	0	0.13	0.35	0.22	-0.27	0.1	0.13	-0.11	0.28	-0.27	0.77	-0.26	-0.49	-0.37	0.8	0.0533333	0.99	-1.14	-0.075	-0.87	-0.15	-0.51	0.01	0.81	5.24	-0.15	0.1	1.202
RV3519	|| hypothetical protein || unknown ||	-3.70796	0.28	0.39	-0.02	0.216667	0.16	0.37	-0.07	0.153333	0.48	0.43	-0.35	0.186667	0.04	0.33	0.23	0.2	0.13	0.93	0.32	0.66	0.48	0.54	-1.83	1.05	0.15	0.27	0.09	-1.77	-0.84	-2.23	-1.98	-2.105	-2.87	-0.69	-1.62	-1.98	0.14	-1.404
RV1580C	|| phiRv1 phage protein || insertion seqs and phages ||	-3.71664	-0.11	0.05	0.12	0.02	-0.2	0.13	0.2	0.0433333	-0.43		0.05	-0.19	0.22	-0.12	-0.06	0.0133333	-0.01	0.07	0.08	0.3	-0.77	-0.57	0.14	0.02	-0.01	-0.0833333	-0.35	0.53	0.09	-1.13	-0.48	-0.805	0	0.41	-2.13	-0.48	-0.1	-0.46
RV1353C	|| transcriptional regulator || regulatory proteins ||	-3.72803	0.21	-0.18	0.18	0.07	-0.12	0.2	0.26	0.113333	0.13	-0.33	0.23	0.01	0.13	0.45	0.18	0.253333	0.92	0.33	-0.07	0.64	0.1	0.24	0.69	0.51	0.04	0.377778	-0.18	-0.44	-0.31	1.22	0.78	1	0.42	0.66	-1.85	0.78	-0.35	-0.068
RV0441C	|| hypothetical protein || cell wall and cell processes ||	-3.73094	0.95	0.22	-0.19	0.326667	-0.03	0.27	0.11	0.116667	0.65	0.57	-0.18	0.346667	0.3	0.67	0.53	0.5	0.53	0.86	0.83	0.75	1.15	1.04	0.74	0.5	1.16	0.84	1.1	1.61	1.355	2.88	1.13	2.005	1.06	1.24	1.98	1.13	-0.17	1.048
RV1046C	|| hypothetical protein || unknown ||	-3.82218	-0.34	-0.56	0.34	-0.186667	0.26	-0.21	0.36	0.136667	0.51	0.41	0.54	0.486667	0.47	0.2	0.54	0.403333	0.86	0.11	0.57	1.03	0.91	1.11	0.7	0.7	-0.21	0.642222	0.48	-1.82	-0.67	-0.04	-1.25	-0.645	-1.86	-2.11	-2.37	-1.25	0.1	-1.498
RV2270	lppN || lipoprotein || cell wall and cell processes ||	-3.88289	1.25	0.56	-0.26	0.516667	0.78	0.94	0.06	0.593333	1.2	2.38	0.54	1.37333	1.48	2.1	0.9	1.49333	1.24	0.54	1.68	0.68	2.9	1.82	1.08	0.62	2.9	1.49556	2.85	2.76	2.805	3.62	2.53	3.075	2.41	2.91	0.36	2.53	-0.41	1.56
RV1144	|| short-chain type dehydrogenase/reductase || intermediary metabolism and respiration ||	-3.90885	-0.16	0	-0.3	-0.153333	-0.33	-0.26	-0.6	-0.396667	-0.13	-0.02	-0.04	-0.0633333	0.32	0.4	0.05	0.256667	-0.12	-0.77	-0.16	-0.05	-0.33	-0.04	-0.39	-0.37	-0.98	-0.356667	-0.93	-0.54	-0.735	-0.18	0.33	0.075	-1.24	0.28	-1.98	0.33	-0.1	-0.542
RV3046C	|| conserved hypothetical protein || conserved hypotheticals ||	-3.9597	0.06	-0.03	0.05	0.0266667	0.15	0.16	-0.03	0.0933333	0.67	0.15	-0.06	0.253333	0.15	0.35	0.15	0.216667	0.36	0.39	0.21	0.37	0.92	0.37	0.43	0.27	1.61	0.547778	1.72	1.41	1.565	1.49	-0.48	0.505	0.69	1.38	0.41	-0.48	-0.06	0.388
RV1271C	|| conserved secreted protein || conserved hypotheticals ||	-3.9938	-0.59	-1.58	-0.75	-0.973333	-1.4	-1.71	-0.57	-1.22667	-1.92	-1.88	-0.52	-1.44	-1.66	-1.61	-0.56	-1.27667	-0.93	-0.49	-0.9	-0.64	-2.19	-1.35	-1.17	-1.29	-0.15	-1.01222	-0.77	1	0.115	0.07	-0.21	-0.07	1.32	0.27	0.42	-0.21	0.17	0.394
RV1814	erg3 || membrane-bound C-5 sterol desaturase || lipid metabolism ||	-3.99435	0.59	1.18	0.96	0.91	1.51	1.35	1.77	1.54333	1.17	1.45	0.91	1.17667	1.45	1.47	1.48	1.46667	1.93	0.95	1.16	1.07	1.74	1.29	0.99	1.07	0.4	1.17778	1.16	-0.67	0.245	-1.61	3.22	0.805	0.77	1.71	1.41	3.22	0.43	1.508
RV2655C	|| phiRv2 phage protein || insertion seqs and phages ||	-4.02308	0.14	1.17	1.1	0.803333	1.39	1.36	1.47	1.40667	0.93	1.35	1.06	1.11333	1.36	2	1.03	1.46333	2.05	0.87	1.35	0.65	1.82	1.69	0.91	1.08	0.74	1.24	1.94	0.83	1.385	-0.07	3.49	1.71	1.73	0.74	2.27	3.49	-0.03	1.64
RV3108	|| hypothetical protein || unknown ||	-4.03242	1.26	0.46	0.57	0.763333	2.29	1.67	0.56	1.50667	0.73	0.84	0.36	0.643333	0.92	0.49	1.43	0.946667	2.28	0.65	1.56	0.74	1.48	2.34	0.49	0.68	0.37	1.17667	0.28	1.49	0.885	4.46	0.32	2.39	0.2	0	-1.31	0.32	0.23	-0.112
RV0978C	PE_PGRS17 || PE-PGRS family protein || PE/PPE ||	-4.0645	0.57	-0.81	-1.41	-0.55	-2.61	-1.33	-0.48	-1.47333	0.04	-1.66	-1.03	-0.883333	-1.95		-1.47	-1.71		-1.85	-1.24	-1.3	1.1	-2.72	-3.2	-1.24	0.93	-1.19	0.86	0.99	0.925	2.19	1.07	1.63		0.84	-0.9	1.07	-0.92	0.0225
RV2722	|| conserved hypothetical protein || unknown ||	-4.12108	-0.37	-0.35	-0.04	-0.253333	-0.42	-0.05	-0.27	-0.246667	-0.49	-0.35	-0.11	-0.316667	-1.1	-0.26	-0.52	-0.626667	-0.86	-0.73	-0.2	-0.99	-0.41	-0.18	-0.4	-0.42	-0.32	-0.501111	-0.12	-1.87	-0.995	-1.11	-0.52	-0.815	0.25	0.74	0.34	-0.52	-0.19	0.124
RV0961	|| membrane protein || unknown ||	-4.37723	-0.32	-0.2	0.19	-0.11	-0.59	-1.96	-0.25	-0.933333	-0.01	-1.12	-0.35	-0.493333	-0.57	-1.46	-0.3	-0.776667		-1.9	-0.37	-0.28	-1.1	-0.47	-0.87	-1.81	1.3	-0.6875	0.33	1.17	0.75		1.39	1.39	-0.41	-5.14	3.13	1.39	-1.13	-0.432
RV1215C	|| conserved hypothetical protein || conserved hypotheticals ||	-4.43512	-1.23	-0.51	-0.14	-0.626667	-0.34	-0.64	-0.43	-0.47	-1.13	-0.76	-0.51	-0.8	-0.81	-1.56	-0.75	-1.04	-1.22	-0.71	-1.33	-0.24	-1.23	-0.95	-0.36	-0.37	-2.66	-1.00778	-1.49	-1.4	-1.445	-3.41	-1.72	-2.565	-3.07	-0.38	-3.37	-1.72	0.15	-1.678
RV3168	|| conserved hypothetical protein || conserved hypotheticals ||	-4.50659	-0.49	0.13	0.29	-0.0233333	0.32	-0.04	-0.09	0.0633333	0.39	0.31	0.14	0.28	0.2	0.03	0.11	0.113333	0.4	0.11	0.26	0.13	0.1	0.18	0.28	0.25	0.33	0.226667	0.58	-0.34	0.12	-1.53	0.05	-0.74	-0.46	-0.26	0.4	0.05	0.23	-0.008
RV2303C	|| antibiotic-resistance protein || intermediary metabolism and respiration ||	-4.96897	-0.36	-0.27	0.01	-0.206667	-0.04	-0.04	0.03	-0.0166667	0.12	0.24	0.1	0.153333	-0.07	-0.38	0.17	-0.0933333	0.47	0.23	0.44	0.22	0.06	0.1	-0.3	-0.26	-0.03	0.103333	0.66	0.59	0.625	1.54	1.35	1.445	2	1.25	0.03	1.35	0.02	0.93
RV0980C	PE_PGRS18 || PE-PGRS family protein || PE/PPE ||	-5.52597	0.78	0.4	-0.13	0.35	-1.04	-0.23	-0.15	-0.473333	0.04	0.1	-0.79	-0.216667	-1.3	0.26	-1.33	-0.79		-0.93	-1.49	-1.09	0.59	-0.73	0.1	0.09	0.72	-0.3425	1.54	1.43	1.485	2.02		2.02	1.69	-0.05	0.75		-1.81	0.145
RV1005C	pabB || para-aminobenzoate synthase component I pabD || intermediary metabolism and respiration ||	-5.92017	0.27	-0.3	-0.49	-0.173333	-0.21	0.04	-0.76	-0.31	0.41	-0.32	-1.01	-0.306667	-0.07	0.34	0.22	0.163333	-0.32	0.4	0.21	0.49	0.94	0.57	0.56	0.75	0.09	0.41	0.94	-1.15	-0.105	-2.14	-1.29	-1.715	-1.26	-0.87	-1.39	-1.29	-0.07	-0.976
																																		#DIV/0!

## Sheet: NRP_Vs_ΔdosR20
Rv number	NAME	ΔdosR_C3HeB/FeJ	NRP Day6: 1 (Non-replicating persistence)	NRP Day6: 2 (Non-replicating persistence)	NRP Day6: 3 (Non-replicating persistence)	AVG Day6	NRP Day8: 1 (Non-replicating persistence)	NRP Day8: 2 (Non-replicating persistence)	NRP Day8: 3 (Non-replicating persistence)	Avg Day8	NRP Day10: 1 (Non-replicating persistence)	NRP Day10: 2 (Non-replicating persistence)	NRP Day10: 3 (Non-replicating persistence)	Avg Day10	NRP Day12: 1 (Non-replicating persistence)	NRP Day12: 2 (Non-replicating persistence)	NRP Day12: 3 (Non-replicating persistence)	Avg Day12	NRP Day14: 1 (Non-replicating persistence)	NRP Day14: 2 (Non-replicating persistence)	NRP Day14: 3 (Non-replicating persistence)	NRP Day14: 4 (Non-replicating persistence)	NRP Day14: 5 (Non-replicating persistence)	NRP Day14: 6 (Non-replicating persistence)	NRP Day14: 7 (Non-replicating persistence)	NRP Day14: 8 (Non-replicating persistence)	NRP Day14: 9 (Non-replicating persistence)	Avg Day14	NRP Day20: 1 (Non-replicating persistence)	NRP Day20: 2 (Non-replicating persistence)	Avg Day20	NRP Day30: 1 (Non-replicating persistence)	NRP Day30: 2 (Non-replicating persistence)	Avg Day30	NRP Day80: 1 (Non-replicating persistence)	NRP Day80: 2 (Non-replicating persistence)	NRP Day80: 3 (Non-replicating persistence)	NRP Day80: 4 (Non-replicating persistence)	NRP Day80: 5 (Non-replicating persistence)	Avg Day80
RV0008C	|| membrane protein || unknown ||	0.763057	0.73	0.98	0.46	0.723333	0.78	0.95	0.71	0.813333	1.34	1.34	0.44	1.04	1.07	1	1.12	1.06333	0.92	0.56	0.67	1.03	1.31	1.13	0.83	0.88	1.17	0.944444	1.56	1.24	1.4	1.99	1.75	1.87	2.6	2.75	2.61	1.75	0.21	1.984
RV0025	|| conserved hypothetical protein || conserved hypotheticals ||	-1.98153	-1.29	-0.76	-0.46	-0.836667	-0.83	-0.8	-0.43	-0.686667	-1.02	0.05	-0.55	-0.506667	-0.78	-0.69	-0.57	-0.68	-1.29	-1.07	-0.57	-1.1	-0.46	-0.31	-0.83	-1.34	-0.5	-0.83	-0.7	-0.68	-0.69	-0.03	-3.24	-1.635	-0.17	-1.5	0.4	-3.24	-0.2	-0.942
RV0060	|| conserved hypothetical protein || unknown ||	-1.48962	-0.8	-0.79	-0.32	-0.636667	-0.77	-1.28	-0.17	-0.74	-1.09	-0.15	-0.21	-0.483333	-0.36	-0.31	0.15	-0.173333	0.01	-0.37	-0.06	-0.17	-0.5	0.53	-0.08	-0.03	1.23	0.0622222	0.07	-0.48	-0.205	0.05	-1.69	-0.82	-1.47	-1.62	-1.09	-1.69	0.02	-1.17
RV0063	|| oxidoreductase || intermediary metabolism and respiration ||	-4.01163	-2.24	-1.82	-1.07	-1.71	-1.82	-1.97	-0.42	-1.40333	-2.18	-0.93	-0.66	-1.25667	-1.3	-1.63	-0.9	-1.27667	-1.12	-2.05	-0.98	-1.45	-1.66	-0.93	-1.72	-1.92	-0.1	-1.32556	-0.74	-0.49	-0.615	-0.92	0.11	-0.405	-0.43	-0.87	-0.69	0.11	-0.17	-0.41
RV0112	gca || GDP-mannose 4,6-dehydratase || cell wall and cell processes ||	-1.60598	0.37	-0.34	-0.41	-0.126667	-1.25	-1.3	-1.1	-1.21667	-2.12	-2.08	-1.18	-1.79333	-2	-1.37	-1.49	-1.62	-2.23	-1.2	-1.52	-1.31	-2.11	-2.09	-0.79	-1.28	0.5	-1.33667	-1.63	-0.49	-1.06	-0.49	-0.37	-0.43	0.57	-0.21	0.62	-0.37	-0.27	0.068
RV0166	fadD5 || fatty-acid-CoA ligase || lipid metabolism ||	-1.25571	-0.61	-0.74	-1.15	-0.833333	-2.23	-1.98	-1.88	-2.03	-1.62	-2.75	-1.19	-1.85333	-1.83	-1.61	-1.98	-1.80667	-3.22	-3.08	-2.79	-1.88	-2.03	-2.15	-2.64	-2.51	-0.78	-2.34222	-2.63	-2.72	-2.675	-2.69	-2.22	-2.455	-0.37	-1.12	-2.6	-2.22	-0.15	-1.292
RV0188	|| conserved membrane protein || intermediary metabolism and respiration ||	0.791408	-0.23	-0.65	-0.08	-0.32	-0.28	-0.38	-0.14	-0.266667	0.32	-0.11	-0.08	0.0433333	0.53	0	0.56	0.363333	1.08	0.44	0.97	0.35	1.31	0.7	0.16	0.06	2.44	0.834444	2.69	2.27	2.48	4.3	-0.27	2.015	-0.07	-0.71	-0.14	-0.27	-0.19	-0.276
RV0189C	ilvD || dihydroxy-acid dehydratase || intermediary metabolism and respiration ||	-1.08508	-0.57	-0.08	0.25	-0.133333	0.12	0.22	0.24	0.193333	0.41	0.42	0.35	0.393333	0.54	0.28	0.98	0.6	0.83	0.3	0.9	0.4	0.68	0.63	0.44	0.21	-0.31	0.453333	0.62	-0.39	0.115	1.33	-0.72	0.305	-0.01	0.05	-0.3	-0.72	-0.03	-0.202
RV0193C	|| hypothetical protein || unknown ||	0.753485	-1.54	-1.18	-0.79	-1.17	-0.51	-1.14	-0.94	-0.863333	-0.97		-0.77	-0.87	-0.99	-1.73	-0.29	-1.00333	-0.45	-1.15	-0.45	-0.61	-0.91	-1.5	-2.46	-1.62	1.04	-0.901111	-0.21	0.06	-0.075	-0.94	1.4	0.23	0.1	-0.18	-0.43	1.4	-0.62	0.054
RV0197	|| oxidoreductase || conserved hypotheticals ||	-0.878989	1.3	2.02	1.54	1.62	1.85	2.21	1.01	1.69	2.26	1.79	0.52	1.52333	1.76	1.86	1.5	1.70667	1.63	1.21	1.52	0.83	2.26	1.77	1.57	1.58	2.06	1.60333	1.99	0.95	1.47	1.41	0.41	0.91	0.85	1.06	1.08	0.41	-0.21	0.638
RV0198C	|| zinc metalloprotease || intermediary metabolism and respiration ||	-1.35569	0.95	0.85	0.53	0.776667	0.48	0.73	0.27	0.493333	0.67	0.02	0.52	0.403333	0.6	0.83	0.34	0.59	0.25	0.58	0.18	0.68	0.36	0.35	0.79	0.75	0.68	0.513333	0.82	0.76	0.79	-0.77	-0.53	-0.65	-0.17	-0.34	2.69	-0.53	0.15	0.36
RV0202C	mmpL11 || transmembrane transport protein || cell wall and cell processes ||	1.04983	-0.26	-0.26	-0.46	-0.326667	-0.61	-0.75	-0.4	-0.586667	-0.39	-0.96	-0.57	-0.64	-0.43	0.01	-0.04	-0.153333	-0.11	0.2	-0.02	0.01	0.05	0.09	0.08	0.07	0.56	0.103333	0.96	0.5	0.73	1.7	1.23	1.465	0.16	0.33	-2.35	1.23	-0.19	-0.164
RV0226C	|| conserved membrane protein || cell wall and cell processes ||	-5.07608	-1.4	-0.88	-0.71	-0.996667	-1.19	-1.45	-0.7	-1.11333	-1.59	-1.83	-0.85	-1.42333	-1.17	-1.21	-1.61	-1.33	-1.25	-1.28	-0.94	-1	-2.05	-1.66	-1.6	-1.49	-0.97	-1.36	-1.82	-0.38	-1.1	-0.75	-0.25	-0.5	-0.57	0.09		-0.25	0.09	-0.16
RV0233	nrdB || ribonucleoside-diphosphate reductase beta chain || intermediary metabolism and respiration ||	1.05427	-0.64	0.4	-0.17	-0.136667	0.08	0.14	1.1	0.44	1.77	2.43	0.72	1.64	1.71	2.04	2.82	2.19	3.46	2.12	3.34	2.21	3.56	3.49	2.51	2.64	3.04	2.93	3.35	4.2	3.775	5.35	1.59	3.47	0.86	0.79	0.48	1.59	0.1	0.764
RV0255C	cobQ1 || cobyric acid synthase || intermediary metabolism and respiration ||	1.46063	-0.9	-0.36	-0.35	-0.536667	-0.49	-0.6	0.17	-0.306667	-1.29	0	0.04	-0.416667	-0.43	-0.82	-0.2	-0.483333	0.44	-0.23	-0.09	-0.35	-1.51	-0.5	-0.66	-0.72	0.98	-0.293333	-0.59	1.54	0.475	2.5	1.22	1.86	0.07	0.41	1.19	1.22	-0.23	0.532
RV0261C	narK3 || membrane nitrite extrusion protein || cell wall and cell processes ||	-1.48341	0.64	-0.03	-0.18	0.143333	-0.28	-0.56	-0.17	-0.336667	0.01	-0.61	-0.33	-0.31	-0.34	-0.16	0.56	0.02	0.76	0.79	0.27	0.69	0.44	-0.37	-0.24	-0.09	1.7	0.438889	1.5	3.07	2.285	2.88	1.88	2.38	-0.85	0.98	2.41	1.88	-0.17	0.85
RV0268C	|| hypothetical protein || unknown ||	-2.62438	1.9	1.03	0.52	1.15	1.24	0.75	0.32	0.77	1.59	0.62	0.65	0.953333	1.83	1.35	1.88	1.68667	1.7	0.05	0.75	0.87	2.41	1.65	0.41	0.29	1.76	1.09889	3.04	1.48	2.26	2.88	1.81	2.345	1.88	2.16	2.38	1.81	0.23	1.692
RV0309	|| hypothetical exported protein || unknown ||	-0.960655	-1.82	-1.52	-1.28	-1.54	-1.91	-1.43	-1.4	-1.58	-1.68	-1.78	-1.64	-1.7	-2.59	-2.3	-2.23	-2.37333	-1.57	-1.6	-1.93	-1.62	-2.23	-2.24	-1.59	-1.65	-0.83	-1.69556	-1.27	-1.41	-1.34	-1.52	-0.35	-0.935	-1.83	-1.73	-2.13	-0.35	0.04	-1.2
RV0320	|| hypothetical exported protein || conserved hypotheticals ||	1.03813	0.08	-0.2	0.08	-0.0133333	-0.39	-3.45	-0.01	-1.28333	-0.52	-1.9	-0.1	-0.84	-0.17	-1.6	-0.06	-0.61	-0.1	0.09	-0.05	0.06	-0.42	-0.41	-0.45	-0.72	0.75	-0.138889	0.32	1.39	0.855	0.57	-0.27	0.15	-0.01	1.48	2.28	-0.27	-0.3	0.636
RV0343	iniC || isoniazid inductible gene protein || conserved hypotheticals ||	-2.56758	0.01	-0.68	-0.19	-0.286667	-0.37	-0.66	0.14	-0.296667	0.36	0.02	-0.01	0.123333		-0.1	0.46	0.18	0.61	0.35	0.48	0.4	1.11	0.32	0.21	0.09	0.67	0.471111	0.95	1.26	1.105	3.7	1.22	2.46	3.19	2.85	2.22	1.22	-0.21	1.854
RV0349	|| hypothetical protein || unknown ||	1.05274	-0.6	-0.16	-0.31	-0.356667	-0.28	-0.43	-0.17	-0.293333	-0.16	-0.2	-0.02	-0.126667	0.49	-0.14	0.35	0.233333	0.85	-0.72	0.25	-0.4	0.23	0.23	-0.79	-0.78	0.29	-0.0933333	-0.35	-0.22	-0.285	-0.38	-0.35	-0.365	-1.57	-1.11	5.85	-0.35	-0.21	0.522
RV0380C	|| RNA methyltransferase || intermediary metabolism and respiration ||	-2.68422	0.11	-0.35	-0.29	-0.176667	-0.72	-0.5	-0.18	-0.466667	-0.3	-0.69	-0.15	-0.38	-0.99	-0.75	0.77	-0.323333	0.75	0.43	0.32	0.69	-1.26	0.64	0.26	0.57	1	0.377778	0.42	2.09	1.255	1.93	2.73	2.33	1.66	1.41	1.87	2.73	-0.08	1.518
RV0399C	lpqK || lipoprotein || cell wall and cell processes ||	-0.871577	0.26	0.06	0.07	0.13	0.19	0.17	0.05	0.136667	0.21	0.28	0.07	0.186667	0.27	0.08	0.25	0.2	0.36	0.23	0.5	0.58	0.32	-0.01	0.41	0.56	0.52	0.385556	0.34	1.85	1.095	1.42	1.73	1.575	1.93	2.05	2.37	1.73	0.05	1.626
RV0405	pks6 || membrane bound polyketide synthase || lipid metabolism ||	0.822181	-0.81	-2.7	-1.88	-1.79667	-2.46	-2.79	-0.95	-2.06667	-1.96	-3	-1.45	-2.13667	-2.16	-1.57	-1.23	-1.65333	-1.83	-1.81	-1.9	-1.8	-1.5	-1.58	-2.32	-2.33	-0.62	-1.74333	-1.38	-1.17	-1.275	0.09	1.03	0.56	0.71	0.59	-1.66	1.03	-0.32	0.07
RV0410C	pknG || serine/threonine-protein kinase || regulatory proteins ||	-1.01494	-0.31	0.35	0.57	0.203333	0.64	0.61	0.6	0.616667	0.19	0.66	0.39	0.413333	0.59	0.52	-0.34	0.256667	0.04	-0.89	0.02	-0.63	-0.3	0.19	-0.48	-0.4	-0.6	-0.338889	-0.91	-1.48	-1.195	0.12	-2.59	-1.235	-3.45	-1.84	-1.73	-2.59	-0.11	-1.944
RV0428C	|| hypothetical protein || unknown ||	0.82867	-0.54	-0.76	-0.08	-0.46	-0.73	-0.44	-0.07	-0.413333	-0.44	-0.33	-0.17	-0.313333	-1.13	-0.76	-1.26	-1.05	-1.19	-1.19	-0.86	-0.91	-1.62	-1.35	-0.71	-0.92	-0.71	-1.05111	-1.47	0.06	-0.705	-0.7	0.59	-0.055	-0.11	-0.68	-0.62	0.59	-0.04	-0.172
RV0441C	|| hypothetical protein || cell wall and cell processes ||	-2.76138	0.95	0.22	-0.19	0.326667	-0.03	0.27	0.11	0.116667	0.65	0.57	-0.18	0.346667	0.3	0.67	0.53	0.5	0.53	0.86	0.83	0.75	1.15	1.04	0.74	0.5	1.16	0.84	1.1	1.61	1.355	2.88	1.13	2.005	1.06	1.24	1.98	1.13	-0.17	1.048
RV0456C	echA2 || enoyl-CoA hydratase || lipid metabolism ||	-1.79947	-0.53	-0.04	-0.32	-0.296667	0.08	-0.8	0.12	-0.2	-0.58	-0.66	-0.22	-0.486667	-0.4	-0.93	-0.27	-0.533333	0.18	-0.3	-0.64	-0.72	-1.32	-1.25	-1.12	-1.53	-0.28	-0.775556	-0.64	-0.31	-0.475	-0.08	0.56	0.24	1.2	1.73	2.4	0.56	-0.18	1.142
RV0478	deoC || deoxyribose-phosphate aldolase || intermediary metabolism and respiration ||	0.89789	-0.18	-0.06	-0.11	-0.116667	0.17	-0.27	0.24	0.0466667	0.14	0.43	0.38	0.316667	0.58	0.39	0.37	0.446667	0.44	0.09	0.18	0.29	1.12	0.42	0.25	0.14	-0.03	0.322222	0.49	-0.27	0.11	0.41	1.3	0.855	0.79	0.43	0.91	1.3	-0.07	0.672
RV0486	|| mannosyltransferase || conserved hypotheticals ||	-3.59453	-0.39	0.1	0.03	-0.0866667	0.29	-1.04	0.51	-0.08	0.21	0.69	0.22	0.373333	0.29	0.84	0.81	0.646667	0.37	0.48	0.49	0.01	0.74	1.11	0.32	0.28	0.51	0.478889	0.92	-0.12	0.4	0.73	-0.1	0.315	-1.48	-1.91	-0.34	-0.1	0.18	-0.73
RV0488	|| conserved membrane protein || cell wall and cell processes ||	-1.52594	-0.83	-1.88	-0.75	-1.15333	-0.53		0.1	-0.215	-1.53	-1.85	0.02	-1.12	-0.66	-3.53	-0.29	-1.49333	-0.12	-0.77	-0.02	-0.26	-1.35	0.1	-1.14	-2.27	0.32	-0.612222	-0.3	0.85	0.275	0.96	1.58	1.27	1.84	1.77	-0.14	1.58	0.08	1.026
RV0489	gpm1 || phosphoglycerate mutase 1 || intermediary metabolism and respiration ||	-1.9511	-0.44	-0.45	-0.42	-0.436667	-0.39	-0.63	-0.21	-0.41	-0.56	-0.78	-0.27	-0.536667	-0.47	-0.66	-0.41	-0.513333	-0.56	-0.67	-0.78	-0.54	-0.96	-0.41	-0.92	-1.12	-0.1	-0.673333	-0.26	0.2	-0.03	-0.51	-0.58	-0.545	-1.6	-0.36	-0.54	-0.58	0.01	-0.614
RV0512	hemB || delta-aminolevulinic acid dehydratase || intermediary metabolism and respiration ||	1.27881	-0.75	-1.41		-1.08	-1.09	-2.75	-1.27	-1.70333	-0.86	-1.1	-1.61	-1.19	-1.13	-1.28	-1.12	-1.17667	-1.63	-1.96	-1.56	-1.61	-2.1	-0.92	-1.73	-2.05	-1.93	-1.72111	-2.37	-3.72	-3.045	-0.66	0.7	0.02	-1.65	-3.32	1.36	0.7	-0.18	-0.618
RV0530	|| conserved hypothetical protein || conserved hypotheticals ||	-0.997876	-0.37	-0.26	0.22	-0.136667	0.35	-0.49	0.61	0.156667	0.61	0.81	0.2	0.54	0.62	0.25	0.77	0.546667	0.48	1.2	0.53	1.03	0.68	0.63	1.08	1.01	0.7	0.815556	0.3	-0.72	-0.21	-1.03	-1.18	-1.105	-0.41	-0.48	0.72	-1.18	0.16	-0.238
RV0579	|| conserved hypothetical protein || conserved hypotheticals ||	-1.03938	0.8	0.58	0.57	0.65	0.83	1.03	0.86	0.906667	1.64	1.42	0.74	1.26667	1.17	1.54	1.08	1.26333	1.05	0.62	1.4	0.78	1.71	1.34	0.59	0.62	1.33	1.04889	1.58	-0.41	0.585	0.29	-0.32	-0.015	0.25	-0.14	1.02	-0.32	0.03	0.168
RV0626	|| conserved hypothetical protein || conserved hypotheticals ||	-3.37106	-1.65	-1	-0.61	-1.08667	-1.19	-1.32	-0.85	-1.12	-1.33	-1.13	-0.93	-1.13	-1.16	-1.03	-1.5	-1.23	-1.94	-1.17	-1.12	-0.94	-1.8	-1.06	-0.97	-0.85	-1.88	-1.30333	-1.91	-1.42	-1.665	-1.45	0.72	-0.365	0.6	0.66	0.08	0.72	-0.19	0.374
RV0635	|| conserved hypothetical protein || conserved hypotheticals ||	-2.50592	0.94	0.83	0.78	0.85	0.67	0.48	0.46	0.536667	0.51	0.23	0.43	0.39	-0.23	0.03	-0.83	-0.343333	-0.86	-0.48	-1	-0.53	-0.62	-0.52	-0.42	-0.5	-1.54	-0.718889	-1.43	-3.62	-2.525	-2.58	-2.27	-2.425	-2.82	-2.34	-0.33	-2.27	-0.18	-1.588
RV0638	secE1 || preprotein translocase || cell wall and cell processes ||	-1.92863	0.5	0.68	0.3	0.493333	0.49	0.47	0.15	0.37	0.18	0.38	0.41	0.323333	0.75	0.99	0.24	0.66	0.49	-0.03	0.22	0.23	0.52	0.59	0.2	0.14	0.12	0.275556	0.29	-2	-0.855	-1.55	-2.06	-1.805	-2.15	0.01	-2.82	-2.06	-0.28	-1.46
RV0645C	mmaA1 || methoxy mycolic acid synthase 1 || lipid metabolism ||	-2.15985	0.51	0.74	0.3	0.516667	0.42	0.48	0.65	0.516667	0.4	0.96	0.28	0.546667	0.6	0.55	0.29	0.48	0.55	-0.19	0.75	0.04	0.69	0.41	-0.34	0.04	0.6	0.283333	1.09	0.57	0.83	1.96	-0.48	0.74	-0.56	-0.53		-0.48	-0.04	-0.4025
RV0670	end || endonuclease IV || intermediary metabolism and respiration ||	-0.702196	0.17	0.26	-0.24	0.0633333	0.5	0.23	-0.03	0.233333	0.91	1.46	0.1	0.823333	1.61	1.44	1.97	1.67333	2.23	1.01	1.84	1.45	2.41	2.2	1.31	1.5	2.2	1.79444	2.6	1.87	2.235	5.27	2.13	3.7	1.15	1.44	1.64	2.13	0.01	1.274
RV0694	lldD1 || L-lactate dehydrogenase || intermediary metabolism and respiration ||	-1.87224	-0.56	-0.94	-1.29	-0.93	-2.44	-2.18	-2.33	-2.31667	-1.97	-3.2	-1.29	-2.15333	-2.26	-1.38	-2.45	-2.03	-3.96	-1.45	-3.11	-1.46	-2.37	-2.42	-1.47	-1.5	-2.81	-2.28333	-2.45	-2.36	-2.405	-1.16	-1.62	-1.39	-1.34	-1.07	-0.99	-1.62	-0.23	-1.05
RV0697	|| dehydrogenase || intermediary metabolism and respiration ||	-1.62199	-0.21	-0.38	-0.49	-0.36	-0.76	-1.05	-0.78	-0.863333	-1	-1.37	-0.87	-1.08	-0.86	-1.17	-0.96	-0.996667	-2.1	-1.01	-1.27	-0.7	-1.57	-1.91	-1.34	-1.22	-1.55	-1.40778	-0.81	-0.01	-0.41	1.72	-2.06	-0.17	0.42	-0.04	-1.48	-2.06	-0.41	-0.714
RV0731C	|| conserved hypothetical protein || conserved hypotheticals ||	-1.09295	0.16	-0.47	-0.25	-0.186667	-0.29	-0.9	-0.24	-0.476667	-0.33	-0.96	-0.2	-0.496667	-0.38	-0.73	0.39	-0.24	0.42	0.01	0.21	-0.02	-0.3	-0.1	-0.6	-0.67	-0.12	-0.13	-0.09	0.92	0.415	2.58	-0.72	0.93	-0.66	-0.78	-2.41	-0.72	-0.09	-0.932
RV0733	adk || adenylate kinase || intermediary metabolism and respiration ||	1.02409	-0.26	0.05	-0.37	-0.193333	-0.57	-0.27	-0.22	-0.353333	-0.6		-0.6	-0.6	-0.99		-1.29	-1.14	-1.8	-0.81	-1.73	-0.73	-1.64			-1.12	-0.92	-1.25	-3.13	-2.69	-2.91	-4.22	-1.44	-2.83	0.23	0.9	1.79	-1.44	-0.03	0.29
RV0741	|| transposase || insertion seqs and phages ||	-1.23961	-0.12	-0.66	-0.7	-0.493333	-0.75	-0.93	-0.4	-0.693333	-0.46		-0.56	-0.51	-0.88	-2.17	-0.16	-1.07	-0.58	-0.15	-0.85	-0.48	-0.16		-0.3		-0.82	-0.477143	-1.21	-0.59	-0.9	0.81	1.04	0.925	-1.04	-0.16		1.04	-0.1	-0.065
RV0744C	|| transcriptional regulator || regulatory proteins ||	1.76659	0.19	0.7	0.04	0.31	0.41	0.08	0.14	0.21	0.24	0.38	0.06	0.226667	-0.03	0.03	-0.01	-0.00333333	0.14	0.12	-0.01	0.14	0.2	0.02	0.08	-0.16	-0.37	0.0177778	0.41	0.51	0.46	0.92	0.68	0.8	0.75	0.73	1.43	0.68	0.01	0.72
RV0757	phoP || two component system transcriptional regulator || regulatory proteins ||	-2.05338	-0.65	0.27	0.22	-0.0533333	0.01	0.24	0.2	0.15	-0.09		0.4	0.155	0.41		0.2	0.305	0.57	-0.46	0.62	-0.52	0.96	0.7	-0.29	-0.38	-0.03	0.13	0.69	-1.84	-0.575	-0.08	-0.76	-0.42	-2.04	-0.97	-0.56	-0.76	-0.03	-0.872
RV0759C	|| conserved hypothetical protein || conserved hypotheticals ||	0.965926	-0.35	-0.44	-0.47	-0.42	-0.72	-0.53	0.05	-0.4	-0.66	-0.68	-0.27	-0.536667	-0.68	-0.71	-0.26	-0.55	-0.13	0.27	-0.32	-0.03	-0.81	-0.81	-0.3	-0.32	0.35	-0.233333	0.55	-0.23	0.16	0.39	1.66	1.025	0.25	0.66	-0.16	1.66	0.01	0.484
RV0773C	ggtA || bifunctional acylase || intermediary metabolism and respiration ||	0.704889	-0.12	-0.28	-0.22	-0.206667	-0.74	-1	-0.54	-0.76	-1.93	-1.51	-0.47	-1.30333	-1.08	-1.52	-0.76	-1.12	-2.61	-0.31	-1.35	-0.71	-2.42	-1.45	-0.97	-1.03	-0.37	-1.24667	-0.73	-0.29	-0.51	-1.03	1.83	0.4	0.86	1.52	-0.06	1.83	-0.13	0.804
RV0787	|| hypothetical protein || unknown ||	0.839194	0.14	-0.08	-0.21	-0.05	-0.32	-0.54	-0.36	-0.406667	0.06	-4.11	-0.27	-1.44	-0.37	-0.39	0.35	-0.136667	-0.03	0.77	0.43	0.45	-0.23	-0.37	-0.37	-0.33	-0.74	-0.0466667	0.46	1.13	0.795	-0.26	1.63	0.685	1.27	0.65	2.55	1.63	-0.55	1.11
RV0803	purL || phosphoribosylformylglycinamidine synthase II || intermediary metabolism and respiration ||	-1.19823	-1	-0.81	-0.66	-0.823333	-0.43	-0.41	-0.38	-0.406667	-0.37	-0.11	-0.55	-0.343333	-0.7	-0.59	-0.74	-0.676667	-1.31	0	-1.26	0.26	-0.96	-0.6	-0.09	-0.14	-1.58	-0.631111	-1.85	-3.66	-2.755	-3.78	-1.53	-2.655	-1.46	-2.44	-2.16	-1.53	0.31	-1.456
RV0857	|| conserved hypothetical protein || conserved hypotheticals ||	1.44983	0.8	0.28	0.45	0.51	0.53	0.43	0.37	0.443333	0.81	0.48	0.66	0.65	0.65	0.71	0.7	0.686667	0.59	0.6	0.84	0.75	0.93	0.96	0.92	0.84	0.69	0.791111	1.18	-1.54	-0.18	-1.43	-0.09	-0.76	0.1	-1.49	-0.69	-0.09	-0.22	-0.478
RV0875C	|| hypothetical exported protein || cell wall and cell processes ||	-0.716924	-0.55	-0.48	-0.03	-0.353333	0.08	-0.12	0.21	0.0566667	0.58	0.42	-0.16	0.28	0.29	0.28	0.69	0.42	0.92	-0.27	0.75	0.27	0.76	0.85	0.14	-0.01	-0.27	0.348889	0.06	-0.11	-0.025	1.26	0.03	0.645	0.31	1.73	0.35	0.03	0.23	0.53
RV0887C	|| conserved hypothetical protein || unknown ||	-1.23672	0.55	0.54	0.04	0.376667	0.24	0.53	-0.05	0.24	-0.07	0.05	0.22	0.0666667	0.29	0.07	0.24	0.2	0.75	0.88	0.34	1.5	0.36	0.14	1.18	1.27	0.19	0.734444	1.51	1.01	1.26	-0.19	4.1	1.955	1.59	3.04	2.67	4.1	-0.18	2.244
RV0890C	|| transcriptional regulator, luxR-family || regulatory proteins ||	1.17904	-0.38	-0.13	-0.1	-0.203333	-0.53		-0.42	-0.475	0.12	-1.02	-0.32	-0.406667	-0.8	-0.7	-1.24	-0.913333	-0.18	0.55	-0.68	0.34	-2.04	-1.36	0.15	-0.01	-1.63	-0.54	-2.4	-0.57	-1.485	-1.08	-0.12	-0.6	-1.69	0.64	-0.88	-0.12	-0.22	-0.454
RV0900	|| membrane protein || unknown ||	0.875234	0.19	0.07	-0.18	0.0266667	-0.19	-1.69	0.21	-0.556667	0.57	0.53	-0.13	0.323333	0.1	0.28	0.74	0.373333	0.57	0.48	0.39	0.12	1.31	0.74	0.5	0.17	0.64	0.546667	1.21	0.29	0.75	0.96	1.86	1.41	-0.2	0.55	0.18	1.86	0.15	0.508
RV0911	|| conserved hypothetical protein || conserved hypotheticals ||	0.714282	-0.46	-0.01	-0.12	-0.196667	-0.27	-0.19	-0.09	-0.183333	-0.51	-0.34	-0.06	-0.303333	-0.27	-0.04	-0.72	-0.343333	-0.57	-0.51	-0.96	-0.57	-0.57	-0.54	-0.23	-0.28	-1.69	-0.657778	-1.14	-1.77	-1.455	-2.41	-1.36	-1.885	-3.06	-2.2	1.2	-1.36	0	-1.084
RV0912	|| conserved membrane protein || conserved hypotheticals ||	-1.05357	-0.16	-0.79	-0.53	-0.493333	-1.05	-0.95	-0.35	-0.783333	-1.14	-1.06	-0.39	-0.863333	-0.97	-0.97	-0.24	-0.726667	-0.58	-0.44	-0.41	-0.08	-1.57	-0.53	-0.55	-0.56	-0.12	-0.537778	-1.96	1.44	-0.26	0.19	0.46	0.325	0.22	0.89	1.79	0.46	-0.2	0.632
RV0915C	PPE14 || PPE family protein || PE/PPE ||	0.810484	-0.12	-0.12	-0.37	-0.203333	-0.35	-1.69	-0.02	-0.686667	0.34	-0.61	-0.15	-0.14	-0.1	-0.8	0.43	-0.156667	0.5	-0.04	0.48	0.17	0.38	0.09	-0.23	-0.64	0.76	0.163333	1.68	1.56	1.62	3.58	0.99	2.285	1.54	1.13	1.27	0.99	-0.01	0.984
RV0950C	|| conserved hypothetical protein || conserved hypotheticals ||	-1.74048	-0.96	-0.33		-0.645	-1.44	-1.31	-1.78	-1.51	-1.26	-1.12		-1.19	-1.23	-1.56	-1.18	-1.32333	-1.86	-1.17	-1.96	-0.78	-1.52	-1.45	-0.83	-0.83	-1.47	-1.31889	-2.63	-3.19	-2.91	-2.81	-1.67	-2.24	-0.18	-2.1	-2	-1.67	-0.01	-1.192
RV0954	|| conserved membrane protein || cell wall and cell processes ||	1.10814	-0.78	-0.52	-0.03	-0.443333	-0.23	0.17	-0.27	-0.11	-0.11	-0.09	-0.33	-0.176667	-0.01	-0.58	-0.81	-0.466667	-1.06	0.44	-0.65	0.24	-0.35	-1.01	0.09	0.05	-1.22	-0.385556	-1.34	-2.96	-2.15	-4.43	-2.33	-3.38	-2.1	-2.05	-2.79	-2.33	-0.24	-1.902
RV0962C	lprP || lipoprotein || unknown ||	-1.55663	-0.43	-0.7	-0.81	-0.646667	-0.85	-2.26	-0.95	-1.35333	-0.49	-1.24	-0.42	-0.716667	-0.97	-1.28	-1.29	-1.18	-2.02	-0.57	-1.03	-0.13	0.13	-1.61	-3.81	-2.02	1.17	-1.09889	0.35	1.66	1.005	1.16	0.55	0.855	0.97	0.8	0.82	0.55	-0.64	0.5
RV0966C	|| conserved hypothetical protein || conserved hypotheticals ||	1.53276	-0.52	-0.44	-0.64	-0.533333	-1.35	-1.92	-0.84	-1.37	-0.05	-0.57	-0.73	-0.45	-1.36	-0.19	-1.72	-1.09	-2.68	-0.9	-0.84	-0.49	-0.23	-0.76	-2.12	-1.56	0.18	-1.04444	-0.16	1.11	0.475	0.53	1.47	1	0.07	-1.35	2.04	1.47	-0.68	0.31
RV0985C	mscL || large-conductance ion mechanosensitive channel || cell wall and cell processes ||	-1.12451	0.29	-0.47	0.01	-0.0566667	-0.12	-0.68	0.19	-0.203333	-0.1		0.09	-0.005	-0.03	-0.42	0.32	-0.0433333	0.43	0.79	-0.28	0.48	0.08	-0.11	-0.36	-0.27	0.03	0.0877778	0.4	0.35	0.375	2.26	1.25	1.755	2	2.74	3	1.25	-0.24	1.75
RV0995	rimJ || ribosomal-protein-alanine acetyltransferase || information pathways ||	-1.9082	-1.91	-1.21	-0.87	-1.33	-1.46	-1.85	-0.79	-1.36667	-1.68	-1.17	-0.93	-1.26	-1.57	-2.15	-1.59	-1.77	-1.99	-1.68	-1.81	-1.34	-1.93	-1.98	-1.41	-1.26	-2.22	-1.73556	-2.51	-2.66	-2.585	-2.16	-0.44	-1.3	-0.79	-0.49	-0.97	-0.44	0.12	-0.514
RV1005C	pabB || para-aminobenzoate synthase component I pabD || intermediary metabolism and respiration ||	-1.8049	0.27	-0.3	-0.49	-0.173333	-0.21	0.04	-0.76	-0.31	0.41	-0.32	-1.01	-0.306667	-0.07	0.34	0.22	0.163333	-0.32	0.4	0.21	0.49	0.94	0.57	0.56	0.75	0.09	0.41	0.94	-1.15	-0.105	-2.14	-1.29	-1.715	-1.26	-0.87	-1.39	-1.29	-0.07	-0.976
RV1034C	|| transposase || insertion seqs and phages ||	1.16324	0.27	0.02	0	0.0966667	0.46	-0.78	0.17	-0.05	0.62	0.03	0.04	0.23	-0.06	0.17	-0.21	-0.0333333	-0.98	-0.17	-0.29	0.13	-0.15	0.01	-0.31	0.37	-0.27	-0.184444	-0.08	0.47	0.195	1.2	0.67	0.935	1.52	0.33	-2.09	0.67	-0.7	-0.054
RV1035C	|| transposase || insertion seqs and phages ||	0.850026	-0.61	-0.15	-0.11	-0.29	-0.2	-0.08	-0.26	-0.18	-0.93	0.06	-0.11	-0.326667	-0.31	-0.34	-0.2	-0.283333	0.31	0.29	0	0.11	-0.46	-0.21	0.11	0.07	1.38	0.177778	0.35	0.84	0.595	-0.23	1.42	0.595	0.45	1.03	-1.01	1.42	-0.14	0.35
RV1045	|| hypothetical protein || unknown ||	-3.70009	1.22	0.46	-0.05	0.543333	-0.13	0.14	0.09	0.0333333	0.21	0.03	-0.33	-0.03	0.07	0.06	0.31	0.146667	0.34	0.86	-0.1	0.17	0.32	0.01	0.11	0.31	2	0.446667	0.64	1.51	1.075	-0.6	1.45	0.425	1.78	1.84	1.26	1.45	0.01	1.268
RV1074C	fadA3 || beta-ketoacyl CoA thiolase || lipid metabolism ||	-1.71433	-0.61	-0.74	-0.46	-0.603333	-1.49	-0.91	-2.07	-1.49	-1.01	-1.24	-0.57	-0.94	-1.29	-1.42	-0.48	-1.06333	-1.02	-0.82	-0.9	-0.72	-1.18	-0.61	-0.59	-0.83	-0.95	-0.846667	-1.24	-0.45	-0.845	-0.07	-1.32	-0.695	-1.5	-0.22	0.84	-1.32	0.06	-0.428
RV1086	|| short-chain Z-isoprenyl diphosphate synthase || conserved hypotheticals ||	0.756119	0.33	0.31	0	0.213333	0.49	0.29	0.72	0.5	0.93	1.22	0.54	0.896667	0.95	0.99	1.28	1.07333	1.78	0.85	1.16	0.77	1.64	1.64	1.01	0.78	1.71	1.26	2.29	-0.72	0.785	1.09	1.01	1.05	0.81	0.79	-2.83	1.01	-0.12	-0.068
RV1092C	coaA || pantothenate kinase || intermediary metabolism and respiration ||	0.784646	0.27	-0.22	-0.19	-0.0466667	-0.62	-0.58	-0.25	-0.483333	-0.28	-0.55	-0.42	-0.416667	-0.46	-0.68	0.15	-0.33	0.49	0.35	0.02	0.52	-0.42	-0.63	0.05	-0.12	-0.76	-0.0555556	-0.45	0.42	-0.015	-1.45	1.61	0.08	-1.62	-1.67	0.18	1.61	0.06	-0.288
RV1098C	fumC || fumarase fum || intermediary metabolism and respiration ||	-1.38648	-0.95	-0.23	-0.35	-0.51	-0.49	-0.71	-0.86	-0.686667	-1.17	-0.93	-0.77	-0.956667	-1.18	-1.56	-1.18	-1.30667	-1.21	-1.18	-1.79	-0.56	-2.59	-1.25	-0.68	-0.83	-3.25	-1.48222	-2.99	-1.5	-2.245	-2.37	-1.27	-1.82	-1.41	-2.01	0.51	-1.27	-0.05	-0.846
RV1102C	|| conserved hypothetical protein || conserved hypotheticals ||	-2.19648	0.11	0.47	0.07	0.216667	-0.07	0.14	0.26	0.11	-0.17	0.06	0.04	-0.0233333	-0.09	0.54	-0.08	0.123333	-0.1	-1.01	-0.32	-1.11	0.62	0.06	-0.59	-0.54	0.29	-0.3	0.8	-1.26	-0.23	0.07	-0.94	-0.435	-2.71	-2.31	-1.1	-0.94	-0.16	-1.444
RV1103C	|| conserved hypothetical protein || unknown ||	0.692356	0	-0.12	-0.2	-0.106667	-0.33	0.09	-0.25	-0.163333	0.38	0.25	-0.13	0.166667	0.28	0.6	0.45	0.443333	0.06	-0.24	0.11	0.21	0.69	0.39	0.38	0.32	0.74	0.295556	1.04	-1.54	-0.25	-0.25	-1.21	-0.73	-2.27	-2.09	-2.63	-1.21	-0.11	-1.662
RV1116	|| hypothetical protein || unknown ||	-1.1352	2	0.97	-0.85	0.706667	-0.62	0.11	-0.25	-0.253333	1.25	-0.95	-0.03	0.09	-0.38	-1.49	0.47	-0.466667	-0.28	-0.27	0.2	1.04	0.02	1.07	1.71	1.99	1.18	0.74	2.38	3.6	2.99	2.81	0.92	1.865	0.78	2.92	4.18	0.92	-0.05	1.75
RV1124	ephC || epoxide hydrolase || virulence, detoxification, adaptation ||	-1.8396	-0.37	-0.33	-0.95	-0.55	-0.92	-0.48		-0.7	-0.23	-0.71	-0.85	-0.596667	-1.07	-1.18	-0.66	-0.97	-3.89	-0.48	-0.67	-0.27	-0.08	-0.64	0.21	-0.05	-0.68	-0.727778	-1.66	-0.72	-1.19	-0.17	0.92	0.375	-1	0.45	0.85	0.92	-0.14	0.216
RV1129C	|| transcriptional regulator || regulatory proteins ||	0.87936	0.19	-0.36	0.09	-0.0266667	-0.29	-0.4	0.36	-0.11	0.36	-0.07	0.35	0.213333	0.11	0.02	0.59	0.24	0.18	0.78	0.28	1.51	0.66	0.68	1.41	1.24	0.39	0.792222	0.95	1.29	1.12	2.18	1.26	1.72	0.67	0.45	0.45	1.26	-0.34	0.498
RV1141C	echA11 || enoyl-CoA hydratase || lipid metabolism ||	-2.60468	1.8	1.27	0.61	1.22667	0.92	0.9	0.46	0.76	1.86	1.81	0.53	1.4	1.79	1.94	1.29	1.67333	1.35	0.91	1.57	1.45	2.54	2.14	1.52	1.54	1.69	1.63444	2.27	1.69	1.98	1.74	0.81	1.275	0.97	2.18	1.57	0.81	0.36	1.178
RV1151C	|| transcriptional regulator || regulatory proteins ||	1.31925	0.53	1.07	0.72	0.773333	1.13	0.98	0.85	0.986667	1.32	1.14	0.47	0.976667	1.34	1.19	1.1	1.21	1.5	0.72	1.5	0.81	1.64	1.48	2.33	0.93	0.94	1.31667	2.19	-0.27	0.96	0.18	0.33	0.255	-3.17	-0.11	-0.12	0.33	0.26	-0.562
RV1154C	|| hypothetical protein || unknown ||	0.612108	0.34	0.42	0.22	0.326667	0.39	-0.74	0.11	-0.08	0.95	0.29	0.28	0.506667	0.17	0.3	0.32	0.263333	0.5	0.28	0.28	0.23	0.42	0.2	0.26	-0.11	0.3	0.262222	-0.03	0.36	0.165	0.35	0.25	0.3	0.22	-0.48	-2.18	0.25	-0.17	-0.472
RV1179C	|| hypothetical protein || unknown ||	1.78569	0.65	0.07	-0.27	0.15	-0.13	-0.29	-0.25	-0.223333	-0.6	-0.48	-0.4	-0.493333	-0.51	-0.39	-1.18	-0.693333	-1.07	0.49	-1.76	0.66	-1.22	-1.6	0.32	0.36	-0.47	-0.476667	-0.86	-0.23	-0.545	-0.16	0.05	-0.055	1.35	-1.1	-3.62	0.05	-0.04	-0.672
RV1193	fadD36 || fatty-acid-CoA ligase || lipid metabolism ||	0.822401	-0.1	0.28	0.28	0.153333	0.31	0.19	0.08	0.193333	0.14	0.09	0.15	0.126667	0.02	-0.02	-0.44	-0.146667	-0.77	0.13	-0.65	0.34	-0.35	-0.45	0.29	0.23	-0.61	-0.204444	-1.02	-1.31	-1.165	-1.52	0.04	-0.74	-0.32	-0.51	-2.99	0.04	0.39	-0.678
RV1212C	|| glycosyltransferase || cell wall and cell processes ||	-1.05722	0.15	0.19	0.23	0.19	0.1	0.25	-0.05	0.1	0.36	0.16	0.36	0.293333	-0.09	0.36	0.58	0.283333	0.76	0.19	0.35	0.45	0.14	0.65	0.21	0.19	0.5	0.382222	0.39	0.5	0.445	0.31	0.11	0.21	0.03	-0.75	0.23	0.11	0	-0.076
RV1218C	|| tetronasin-transport ATP-binding protein ABC transporter || cell wall and cell processes ||	1.98321	0.32	1.06	0.82	0.733333	0.42	0.77	0.17	0.453333	0.32	0.35	0.36	0.343333	0.13	0.24	-0.24	0.0433333	-0.23	0.29	0	0.02	-0.4	-0.1	0.15	0.2	0.06	-0.00111111	-0.19	-0.37	-0.28	0.52	-2.2	-0.84	-2.68	-0.99	-0.34	-2.2	-0.06	-1.254
RV1232C	|| conserved hypothetical protein || unknown ||	-1.28744	-0.37	-0.07	-0.05	-0.163333	0.33	-0.25	0.08	0.0533333	-0.38	0.24	-0.45	-0.196667	-0.27	-0.68	-0.77	-0.573333	-0.68	-0.19	-0.6	-0.21	-0.68	-0.97	-0.16	-0.13	-0.85	-0.496667	-2.03	-1.77	-1.9	-2.12	-2.33	-2.225	-1.9	-1.09	-0.82	-2.33	0.06	-1.216
RV1233C	|| conserved membrane protein || unknown ||	0.961133	0.03	-0.12	-0.15	-0.08	-0.2	-0.3	-0.47	-0.323333	-0.44	-0.14	-0.68	-0.42	-0.85	-0.46	1.06	-0.0833333	-1.64	-1.37	-1.46	-1.15	-1.28	-1.12	-1.22	-0.92	-2.14	-1.36667	-1.56	-3.1	-2.33	-3.72	-2.48	-3.1	-0.45	-0.51	-1.11	-2.48	-0.04	-0.918
RV1309	atpG || ATP synthase gamma chain || intermediary metabolism and respiration ||	0.682488	-0.95	-0.85	-1.39	-1.06333	-1.7	-1.42	-1.88	-1.66667	-2.25	-2.03	-1.21	-1.83	-2.47	-2.07	-2.56	-2.36667	-2.68	-1.49	-2.39	-2.11	-3.03	-2.79	-1.91	-1.83	-2.56	-2.31	-3.77	-2.38	-3.075	-4.65	-3.05	-3.85	-3.71	-3.92	-3.87	-3.05	-0.09	-2.928
RV1322	|| conserved hypothetical protein || unknown ||	-2.05533	0.54	0.08	0.02	0.213333	0.07	0.11	-0.13	0.0166667	0.22	0.17	0	0.13	0.35	0.22	-0.27	0.1	0.13	-0.11	0.28	-0.27	0.77	-0.26	-0.49	-0.37	0.8	0.0533333	0.99	-1.14	-0.075	-0.87	-0.15	-0.51	0.01	0.81	5.24	-0.15	0.1	1.202
RV1335	|| 9.5 kda culture filtrate antigen cfp10a || conserved hypotheticals ||	-2.58301	-0.81	-0.7	-0.25	-0.586667	-0.56	-0.63	-0.2	-0.463333	-0.74	-0.65	-0.14	-0.51	-0.44	-0.23	-0.36	-0.343333	-0.45	-0.44	-0.6	-0.61	-0.34	-0.34	-0.49	-0.84	-1.02	-0.57	-0.66	-1.83	-1.245	-1.15	-0.81	-0.98	-2.51	-0.33	-0.59	-0.81	-0.02	-0.852
RV1353C	|| transcriptional regulator || regulatory proteins ||	-0.80619	0.21	-0.18	0.18	0.07	-0.12	0.2	0.26	0.113333	0.13	-0.33	0.23	0.01	0.13	0.45	0.18	0.253333	0.92	0.33	-0.07	0.64	0.1	0.24	0.69	0.51	0.04	0.377778	-0.18	-0.44	-0.31	1.22	0.78	1	0.42	0.66	-1.85	0.78	-0.35	-0.068
RV1355C	moeY || molybdopterin biosynthesis protein || intermediary metabolism and respiration ||	-0.812835	0.25	-0.53	-0.25	-0.176667	-0.19	-0.47	-0.05	-0.236667	-0.39	0.17	-0.73	-0.316667	-0.3	-0.96	-0.2	-0.486667	-0.25	-0.68	-0.22	-0.17	-0.3	-0.46	-0.81	-0.7	-0.7	-0.476667	-0.28	1.12	0.42	1.42	-2.1	-0.34	-1.01	-2.03	-3.78	-2.1	0.12	-1.76
RV1367C	|| conserved hypothetical protein || cell wall and cell processes ||	-0.869629	0.43	0.11	0.1	0.213333	0.17	0.45	0.11	0.243333	0.76	0.5	0.13	0.463333	0.7	0.89	0.49	0.693333	0.57	0.57	0.82	0.74	1.03	0.47	0.42	0.47	0.7	0.643333	1.24	0.29	0.765	0.27	-0.71	-0.22	-0.43	0.52	3.12	-0.71	-0.06	0.488
RV1372	pks18 || conserved hypothetical protein || lipid metabolism ||	1.9883	0.41	0.21	0.36	0.326667	0.53	0.16	0.03	0.24	0.05	0.47	0.41	0.31	0.53	0	-0.1	0.143333	0.08	-0.23	0.04	0.34	0.11	0.24	0.02	-0.14	-0.12	0.0377778	-0.98	-2.21	-1.595	0.23	-1.11	-0.44	-0.45	-1.19	0.49	-1.11	-0.17	-0.486
RV1454C	qor || quinone reductase || intermediary metabolism and respiration ||	-1.33022	-0.67	-0.37	-0.34	-0.46	-0.83	-0.39	-0.25	-0.49	-0.76	-0.84	-0.6	-0.733333	-0.92	-0.96	-0.47	-0.783333	-0.25	0.17	-0.26	0.01	-0.87	-0.71	0.04	-0.06	-0.78	-0.301111	-1.33	1.03	-0.15	0.36	-0.14	0.11	-1.25	-1.92	-0.87	-0.14	0.2	-0.796
RV1507C	|| conserved hypothetical protein || unknown ||	-1.12011	0.94	0.56	0.12	0.54	0.23	0.32	-0.15	0.133333	-0.21	-0.52	-0.16	-0.296667	-0.41	0	-0.6	-0.336667	-0.71	-0.77	-0.78	-1.04	-0.52	-0.73	-0.76	-0.86	-0.6	-0.752222	-1.95	-1.97	-1.96	-1.49	-1.73	-1.61	-1.58	-1.12	-0.25	-1.73	-0.03	-0.942
RV1515C	|| conserved hypothetical protein || conserved hypotheticals ||	0.838444	0.26	0.45	-0.17	0.18	0.08	-0.04	-0.37	-0.11	-0.1	-0.21	-0.5	-0.27	-0.86	-0.87	-1.31	-1.01333	-0.57	-0.55	-0.93	-0.74	-1.48	-1.46	-0.62	-0.6	-0.24	-0.798889	-0.84	0.32	-0.26	-1.09	0.17	-0.46	0.25	-1.56	-0.45	0.17	-0.03	-0.324
RV1528C	papA4 || polyketide synthase associated protein || lipid metabolism ||	-2.03123	-0.29	0.03	0.19	-0.0233333	-0.05	-0.43	0.81	0.11	0.4	0.73	0.8	0.643333	0.35	0.64	0.78	0.59	1.37	0.36	0.8	0.38	1.52	0.77	0.7	0.62	2.45	0.996667	4.16	2	3.08	3.59	7.6	5.595	7.85	7.26	8.31	7.6	0.05	6.214
RV1541C	lprI || lipoprotein || cell wall and cell processes ||	1.64281	-0.17	-0.11	0.24	-0.0133333	-0.06	0.18	-0.35	-0.0766667	-1.44	-1.04	-0.13	-0.87	-0.43	-0.35	-0.05	-0.276667	-0.21	0.33	-0.61	0.34	-1.51	-0.1	0.36	0.27	-0.72	-0.205556	-0.55	-0.65	-0.6	-1.56	0.09	-0.735	-1.16	-0.6	-0.97	0.09	0.42	-0.444
RV1588C	|| 13E12 repeat family protein || insertion seqs and phages ||	-5.01617	0.28	-0.75	-0.05	-0.173333	-0.09	-0.81	-0.04	-0.313333	-0.26	-0.16	0.32	-0.0333333	0.44	0.06	0.43	0.31	0.41	0.74	0.69	0.94	0.67	0.39	0.7	0.8	0.4	0.637778	0.67	0.89	0.78	3.3	1.21	2.255	2.01	2.33	2.65	1.21	0.1	1.66
RV1600	hisC1 || histidinol-phosphate aminotransferase || intermediary metabolism and respiration ||	1.44881	0.16	0.75	1.22	0.71	1.14	0.96	1.2	1.1	0.56	1.13	0.85	0.846667	0.82	0.73	0.18	0.576667	0.3	0.01	0.4	-0.24	0.37	0.31	0.2	0.3	-0.48	0.13	-0.07	-1.51	-0.79	0.33	-1.96	-0.815	-1.31	-2.27	-3.54	-1.96	-0.14	-1.844
RV1616	|| conserved membrane protein || conserved hypotheticals ||	-4.88353	0.32	0.52	0.03	0.29	0.51	0.35	-0.05	0.27	0.56	0.29	-0.01	0.28	0.29	0.75	0.34	0.46	0.32	0	0.05	0	0.53	0.75	0.23	0.13	0.02	0.225556	0.02	-1.6	-0.79	-0.88		-0.88	-2.15	-4.04	-1.74		-0.12	-2.0125
RV1629	polA || DNA polymerase I || information pathways ||	-1.33306	-0.13	0.26	0.45	0.193333	0.42	0.81	0.43	0.553333	0.09	0.6	0.15	0.28	-0.04	-0.37	-0.33	-0.246667	-0.51	0.15	-0.18	-0.17	-0.45	-0.36	0.02	0.05	-0.14	-0.176667	-0.68	0.32	-0.18	-1.68	-0.12	-0.9	0.52	0.94	0.74	-0.12	0.05	0.426
RV1636	TB15.3 || iron-regulated conserved hypothetical protein || conserved hypotheticals ||	-1.92709	0.74	0.9	0.59	0.743333	1.08	0.91	0.26	0.75	0.21	0.24	0.08	0.176667	-0.03	-0.08	-0.6	-0.236667	-0.18	-0.73	-0.5	-0.67	-0.56	-0.39	-0.41	-0.54	-1.15	-0.57	-0.86	-1.8	-1.33	-1.48	-1.81	-1.645	-1.97	-1.77	-2.93	-1.81	0.21	-1.654
RV1657	argR || arginine repressor || regulatory proteins ||	-0.954236	-0.16	0.97	0.29	0.366667	0.39	0.72	-0.45	0.22	-0.61	-0.67	-0.23	-0.503333	-0.79	-0.65	-0.8	-0.746667	-0.62	0.45	-0.63	0.45	-1.01	-0.9	0.66	0.46	-1.07	-0.245556	-0.39	-0.31	-0.35	1.75	-0.74	0.505	-0.61	-0.59	-0.59	-0.74	0.1	-0.486
RV1670	|| conserved hypothetical protein || conserved hypotheticals ||	-1.46523	0.12	0.28	-0.02	0.126667	-0.18	0.25	0.14	0.07	0.63	0.09	1.22	0.646667	0.03	-0.05	0.38	0.12	0.48	0.16	0.17	0.21	1.05	0.8	0.86	0.45	1.01	0.576667	1.11	0.04	0.575	1.7	1.67	1.685	2.35	-0.64	0.1	1.67	0.05	0.706
RV1695	ppnK || inorganic polyphosphate/ATP-NAD kinase || conserved hypotheticals ||	-1.14263	-1.12	-0.74	-0.56	-0.806667	-0.65	-0.51	-0.19	-0.45	-0.95	-0.37	-0.38	-0.566667	-1.07	-0.78	-1.07	-0.973333	-1.09	-0.51	-1.19	-0.66	-1.32	-0.85	-0.52	-0.5	-1.13	-0.863333	-1.75	0.31	-0.72	-0.32	0.52	0.1	-1.52	-1.07	-0.63	0.52	-0.12	-0.564
RV1713	engA || GTP-binding protein || conserved hypotheticals ||	0.950454	-1.39	-1.2	-0.43	-1.00667	-1.5	-1.27	-0.76	-1.17667	-1.93	-1.26	-0.25	-1.14667	-1.74	-1.05	-1.76	-1.51667	-2.13	-0.51	-1.23	-1.43	-2.32	-1.6	-1.12	-0.87	-0.93	-1.34889	-2.49	-0.37	-1.43	-0.72	0.3	-0.21	-0.22	-0.76	0.21	0.3	-0.48	-0.19
RV1727	|| conserved hypothetical protein || conserved hypotheticals ||	-1.37065	-0.55	0.37	0.51	0.11	0.18	0.63	0.79	0.533333	0.66	0.39	0.69	0.58	0.22	0.44	0.71	0.456667	0.81	0.08	0.62	0.37	1.05	0.79	0.3	0.86	-0.13	0.527778	0.15	0.71	0.43	1.1	1.48	1.29	0.78	0.58	-1.87	1.48	0.35	0.264
RV1732C	|| conserved hypothetical protein || conserved hypotheticals ||	-0.982962	0	0.66	0.6	0.42	1.27	1.34	0.57	1.06	0.66	1.32	0.39	0.79	1.62	1.06	0.59	1.09	0.97	0.46	1.12	0.74	1.33	1.02	0.76	0.81	1.1	0.923333	1.06	-1.4	-0.17	-1.2	-2.22	-1.71	-2.61	-1.62	-0.5	-2.22	0.18	-1.354
RV1735C	|| hypothetical membrane protein || unknown ||	-1.54089	3.99	2.05	0.3	2.11333	1.26	2.61	0.2	1.35667	3.3	1.58	0.32	1.73333	1.84	2.63	0.95	1.80667	1.25	1.32	2.18	1.34	3.19	2.88	1.72	1.53	1.31	1.85778	1.44	5.11	3.275	7.63	3.04	5.335	2.41	3.14	4.38	3.04	0.29	2.652
RV1749C	|| membrane protein || cell wall and cell processes ||	-1.59695	0.86	1.03	1.12	1.00333	1.06	1.11	1.46	1.21	1.02	0.94	0.94	0.966667	0.95	0.81	0.33	0.696667	0.17	1.34	0.59	1.14	0.57	0.62	1.21	1.17	0.6	0.823333	0.23	-1.04	-0.405	-0.31	-1.7	-1.005	-2.1	-2.23	-1.01	-1.7	0.23	-1.362
RV1750C	fadD1 || fatty-acid-CoA ligase || lipid metabolism ||	-0.85669	1.55	1.93	1.71	1.73	2.08	2.14	2.19	2.13667	1.5	2.13	2	1.87667	1.65	2.29	1.46	1.8	1.73	1.55	1.47	1.29	1.84	1.88	1.83	1.79	1.26	1.62667	1.63	0.38	1.005	-0.27	1.46	0.595	0.27	0.04	1.02	1.46	-0.08	0.542
RV1758	cut1 || cutinase || cell wall and cell processes ||	0.832638	0.33	0.1	0.45	0.293333	0.29	0.46	0.53	0.426667	-0.22	0.68	0.53	0.33	0.64	0.57	0.04	0.416667	-0.44	0.34	0.24	0.18	-0.11	0.85	0.84	0.11	0.18	0.243333	0.29	0.15	0.22	1.24	2.11	1.675	1.92	1.98	2.91	2.11	-0.14	1.756
RV1781C	malQ || 4-alpha-glucanotransferase || intermediary metabolism and respiration ||	-3.95388	2.06	0.97	0.11	1.04667	0.94	1.41	0.05	0.8	2.07	1.22	0.21	1.16667	1.25	1.1	0.96	1.10333	0.88	0.9	1.64	1.15	2.02	1.32	1.07	1.08	1.89	1.32778	2.07	2.71	2.39	3.42	1.44	2.43	1.24	1.53	-0.62	1.44	0.19	0.756
RV1788	PE18 || PE family protein || PE/PPE ||	0.959688	-0.07	0.81	0.73	0.49	0.22	0.59	-0.11	0.233333	-1.3	-0.27	-0.32	-0.63	-0.99	-0.56	-1.06	-0.87	-1.28	-0.93	-1.05	-1	-1.41	-1.35	-0.66	-0.45	-1.3	-1.04778	-1.54	-3.61	-2.575	-1.39	-4.41	-2.9	-1.33	-1.56	-3.39	-4.41	-0.05	-2.148
RV1807	PPE31 || PPE family protein || PE/PPE ||	0.891101	-2.89	-0.5	-0.05	-1.14667	-0.06	-0.15	0.43	0.0733333	-1.89	0.83	0.35	-0.236667	0.75	-2.54	-1.93	-1.24	1.36	-1.13	1.09	-1.33	-1.64	-1.83	-1.79	-1.7	-2.08	-1.00556	-2.23	-2.33	-2.28	-2.48	0.65	-0.915	0.23	0.54	1.6	0.65	0.38	0.68
RV1823	|| conserved hypothetical protein || conserved hypotheticals ||	-0.844427	-0.55	-0.44	-0.18	-0.39	-0.29	-0.85		-0.57	-0.82	-0.94	-0.33	-0.696667	-0.61	-1.4	-0.61	-0.873333	-0.4	-0.91	-0.7	-0.7	-0.73	-0.92	-0.98	-0.95	-1.22	-0.834444	-0.58	-0.15	-0.365	-0.11	0.78	0.335	-0.43	-0.48	-1.8	0.78	0.21	-0.344
RV1834	|| hydrolase || conserved hypotheticals ||	0.879561	-0.13	1.14	0.47	0.493333	0.86	1.35	0.18	0.796667	0.01	0.43	0.81	0.416667	0.08		0.03	0.055	-0.11	-0.52	0.28	-0.14	-0.06	0.19	-0.15	-0.37	0.15	-0.0811111	-0.11	-0.36	-0.235	0.52	-0.13	0.195	0.1	0.21	2.65	-0.13	0.06	0.578
RV1839C	|| conserved hypothetical protein || conserved hypotheticals ||	-1.43659	0	-0.25	-0.19	-0.146667	-0.58	-0.4	0.06	-0.306667	-0.71	-0.69	-0.02	-0.473333	-0.55	-0.06	-0.45	-0.353333	-0.48	-0.69	-0.5	-0.71	-0.37	-0.47	-0.56	-0.66	0.22	-0.468889	0.07	-0.14	-0.035	-1.07	-0.81	-0.94	0.73	-0.53	-0.62	-0.81	0.12	-0.222
RV1841C	|| conserved membrane protein || cell wall and cell processes ||	-2.5902	-0.16	-0.35	-0.26	-0.256667	-0.5	-0.47	-0.55	-0.506667	-0.48	-0.49	-0.43	-0.466667	-0.38	-0.07	0.17	-0.0933333	-0.43	0.14	-0.36	-0.27	-1.04	-0.2	-0.37	-0.34	0.11	-0.306667	-0.3	0.61	0.155	-0.01	0.99	0.49	0.25	-0.79	5.17	0.99	-0.32	1.06
RV1854C	ndh || NADH dehydrogenase || intermediary metabolism and respiration ||	-3.4494	0.57	1.24	0.99	0.933333	1.72	1.57	0.91	1.4	0.79	1.37	0.71	0.956667	0.92	0.51	1.15	0.86	1.94	1.7	1.52	1.59	1.83	1.38	1.62	1.29	1.02	1.54333	1.56	-1.54	0.01	-0.43	0.19	-0.12	-0.45	-0.27	-1.47	0.19	0.05	-0.39
RV1875	|| conserved hypothetical protein || conserved hypotheticals ||	-1.3922	0.24	0.44	0.57	0.416667	0.51	0.7	0.8	0.67	0.65	0.59	0.69	0.643333	0.68	0.72	0.83	0.743333	1	0.66	0.94	0.35	1.51	1.43	0.63	0.59	1.95	1.00667	3.03	2.56	2.795	5.66	6.17	5.915	6.92	7.62	7.11	6.17	0.03	5.57
RV1887	|| hypothetical protein || unknown ||	0.919138	0.46	0.06	0.39	0.303333	0.4	0.19	0.36	0.316667	0.38	0.01	0.25	0.213333	0.52	0.56	-0.17	0.303333	-0.37	-0.13	-0.41	0.09	0.13	0.21	-0.21	-0.21	-1.11	-0.223333	-0.66	-3.96	-2.31	-3.48	-3.19	-3.335	-2.42	-3.36	-1.42	-3.19	-0.29	-2.136
RV1891	|| conserved hypothetical protein || unknown ||	1.02649	-0.53	-0.96	-0.6	-0.696667	-0.72	-0.8	-0.21	-0.576667	0.4	0.04	0.09	0.176667	0.47	0.42	0.28	0.39	0.55	0.25	0.48	0.44	0.67	0.65	0.29	0.15	0.91	0.487778	1.14	-0.65	0.245	0.44	-0.3	0.07	-2.15	-1.08	-0.04	-0.3	0.1	-0.694
RV1894C	|| conserved hypothetical protein || intermediary metabolism and respiration ||	-1.6505	0.38	-0.37	0.23	0.08	0.72	0.13	1.76	0.87	1.87	1.87	1.07	1.60333	2.55	2.22	2.1	2.29	2.6	1.74	3.16	1.47	4.17	2.78	1.44	1.62	4.47	2.60556	5.41	4.09	4.75	6.38	2.83	4.605	2.41	1.65	2.55	2.83	0.12	1.912
RV1922	|| conserved lipoprotein || cell wall and cell processes ||	0.889253	0.73	1.46	0.93	1.04	2.06	2.09	1.56	1.90333	2.13	2.64	0.99	1.92	2.13	2.24	2.04	2.13667	2.77	1.27	1.89	1.9	2.46	2.42	2.24	2.05	1.7	2.07778	2.02	0.34	1.18	0.96	1.15	1.055	-0.2	0.79	-0.09	1.15	0.12	0.354
RV1933C	fadE18 || acyl-CoA dehydrogenase || lipid metabolism ||	-0.989768	-0.51	-0.23	-0.3	-0.346667	-0.43	-0.7	-0.2	-0.443333	-0.52		-0.16	-0.34	-0.56	-0.65	0.2	-0.336667	0.07	0.43	-0.15	0.23	-1.15	-0.2	0.09	-0.16	-0.34	-0.131111	0.49	1.4	0.945	0.24	1.35	0.795	0.4	1.23		1.35	-0.38	0.65
RV1937	|| oxygenase || intermediary metabolism and respiration ||	-1.02056	-0.54	0.7	0.44	0.2	0.47	0.7	0.05	0.406667	-0.52		-0.12	-0.32	0.24	0.26	-0.09	0.136667	-0.04	-0.16	0.29	-0.4	0.1	0.13	-0.03	-0.03	0.22	0.00888889	0.4	1.75	1.075	2.51	1.83	2.17	-1.25	0.59	-1.26	1.83	-0.18	-0.054
RV1939	|| oxidoreductase || intermediary metabolism and respiration ||	-2.43263	0.35	0.41	0.53	0.43	0.75	0.92	0.01	0.56	1	0.91	0.09	0.666667	0.82	1.33	0.97	1.04	1.31	0.84	1.37	0.89	1.64	1.36	0.85	0.65	1.35	1.14	1.57	1.46	1.515	3.15	0.17	1.66	1.28	1.1	1.57	0.17	0.19	0.862
RV1950C	|| conserved hypothetical protein || conserved hypotheticals ||	1.47592	1.66	1.82	1.97	1.81667	2.63	3.38	2.88	2.96333	2.98	3.8	1.76	2.84667	1.88	2.92	3.16	2.65333	3.54	2.58	2.87	2.32	3.53	3.98	3.31	3.33	1.93	3.04333	2.85	0.33	1.59	2.68	-0.29	1.195	0.03	-0.17	0.91	-0.29	0.02	0.1
RV1966	mce3A || MCE-family protein || virulence, detoxification, adaptation ||	-3.81316	0.41	0.6	-0.07	0.313333	0.14	0.59	-0.13	0.2	-0.39	0.35	-0.09	-0.0433333	0.45	0.5	0.14	0.363333	0.21	0.25	0.47	0.5	0.3	-0.68	-0.49	0.28	0.49	0.147778	0.51	1.3	0.905	2.49	0.46	1.475	1.1	1.03	-0.42	0.46	0.02	0.438
RV1968	mce3C || MCE-family protein || virulence, detoxification, adaptation ||	-2.01435	0.63	0.57	0.34	0.513333	0.17	0.47	0.11	0.25	-0.06	-0.53	0.28	-0.103333	-0.26	-0.13	0.08	-0.103333	-0.11	-0.04	0.28	0.46	0.38	0.14	0.37	0.51	0.72	0.301111	0.41	1.55	0.98	3.2	1.11	2.155	1.23	1.48	2.38	1.11	0.18	1.276
RV2016	|| hypothetical protein || unknown ||	0.771193	1.05	1.18	0.57	0.933333	1.3	1.14	0.82	1.08667	1.99	1.45	1.41	1.61667	2.47	2.52	2.5	2.49667	2.91	1.45	2.66	1.6	3.44	2.86	2.14	2.08	3.14	2.47556	4.47	1.01	2.74	1.33	0.71	1.02	1.79	1.93	2.05	0.71	0.22	1.34
RV2055C	rpsR || 30S ribosomal protein S18 rpsR2 || information pathways ||	-2.77839	1.39	1.23	1.18	1.26667	1.01	1.19	0.75	0.983333	1.14	1.07	0.88	1.03	0.4	1.23	0.34	0.656667	0.78	0.65	0.56	0.49	0.88	0.65	0.86	0.85	0.81	0.725556	0.59	-0.14	0.225	-1.18	-1.51	-1.345	-0.74	-1.08	0.94	-1.51	0.26	-0.426
RV2073C	|| short-chain type dehydrogenase || intermediary metabolism and respiration ||	-1.30085	-0.59	0.77	-0.01	0.0566667	0.45	0.39	0.09	0.31	0	0.29	0.2	0.163333	0.95	0.14	0.15	0.413333	0.44	0.57	0.23	0.51	-0.37	-0.28	0.24	0.34	0	0.186667	0.6	0.31	0.455	0.58	1.65	1.115	2.39	3.26	1.31	1.65	0.03	1.728
RV2075C	|| hypothetical exported protein || unknown ||	-1.24475	-0.56	-0.44	-0.2	-0.4	-0.16	-0.12	-0.29	-0.19	-0.47	-0.64	0.04	-0.356667	0.47	-0.08	-0.09	0.1	-0.43	-0.36	-0.39	-0.33	-0.52	-0.47	-0.97	-0.79	-0.09	-0.483333	0.36	0.65	0.505	1.11	1.1	1.105	1.35	1.61	0.91	1.1	0.41	1.076
RV2100	|| conserved hypothetical protein || conserved hypotheticals ||	-0.814198	0.04	-0.07	0.06	0.01	-0.01	0.14	0.05	0.06	0.06	0.28	0.07	0.136667	0.37	0.17	0.8	0.446667	0.9	0.98	0.85	0.8	-0.32	0.73	0.52	0.5	1.1	0.673333	1.24	1.13	1.185	0.75		0.75	0.64	0.98	1.01		0.29	0.73
RV2113	|| membrane protein || cell wall and cell processes ||	1.03661	-1.06	-0.05	-0.04	-0.383333	0.23	0.14	-0.31	0.02	-0.36	-0.43	-0.41	-0.4	-0.14	-0.21	-0.59	-0.313333	-1.19	-0.54	-0.82	-0.56	-1.41	-1.26	-0.45	-0.32	-1.78	-0.925556	-1.94	-1.34	-1.64	-1.44	1.1	-0.17	-0.94	-1.03	0.66	1.1	0.09	-0.024
RV2124C	metH || 5-methyltetrahydrofolate-homocystein methyltransferase || intermediary metabolism and respiration ||	-2.16584	-0.15	-0.47	-0.41	-0.343333	-0.84	-0.89	-0.29	-0.673333	-1.06	-0.79	-0.61	-0.82	-0.88	-0.87	-0.56	-0.77	-0.19	-0.46	-0.49	-0.79	-1.06	-0.98	-0.8	-0.8	-0.56	-0.681111	-0.76	0.05	-0.355	-1.66	-1.94	-1.8	-1.25	-1.09	-1.85	-1.94	0.21	-1.184
RV2134C	|| conserved hypothetical protein || conserved hypotheticals ||	1.09315	-0.25	0.08	-0.26	-0.143333	0.54	0.23	-0.03	0.246667	0.63	0.93	-0.06	0.5	1.19	1.03	1.26	1.16	1.12	0.46	1.19	1.02	1.87	1.66	0.93	0.99	1.11	1.15	2.01	0.31	1.16	2.09	0.96	1.525	0.35	-0.06	0.91	0.96	-0.06	0.42
RV2151C	ftsQ || cell division protein || cell wall and cell processes ||	-1.74742	-1.39	-1.52	-1.04	-1.31667	-1.51	-1.94	-1.02	-1.49	-2.05	-1.82	-0.19	-1.35333	-1.21	-1.27	-0.3	-0.926667	-1.47	-1.81	-0.95	-1.49	-2.14	-1.33	-1.6	-1.56	-1.21	-1.50667	-1.79	-0.8	-1.295	-1.65	-1.07	-1.36	-0.64	-1.29	-2.8	-1.07	0	-1.16
RV2155C	murD || UDP-N-acetylmuramoylalanine-D-glutamate ligase || cell wall and cell processes ||	-1.22624	-2.92	-3.18	-2.27	-2.79	-3.44	-3.89	-2.59	-3.30667	-4.27	-4.09	-1.84	-3.4	-3.02	-4.13	-3.25	-3.46667	-3.93	-3.2	-3.49	-3.09	-4.08	-3.65	-3.64	-3.74	-3.1	-3.54667	-4.07	-3.12	-3.595	-3.08	-1.38	-2.23	-1.62	-2.68	-2.21	-1.38	0.15	-1.548
RV2204C	|| conserved hypothetical protein || conserved hypotheticals ||	-1.2341	0.27	0.33	0.45	0.35	0.37	0.59	0.4	0.453333	0.51	0.49	0.84	0.613333	0.78	0.8	0.71	0.763333	0.87	0.42	0.72	0.59	0.84	1	0.81	0.73	1.27	0.805556	1.31	-0.05	0.63	1.4	1.86	1.63	2.23	1.72	2.14	1.86	0.17	1.624
RV2253	|| secreted protein || unknown ||	0.738157	-0.51	-1.21	-0.1	-0.606667	-0.82	-0.65	0.25	-0.406667	-1.35	-0.6	0.18	-0.59	-0.62	-0.56	-0.23	-0.47	-0.83	-0.04	-0.17	-1.11	-1.17	-0.87	-1.07	-1.27	0.56	-0.663333	0.49	1.89	1.19	1.11	0.67	0.89	1.21	2.72	2.87	0.67	0.16	1.526
RV2280	|| dehydrogenase || intermediary metabolism and respiration ||	-2.05259	-0.92	-0.09	0.22	-0.263333	0.13	0.6	0.83	0.52	0.56	1.21	0.3	0.69	-0.37	-0.07	0.18	-0.0866667	0.3	0.13	0.29	-0.67	0.47	0.71	0.23	0.14	-0.91	0.0766667	-0.28	-1.47	-0.875	-1.59	-2.11	-1.85	-0.2	-0.48	-2.99	-2.11	-0.2	-1.196
RV2296	|| haloalkane dehalogenase || intermediary metabolism and respiration ||	-2.03051	-0.6	-0.02	0.13	-0.163333	0.16	0.13	0.41	0.233333	-0.28	0.15	0.47	0.113333	0.68	0.35	0.53	0.52	0.39	0.41	0.67	0.28	0.09	0.53	0.19	0.36	-0.01	0.323333	-0.32	0.51	0.095	-1.37	0.79	-0.29	0.2	0.71	1.07	0.79	0.06	0.566
RV2303C	|| antibiotic-resistance protein || intermediary metabolism and respiration ||	-3.30246	-0.36	-0.27	0.01	-0.206667	-0.04	-0.04	0.03	-0.0166667	0.12	0.24	0.1	0.153333	-0.07	-0.38	0.17	-0.0933333	0.47	0.23	0.44	0.22	0.06	0.1	-0.3	-0.26	-0.03	0.103333	0.66	0.59	0.625	1.54	1.35	1.445	2	1.25	0.03	1.35	0.02	0.93
RV2326C	|| transmembrane ATP-binding protein ABC transorter || cell wall and cell processes ||	-1.45699	0.09	-0.02	0	0.0233333	0.11	0.03	0.13	0.09	0.62	0.65	0.12	0.463333	0.43	0.3	0.32	0.35	0.62	0.37	0.64	0.82	0.99	0.52	0.46	0.46	-0.24	0.515556	-0.39	-0.55	-0.47	-0.43	1.07	0.32	0.15	0.56	1.37	1.07	0.31	0.692
RV2360C	|| hypothetical protein || unknown ||	-1.10574	-0.11	-0.17	-0.18	-0.153333	-0.2	-0.37	-0.07	-0.213333	0.04	0.04	-0.01	0.0233333	-0.29	0.35	0.14	0.0666667	-0.09	-0.68	0	-0.36	-0.58	0.58	-0.01	-0.04	-0.4	-0.175556	0.49	0.21	0.35	-1.11	-0.66	-0.885	-0.35	0.52	-0.25	-0.66	-0.13	-0.174
RV2402	|| conserved hypothetical protein || conserved hypotheticals ||	1.20178	-0.48	-0.14	-0.26	-0.293333	-0.55	-0.86	-0.55	-0.653333	-0.98	-0.6	-0.61	-0.73	-0.62	-0.84	-1.67	-1.04333	-1.53	-1.43	-1.14	-1.3	-2.2	-1.31	-0.96	-0.87	-1.87	-1.40111	-2.15	-2.27	-2.21	-2.49	-1.85	-2.17	-0.63	-2.52	-1.31	-1.85	0.38	-1.186
RV2438C	nadE || glutamine-dependent NAD(+) synthetase || conserved hypotheticals ||	-1.21874	0.05	0.21	-0.82	-0.186667	0.22	0.19	-0.07	0.113333	0.47	0.64	-0.04	0.356667	0.1	0.34	0.23	0.223333	0.57	-0.13	0.03	-0.09	0.14	0.54	0.06	0.16	-0.34	0.104444	-0.26	-0.84	-0.55	-0.55	-1.99	-1.27	-1.3	-1.23		-1.99	-0.04	-1.14
RV2443	dctA || C4-dicarboxylate-transport transmembrane protein || cell wall and cell processes ||	0.917497	0.63	0.55	-0.12	0.353333	0.21	0.31	0.09	0.203333	0.72	0.15	0.01	0.293333	0.42	0.82	0.2	0.48	0.09	0.03	0.22	0.42	0.77	0.14	0.39	0.58	0.3	0.326667	-0.42	-0.72	-0.57	-0.05	-3.46	-1.755	-1.8	-0.38	-0.72	-3.46	0.39	-1.194
RV2453C	mobA || molybdopterin-guanine dinucleotide biosynthesis protein A || unknown ||	-1.0592	-1.1	0.19	0.44	-0.156667	0.37	0.43	-0.09	0.236667	-0.9	0.06	0.26	-0.193333	0.26	-0.19	-0.82	-0.25	-0.72	-1.12	-0.53	-1.16	-1.14	-0.78	-1.07	0.14	-1.9	-0.92	-2.07	-2.68	-2.375	-2.68	-1.77	-2.225	-2.17	-1.42	-0.3	-1.77	-0.55	-1.242
RV2493	|| conserved hypothetical protein || conserved hypotheticals ||	-1.59076	-0.91	-0.93	-0.59	-0.81	-1.03	-0.76	-0.32	-0.703333	-1.4	-0.85	-0.24	-0.83	-0.57	-0.48	-0.72	-0.59	-1.06	-0.73	-0.08	-0.79	-0.94	-0.6	-0.67	-0.71	-0.41	-0.665556	-0.29	0.44	0.075	0.37	-0.53	-0.08	0.22	0.3	0.9	-0.53	-0.07	0.164
RV2500C	fadE19 || acyl-CoA dehydrogenase || lipid metabolism ||	1.37529	0.12	0.02	-0.04	0.0333333	0.05	-0.19	0.23	0.03	0.38		0.36	0.37	-0.11	0.51	1.7	0.7	2	2.71	1.29	2.57	1.99	1.96	2.94	2.97	1.57	2.22222	2.04	0.78	1.41	3.18	-0.06	1.56	0.77	1.05	0.2	-0.06	0.43	0.478
RV2505C	fadD35 || fatty-acid-CoA ligase || lipid metabolism ||	-1.49785	0.22	-0.39	0.01	-0.0533333	-0.06	0.07	0.01	0.00666667	0.13	-0.03	-0.06	0.0133333	0.02	-0.27	0.21	-0.0133333	0.57		0.46	0.15	0.63	0.39	-0.2	-0.01	1.14	0.39125	1.69	2.55	2.12	2.77	1.38	2.075	1.37	0.73	-1.91	1.38	-0.24	0.266
RV2515C	|| conserved hypothetical protein || unknown ||	-1.29855	0.57	-1.17	-0.62	-0.406667	-0.61	-1.23	-0.12	-0.653333	0.4	-1.18	-0.14	-0.306667	-0.37	-0.56	0.55	-0.126667	0.12	0.5	1.11	0.23	1.37	0.67	-0.23	-0.1	0.74	0.49	1.19	2.44	1.815	4.23	2.15	3.19	1.15	1.25	0.72	2.15	-0.14	1.026
RV2539C	aroK || shikimate kinase || intermediary metabolism and respiration ||	-2.76888	-0.56	-0.33	0.03	-0.286667	0.17	-0.2	1.78	0.583333	0.18	0.11	0.9	0.396667	0.29	-0.23	0.37	0.143333	0.66	0.14	-0.07	0.32	0.12	0.38	0.4	0.31	-0.7	0.173333	0.41	-0.13	0.14	0.44	2.19	1.315	0.53	1.44	0.36	2.19	0.04	0.912
RV2544	lppB || lipoprotein || cell wall and cell processes ||	-7.59033	0.46	-0.03	0.06	0.163333	-0.25	0.01	0.08	-0.0533333	-0.11	-0.05	-0.02	-0.06	0.54	0.54	0.13	0.403333	0.05	-0.18	0.34	-0.01	-0.23	0.08	0.04	-0.19	0.83	0.0811111	0.77	-0.54	0.115	0.3	1.39	0.845	1.23	1.35	1.73	1.39	-0.03	1.134
RV2547	|| conserved hypothetical protein || conserved hypotheticals ||	-1.69556	0.12	-0.11	-0.12	-0.0366667	-0.49	-0.49	-0.1	-0.36	-0.61	-1.07	0.04	-0.546667	-0.36	-0.65	-0.21	-0.406667	-0.34	-0.26	-0.65	0.1	-0.43	-0.32	-0.08	0.16	-0.23	-0.227778	0.53	1.06	0.795	0.26	0.44	0.35	0.73	0.72	2.13	0.44	0.15	0.834
RV2559C	|| conserved alanine, leucine valine rich protein || conserved hypotheticals ||	-1.04165	0.02	-0.32	-0.28	-0.193333	-0.39	-0.38	-0.71	-0.493333	-0.01	-0.09	-0.1	-0.0666667	-0.87	-0.51	-0.51	-0.63	-0.47	-0.35	-0.61	-0.33	0.16	-0.26	0.18	0.17	-0.25	-0.195556	-0.23	-0.36	-0.295	-0.71	-0.48	-0.595	1.24	0.01	-2.6	-0.48	0.17	-0.332
RV2562	|| conserved hypothetical protein || unknown ||	-0.994987	0.17	0.24	0.18	0.196667	0.16	0.36	0.47	0.33	-0.28	0.18	0.42	0.106667	0.17	-0.09	-0.14	-0.02	-0.33	-0.51	-0.39	-0.67	-0.26	-0.66	-0.29	-0.54	-0.06	-0.412222	-0.31	-0.49	-0.4	-3.36	5.22	0.93	0.3	-0.33	0.21	5.22	0.1	1.1
RV2578C	|| conserved hypothetical protein || unknown ||	-1.73074	-0.03	-0.19	0.16	-0.02	-0.46	0.16	0.14	-0.0533333	-0.46	-0.1	0.18	-0.126667	-0.32	-0.14	-0.11	-0.19	-0.27	0.06	0.21	-0.31	-0.22	-0.43	-0.3	-0.18	0.11	-0.147778	-0.17	0.65	0.24	0.71	2.1	1.405	0.05	0.04	-2.13	2.1	-0.02	0.008
RV2590	fadD9 || fatty-acid-CoA ligase || lipid metabolism ||	-1.27782	0.13	-0.61	-0.92	-0.466667	-1.75	-1.96	-1.26	-1.65667	-2.44	-2.9	-0.7	-2.01333	-2.07	-2.1	-1.68	-1.95	-1.95	-1.04	-1.27	-1.11	-2.62	-2.37	-1.37	-1.11	0.06	-1.42	-0.08	0.94	0.43	1.94	1.74	1.84	2.21	2.36	2.27	1.74	0.23	1.762
RV2596	|| conserved hypothetical protein || conserved hypotheticals ||	0.74811	-0.12	-0.16	-0.08	-0.12	-0.14	-0.36	-0.09	-0.196667	-0.07	-0.41	-0.04	-0.173333	0.05	-0.34	-0.1	-0.13	-1.04	-0.42	0.23	-0.07	0	0.02	-0.43	-0.39	1.1	-0.111111	1.06	0.92	0.99	0.65	-1.41	-0.38	-0.25	-1.24	-2.5	-1.41	-0.05	-1.09
RV2597	|| membrane protein || unknown ||	-2.76521	0.05	0.46	0.22	0.243333	0.24	0.18	0.1	0.173333	0.09	0.32	0.04	0.15	0.3	0.38	-0.21	0.156667	-0.42	0.04	0.15	-0.2	-0.4	-0.12	0.08	-0.11	0.42	-0.0622222	-0.1	0.4	0.15	-1.42	0.39	-0.515	0.79	1.28	4.96	0.39	0.27	1.538
RV2610C	pimA || alpha-mannosyltransferase || intermediary metabolism and respiration ||	0.931046	-0.06	-0.38	0.59	0.05	-0.84	-0.89	0.02	-0.57	-1.46	-1.42	0.15	-0.91	-1.8	-1.47	-1.15	-1.47333	-1.29	-1.23	-1.7	-0.69	-1.82	-1.26	-0.66	-0.8	-2.98	-1.38111	-2.95	-0.04	-1.495	-2.02	0.21	-0.905	0.58	-0.59	-0.29	0.21	0.28	0.038
RV2611C	|| acyltransferase || conserved hypotheticals ||	-1.22731	-1.21	-0.96	-0.87	-1.01333	-1.37	-1.14	-1.18	-1.23	-1.23	-1.63	-0.54	-1.13333	-1.81	-2.04	-1.91	-1.92	-2.59	-1.17	-2.33	-1.46	-2.24	-2.27	-1.43	-1.44	-1.87	-1.86667	-3.62	-1.83	-2.725	-3.54	-0.05	-1.795	-1.34	-1.65	-0.73	-0.05	-0.01	-0.756
RV2631	|| conserved hypothetical protein || conserved hypotheticals ||	-2.65645	5.25	5.08	3.86	4.73	5.34	4.27	2.81	4.14	4.12	4.09	3.04	3.75	4.87	5.45	3.61	4.64333	4.59	3.19	3.78	3.64	4.45	4.29	3.76	3.84	2.66	3.8	5.1	1.59	3.345	4.29	2.98	3.635	1.71	2.09	2.57	2.98	0.17	1.904
RV2634C	PE_PGRS46 || PE-PGRS family protein || PE/PPE ||	-3.28521	-0.87	-0.55	0.66	-0.253333	-0.44	-0.61	0.48	-0.19	-0.43	-0.35	0.53	-0.0833333	-0.74	-0.44	-0.62	-0.6	0	-0.5	-0.34	-0.2	-0.27	-0.56	-0.37	-0.34	0.07	-0.278889	0.28	-0.2	0.04	-1.28	1.26	-0.01	1.37	1.02	1.02	1.26	-0.12	0.91
RV2650C	|| phiRv2 phage protein || insertion seqs and phages ||	-3.61101	-0.31	-0.68	0.12	-0.29	-0.35	-0.5	0.12	-0.243333	-0.29	-0.55	0.07	-0.256667	-0.77	-0.01	0.09	-0.23	0.42	1.59	-0.19	1.18	0.15	0.14	1.79	1.58	-0.11	0.727778	0.44	2.31	1.375	2.18	5.19	3.685	4.24	4.95	4.56	5.19	-0.05	3.778
RV2655C	|| phiRv2 phage protein || insertion seqs and phages ||	-1.69773	0.14	1.17	1.1	0.803333	1.39	1.36	1.47	1.40667	0.93	1.35	1.06	1.11333	1.36	2	1.03	1.46333	2.05	0.87	1.35	0.65	1.82	1.69	0.91	1.08	0.74	1.24	1.94	0.83	1.385	-0.07	3.49	1.71	1.73	0.74	2.27	3.49	-0.03	1.64
RV2683	|| conserved hypothetical protein || conserved hypotheticals ||	-0.858017	0.43	0.37	0.1	0.3	0.37	0.41	-0.2	0.193333	0.56	0.34	0.05	0.316667	0.01	0.07	-0.07	0.00333333	0.26	0.07	-0.06	0.23		0.1	-0.09	0.08	0.1	0.08625	-0.17	1.23	0.53	-0.28	0.4	0.06	-0.32	0.02	-0.87	0.4	0.11	-0.132
RV2690C	|| conserved alanine, valine and leucine rich membrane protein || cell wall and cell processes ||	-1.55246	0.65	-0.15	0.66	0.386667	0.76	-0.76	0.2	0.0666667	-2.83	-0.1	0.41	-0.84	-0.24	0.19	0.41	0.12	0.84	-1.34	0.41	0.05	0.08	-0.68	-0.57	-0.4	-0.33	-0.215556	0.26	-0.66	-0.2	-0.82		-0.82	-0.07	1.01	2.65		0.39	0.995
RV2696C	|| conserved alanine, glycine and valine rich protein || conserved hypotheticals ||	-1.54813	-0.48	0.18	1.18	0.293333	0.05	0.68	0.93	0.553333	0.03	0.63	1.08	0.58	0.17	0.36	0.52	0.35	0.59	1.32	0.61	0.05	0.11	0.52	0.44	0.56	-0.37	0.425556	-0.34	-1.33	-0.835	-1.07	-0.02	-0.545	0.2	0.14	-0.51	-0.02	-0.33	-0.104
RV2703	sigA || RNA polymerase sigma factor || information pathways ||	-1.11086	0.61	0.58	0.33	0.506667	0.48	0.24	0.19	0.303333	0.46	-0.07	0.22	0.203333	1.3	0.55	-0.51	0.446667	-0.19	-0.1	-0.7	0.33	0.47	0.41	0.11	0.14	-1.25	-0.0866667	-0.82	-2.6	-1.71	-1.46	-3.98	-2.72	-4.28	-3.75	-2.42	-3.98	-0.32	-2.95
RV2707	|| conserved alanine and leucine rich membrane protein || conserved hypotheticals ||	0.707687	-1.01	-0.15	0.34	-0.273333	0.35	-0.2	0.39	0.18	-0.87	0.45	0.62	0.0666667	0.43	0.22	0.51	0.386667	1.31	-0.83	1.34	-0.71	0.33	0.55	-0.67	-0.64	1.87	0.283333	1.84	2.98	2.41	4.69	2.67	3.68	2	1.97	2.55	2.67	-0.62	1.714
RV2720	lexA || repressor || regulatory proteins ||	-2.92879	0.53	-0.19	-0.07	0.09	0.12	0.02	-0.54	-0.133333	-0.55	-0.3	-0.5	-0.45	-0.34	0.02	-0.04	-0.12	-0.4	-0.27	-0.22	-0.31	0.03	-0.49	0.28	-0.31	0.18	-0.167778	-0.8	1.3	0.25	-1.31	1.86	0.275	0.81	0.18	1.32	1.86	-0.32	0.77
RV2725C	hflX || GTP-binding protein || intermediary metabolism and respiration ||	-1.29347	0.81	0.54	0.15	0.5	0.8	0.68	1.25	0.91	1	1.39	1.05	1.14667	0.75	1.34	0.84	0.976667	0.75	0.93	0.88	0.9	1.02	1.35	1.21	1.22	0.06	0.924444	0.09	-0.32	-0.115	0.49	-1.94	-0.725	-0.9	-0.27	0.18	-1.94	0.47	-0.492
RV2728C	|| conserved alanine rich protein || conserved hypotheticals ||	-1.81091	-0.46	0.03	0.51	0.0266667	0.46	0.64	0.59	0.563333	0.21	1.05	0.72	0.66	0.86	0.92	0.76	0.846667	0.84	0.12	1.24	0.29	0.86	1.27	0.51	0.7	0.93	0.751111	0.65	0.76	0.705	1.05	0.95	1	0.28	-0.02	0.71	0.95	0.43	0.47
RV2729C	|| conserved alanine, valine and leucine rich membrane protein || conserved hypotheticals ||	-0.847381	0.13	0.27	0.31	0.236667	0.58	0.48	0.6	0.553333	0.01	0.48	0.39	0.293333	0.68	0.05	0.14	0.29	0.34	0	0.76	0.25	0.51	0.31	0.1	0.33	0.56	0.351111	0.39	0.86	0.625	1.52	-0.31	0.605	-0.02	-0.24	0.45	-0.31	0.3	0.036
RV2738C	|| conserved hypothetical protein || conserved hypotheticals ||	-1.36551	0.55	0.67	0.1	0.44	0.84	0.85	0.14	0.61	1.18	0.9	0.06	0.713333	1.12	0.98	0.46	0.853333	0.02	0.41	0.18	0.76	0.66	0.59	0.47	0.56	0.02	0.407778	0.17	-1.01	-0.42	-0.53	0.36	-0.085	1.07	1.63	0.47	0.36	0.22	0.75
RV2757C	|| conserved hypothetical protein || conserved hypotheticals ||	0.781653	-1.01	-0.79	-1.2	-1	-1.43	-1.41	-0.52	-1.12	-1.44	-1.23	-1.05	-1.24	-1.4	-1.03	-1.3	-1.24333	-6.01	-1.45	-1.8	-1.4	-1.02	-1.6	-1.07	-0.6	-0.62	-1.73	-1.06	-0.33	-0.695	1.57	2.72	2.145	1.04	1.88	1.93	2.72	0.41	1.596
RV2771C	|| conserved hypothetical protein || unknown ||	-1.69971	-0.46	0.35	0.18	0.0233333	0.05	-0.09	-0.06	-0.0333333	-0.64	0.07	0.12	-0.15	-0.25	-0.33	-0.53	-0.37	-0.34	-0.61	-0.59	-0.33	-0.92	-0.83	-0.22	-0.16	-0.98	-0.553333	-1.51	-1.47	-1.49	-1.17	-1.89	-1.53	1.22	0.41	-1.32	-1.89	0.01	-0.314
RV2811	|| conserved hypothetical protein || conserved hypotheticals ||	-1.48441	0.32	-0.43	-0.28	-0.13	-0.38	-0.32	-0.24	-0.313333	0.36	-0.28	-0.58	-0.166667	-0.07	-0.4	-0.45	-0.306667	-0.71	-0.42	-0.39	-0.18	-0.05	-0.09	-0.04	-0.12	-0.34	-0.26	0.08	-1.01	-0.465	1.2	0.31	0.755	1.36	2.63	1.39	0.31	-0.03	1.132
RV2889C	tsf || elongation factor || information pathways ||	2.6895	-0.39	0.29	0.03	-0.0233333	0.17	-0.21	-0.03	-0.0233333	-0.4	-0.67	-0.09	-0.386667	-0.6	-0.56	-0.81	-0.656667	-1.28	-0.67	-1.77	-0.47	-0.66	-0.59	-0.24	-0.35	-2.83	-0.984444	-2.39	-3.01	-2.7	-2.77	-3.03	-2.9	-4.23	-3.2	-3.31	-3.03	-0.09	-2.772
RV2896C	|| conserved hypothetical protein || conserved hypotheticals ||	0.627148	0.26	0.18	0.01	0.15	-0.04	0.03	0.42	0.136667	0.22	0.39	0.04	0.216667	0.04	-0.09	0.14	0.03	1.44	0.46	0.3	0.18	0.13	0.99	0.96	1.18	-0.57	0.563333	-1.23	0.36	-0.435	0.53	2.87	1.7	0.84	1.12	3.31	2.87	0.23	1.674
RV2897C	|| conserved hypothetical protein || conserved hypotheticals ||	0.610839	0.1	0.63	0.25	0.326667	-0.44	-0.11		-0.275	-0.12	-1.04	0.49	-0.223333	0.07	-0.25	0.07	-0.0366667	0.95	-0.16	0.18	0.09	0.76	0.34	0.72	0.49	0.14	0.39	2.81	1.47	2.14		4.07	4.07	2.8	2.58	4.34	4.07	-0.37	2.684
RV2898C	|| conserved hypothetical protein || conserved hypotheticals ||	-2.56407	0.03	-0.13	-0.14	-0.08	-0.34	0.02	-0.2	-0.173333	-0.41	-0.51	-0.44	-0.453333	-0.46	0.08	-0.44	-0.273333	-1.28	-0.07	-1.19	-0.71	-0.71	-0.44	-0.32	-0.28	0.32	-0.52	-0.66	0.01	-0.325	-1.24	2.82	0.79	1.84	2.28	2.27	2.82	0.23	1.888
RV2928	tesA || thioesterase || lipid metabolism ||	-1.09472	0.35	0.27	0.03	0.216667	-0.05	1.02	-0.19	0.26	-0.47	-0.38	-0.86	-0.57	-1.12	-0.73	-1.31	-1.05333	-1.2	-0.89	-1.39	-1.21	-1.28	-1.07	-1	-0.84	-2.74	-1.29111	-2.56	-1.77	-2.165	-2.44	-4.13	-3.285	-1.92	-3.26		-4.13	0.1	-2.3025
RV2940C	mas || multifunctional mycocerosic acid synthase membrane-associated || lipid metabolism ||	-1.57209	1.05	-0.07	-0.35	0.21	-0.55	-0.39	0.07	-0.29	0.12	0.42	-0.2	0.113333	0.28	0.27	0.43	0.326667	-0.37	0.27	-0.13	0.55	0	0.43	0.29	0.18	-1.57	-0.0388889	-1.98	-1.48	-1.73	-1.17	-1.56	-1.365	-1.47	-1.34	-0.63	-1.56	-0.27	-1.054
RV2948C	fadD22 || fatty-acid-CoA ligase || lipid metabolism ||	0.755652	0.48	-0.61	-0.65	-0.26	-0.93	-1.03	-0.89	-0.95	-1.22	-1.06	-0.76	-1.01333	-1.74	-1.86	-1.18	-1.59333	-1.62	-1.32	-1.37	-1.12	-2.63	-1.79	-1.04	-1.21	-1.96	-1.56222	-2.46	0.25	-1.105	-1.77	0.68	-0.545	-0.87	0.58	-0.24	0.68	-0.14	0.002
RV2964	purU || formyltetrahydrofolate deformylase || intermediary metabolism and respiration ||	0.79329	0.34	0.01	-0.09	0.0866667	-0.25	0.12	0.23	0.0333333	0.76	0.58	0.36	0.566667	1.09	0.79	1.35	1.07667	1.61	0.39	0.79	0.58	1.94	1.49	0.77	0.68	1.27	1.05778	2.56	0.7	1.63	2.21	0.47	1.34	-2.17	-0.41		0.47	0.13	-0.495
RV2989	|| transcriptional regulator || regulatory proteins ||	1.2988	-2.81	-3.1	-2	-2.63667	-3.2	-3.07	-1.81	-2.69333	-4.71	-3.33	-0.76	-2.93333	-1.4	0.06	-2.28	-1.20667	-2.6	-2.58	-1.66	-2.77	-3.12	-2.22	-2.48	-2.66	-1.03	-2.34667	-1.17	-0.36	-0.765	1.09	1.28	1.185	0.05	1.24	0.84	1.28	-0.05	0.672
RV3034C	|| transferase || conserved hypotheticals ||	0.870551	0.64	0.61	0.39	0.546667	0.5	0.85	0.36	0.57	0.22	0.4	0.8	0.473333	0.59	1.34	0.1	0.676667	0.3	-0.56	-0.07	-0.15	0.32	0.32	-0.48	-0.16	0.46	-0.00222222	0.57	-0.27	0.15	-1.79	-1	-1.395	-0.28	-0.6	0.55	-1	0.07	-0.252
RV3041C	|| ABC transporter ATP-binding protein || cell wall and cell processes ||	1.16729	0.49	-0.01	-0.15	0.11	0.2	0.07	-0.3	-0.01	0.13	-0.19	-0.39	-0.15	0.18	-0.24	-0.65	-0.236667	-0.53	-0.28	-0.56	-0.25	-0.46	-0.55	-0.27	-0.32	0.02	-0.355556	0.04	-0.2	-0.08	0.4	-0.44	-0.02	0.56	-0.58	-0.17	-0.44	0.41	-0.044
RV3077	atsF || hydrolase || intermediary metabolism and respiration ||	0.612288	-0.43	0.02	-0.01	-0.14	-0.09	-1.25	-0.35	-0.563333	-0.06	-0.03	-0.22	-0.103333	-0.04	-0.39	-0.72	-0.383333	-0.9	-0.28	-0.75	-0.02	-0.24	-0.74	0.18	0.38	-1.18	-0.394444	-0.93	-0.99	-0.96	-1.47	0.23	-0.62	1.71	1.89	2.1	0.23	0.24	1.234
RV3096	|| conserved hypothetical protein || unknown ||	1.11564	-1.2	-2.18	-0.94	-1.44	-2.35	-2.17	-1.2	-1.90667	-2.5	-2.58	-1.16	-2.08	-2.63	-2.17	-1.39	-2.06333	-2.3	-0.77	-1.71	-1.92	-2.63	-2.9	-2.05	-2.27	-1.04	-1.95444	-2.35	-0.87	-1.61	-0.82	1.37	0.275	1.22	1.29	-2.94	1.37	0.3	0.248
RV3138	pflA || pyruvate formate lyase activating protein || intermediary metabolism and respiration ||	-1.02038	0.81	0.24	0.08	0.376667	0.34	0.32	0.28	0.313333	0.68	0.43	0.07	0.393333	0.63	0.67	0.88	0.726667	0.8	0.76	0.96	0.63	1.29	1.32	0.54	0.67	0.43	0.822222	1.37	0.82	1.095	2.68	1.98	2.33	0.64	1.1	1.11	1.98	0.24	1.014
RV3180C	|| hypothetical alanine rich protein || unknown ||	-1.20927	0.39	1.01	0.49	0.63	0.75	1.71	0.52	0.993333	0.8	1.05	0.7	0.85	1.09	0.93	0.93	0.983333	1.45	0.6	1.5	0.8	2.14	1.04	1.16	1.07	2.04	1.31111	2.71	3.54	3.125	4.78	2.89	3.835	3.65	4.4	3.77	2.89	0.21	2.984
RV3181C	|| conserved hypothetical protein || conserved hypotheticals ||	2.50859	0.62	-0.61	-0.16	-0.05	0.01	-0.95	-0.61	-0.516667	0.38	0.51	-0.4	0.163333	0.37	-0.81	-0.08	-0.173333		0.05	-0.16	-0.08	-0.1	0.08	-0.41	-1.69	0.84	-0.18375	0.28	0.73	0.505	2.24		2.24	0.8	2.1	4.4		-0.49	1.7025
RV3218	|| conserved hypothetical protein || conserved hypotheticals ||	-6.29791	0.23	0.56	0.09	0.293333	0.23	0.87	0.29	0.463333	0.19	0.05	0.07	0.103333	-0.35	0.01	-0.44	-0.26	-0.17	0.11	-0.34	-0.41	-0.43	-0.86	-0.15	-0.26	-0.89	-0.377778	-0.73	1.41	0.34	0.51	0.83	0.67	1.9	0.15	0.96	0.83	0.22	0.812
RV3247C	tmk || thymidylate kinase || intermediary metabolism and respiration ||	0.996807	-0.53	-0.11	-0.13	-0.256667	-0.17	0.2	-0.35	-0.106667	-0.96	-0.44	-0.17	-0.523333	-0.32	-0.05	-0.87	-0.413333	-0.87	-0.32	-0.28	-0.89	-0.53	-0.66	-0.67	-0.64	-0.26	-0.568889	-0.67	-1.69	-1.18	-3.12	-1.56	-2.34	0.68	0.47	-2.52	-1.56	-0.06	-0.598
RV3259	|| conserved hypothetical protein || unknown ||	-0.646306	-0.09	-0.53	-0.49	-0.37	-0.78	-0.17	-0.54	-0.496667	0.01	-0.26	-0.63	-0.293333	-1.25	-0.63	-0.72	-0.866667	-0.92	-0.72	-0.96	-0.7	-0.61	-0.74	-0.47	-0.56	-0.18	-0.651111	0.17	0.34	0.255	-0.9	1.65	0.375	1.81	0.83	2.5	1.65	0.16	1.39
RV3290C	lat || L-lysine-epsilon aminotransferase || intermediary metabolism and respiration ||	-1.57382	1.18	2.12	1.06	1.45333	1.56	1.45	1.28	1.43	1.08	1.39	2.58	1.68333	2.99	3.33	3.75	3.35667	4.18	2.87	3.8	3.05	4.4	4.37	3.21	3.05	5.4	3.81444	5.88	3.14	4.51	6.42	3.24	4.83	3.45	3.67	3.6	3.24	-0.17	2.758
RV3323C	moaX || moaD-moaE fusion protein || intermediary metabolism and respiration ||	-2.91443	0.95	0.52	0.86	0.776667	0.67	0.58	0.1	0.45	0.22	0.08	0.4	0.233333	0.18	0.77	0.09	0.346667	-0.47	-0.2	-0.36	-0.41	-0.03	0.41	0.26	0.12	0.03	-0.0722222	-0.21	-0.21	-0.21	-1.26		-1.26	-0.45	-1.24	-2.53		-0.15	-1.0925
RV3327	|| transposase || insertion seqs and phages ||	-2.11083	-0.16	-0.11	-0.07	-0.113333	-0.26	0.44		0.09	-0.07	1.04	-0.32	0.216667	-0.54	0.89	-0.05	0.1	0.14	-0.16	-0.03	0.15		0.04	1.81	0.47	0.49	0.36375	0.76	2.06	1.41	-0.81	2.27	0.73	2.12	1.23	2.28	2.27	-0.3	1.52
RV3329	|| aminotransferase || intermediary metabolism and respiration ||	0.891827	0.26	0.34	0.16	0.253333	0.33	0.15		0.24	-0.01	0.26	-0.03	0.0733333	0.18	0.23	-0.33	0.0266667	-0.7	-0.39	-0.36	-0.25	-1.03	-0.33	0.12	-0.43	-0.92	-0.476667	-0.69	0.49	-0.1	-1.53	0.25	-0.64	-0.07	1.35	1.34	0.25	0.04	0.582
RV3345C	PE_PGRS50 || PE-PGRS family protein || PE/PPE ||	2.14355	0.45	-0.9	-0.99	-0.48	-0.03	0.06	-0.78	-0.25	-0.09	-1.08	-0.95	-0.706667	0.21	-0.08	0.11	0.08	-0.14	0.01	0.39	0.18	-0.02	0.58	-0.11	0	-0.15	0.0822222	0.08	1.2	0.64	0.46	1.7	1.08	0.68	0.89	1.76	1.7	0.68	1.142
RV3346C	|| conserved hypothetical protein || conserved hypotheticals ||	0.927572	-0.27	-0.24	-0.5	-0.336667	0.03	-0.54	-0.65	-0.386667	0.16	-0.19	-0.85	-0.293333	0.14	0.07	0.22	0.143333	0.02	0.24	0.4	0.14	0.14	-0.13	-0.3	-0.13	-0.04	0.0377778	0.01	0.37	0.19	0.85	1.36	1.105	1.03	1.97	0.91	1.36	0.06	1.066
RV3360	|| conserved hypothetical protein || cell wall and cell processes ||	-1.37641	0.22	0.39	0.17	0.26	0.41	0.73	0.5	0.546667	0.98	1.48	0.26	0.906667	0.72	1.01	0.57	0.766667	1	0.45	0.83	0.41	0.87	1.19	0.94	0.93	0.21	0.758889	0.68	0.72	0.7	1.76	0.7	1.23	0.81	2.16	-1.85	0.7	0.35	0.434
RV3378C	|| hypothetical protein || unknown ||	0.716808	-0.47	-0.68	-1.36	-0.836667	-1.26	-1.04		-1.15	-1.3	-1.51	-1.4	-1.40333	-1.64	-2.35	-0.78	-1.59	-1.21	0.23	-0.58	-0.16	-1.33	-0.81	0.2	0.24	-1.93	-0.594444	-2.28	0.11	-1.085	-1.63	0.21	-0.71	-1.55	-5.14	0.16	0.21	0.21	-1.222
RV3385C	|| conserved hypothetical protein || conserved hypotheticals ||	1.0601	0.86	0.91	0.57	0.78	0.75	1.19	0.4	0.78	0.24	0.55	0.29	0.36	0.69	0.47	0.08	0.413333	0.61	0.24	-0.01	0.04	0.11	0.6	0.43	0.32	-0.28	0.228889	-0.1	-0.45	-0.275	-1.42	-1.02	-1.22	-0.27	0.31	-1.97	-1.02	-0.21	-0.632
RV3442C	rpsI || 30S ribosomal protein S9 || information pathways ||	0.87105	-1.21	-0.02	0.03	-0.4	-0.27	-0.14	-0.29	-0.233333	-0.43	-0.2	-0.59	-0.406667	-0.82	-0.8	-0.85	-0.823333	-1	-0.16	-1.28	-0.7	-0.6	-0.57	-0.33	-0.36	-1.3	-0.7	-1.66	-4.63	-3.145	-3.54	-6.06	-4.8	-0.78	-3.03	-6.42	-6.06	-0.2	-3.298
RV3462C	infA || translation initiation factor IF-1 || information pathways ||	-2.2062	0.5	0.59	0.35	0.48	0.39	0.22	-0.81	-0.0666667	0.46	-0.33	-0.1	0.01	-0.07	0.21	-0.6	-0.153333	-0.6	-0.49	-1.04	-0.39	-0.3	-0.74	-0.35	-0.46	0.38	-0.443333	0.61	0.07	0.34	1.48	0.32	0.9	0.23	0.12	0.59	0.32	-0.15	0.222
RV3498C	mce4B || MCE-family protein || virulence, detoxification, adaptation ||	-1.99662	-0.76	-0.11	-0.08	-0.316667	-0.25	-0.06	-0.15	-0.153333	-0.58	-0.34	-0.23	-0.383333	-0.96	-0.93	-0.97	-0.953333	-0.79	-0.53	-1.11	-1.07	-1.77	-1.37	-0.9	-0.7	-1.42	-1.07333	-2.35	-1.5	-1.925	-3.53	-1.4	-2.465	-1.05	-1.43	-3.2	-1.4	0.1	-1.396
RV3504	fadE26 || acyl-CoA dehydrogenase || lipid metabolism ||	0.813688	0.38	0.4	0.34	0.373333	0.64	0.48	0.46	0.526667	1.33	1.33	0.34	1	1.47	1.36	1.18	1.33667	1.5	0.5	1.24	0.98	2.65	1.77	1.03	1.18	1.25	1.34444	2.87	0.59	1.73	1.41	1.16	1.285	0.07	0.18	-0.19	1.16	0.3	0.304
RV3513C	fadD18 || fatty-acid-CoA ligase || lipid metabolism ||	-0.756544	0.35	0.4	0.14	0.296667	0.49	0.45	0.08	0.34	0.86	0.39	0.3	0.516667	0.58	0.66	0.19	0.476667	0.58	0.21	0.46	0.27	0.42	0.36	0.7	0.75	1.26	0.556667	1.12	0.56	0.84	0.35	2.17	1.26	0.9	3.08	-0.65	2.17	0.36	1.172
RV3516	echA19 || enoyl-CoA hydratase || lipid metabolism ||	-2.30663	0.5	0.8	0.58	0.626667	0.81	1.15	0.61	0.856667	0.44	1.16	0.74	0.78	0.78	0.85	0.54	0.723333	1.29	0.27	0.72	0.37	0.91	0.92	0.62	0.43	1.23	0.751111	1.43	0.47	0.95	-1.06	0.47	-0.295	0.48	0.06	-0.03	0.47	-0.05	0.186
RV3525C	|| siderophore-binding protein || intermediary metabolism and respiration ||	-2.68373	-0.09	-0.02	0.02	-0.03	0.15	0.14	0.22	0.17	0.61	0.3	0.12	0.343333	0.43	0.29	0.5	0.406667	0.22	0.71	0.22	0.76	0.75	0.76	0.72	0.57	-0.07	0.515556	0.77	-0.42	0.175	0.54	-0.8	-0.13	1.01	1.33	0.38	-0.8	0.16	0.416
RV3543C	fadE29 || acyl-CoA dehydrogenase || lipid metabolism ||	1.00022	0.14	0.01	0.22	0.123333	0.25	0.08	0.11	0.146667	0.18	0.13	0.24	0.183333	0.68	0.75	0.22	0.55	0.58	0.24	0.91	0.1	0.68	0.49	-0.09	0.07	0.96	0.437778	0.85	1.65	1.25	1.49	0.7	1.095	1.45	0.95	0.74	0.7	0.1	0.788
RV3552	|| CoA-transferase beta subunit || unknown ||	-2.6554	-0.2	0.78	0.53	0.37	0.24	1.14	0.52	0.633333	0.2	1.22	0.24	0.553333	0.1	0.41	0.65	0.386667	0.49	0.49	0.63	0.42	0.1	0.42	0.51	0.81	-0.3	0.396667	-0.39	0.68	0.145	-0.14	-0.34	-0.24	0.23	-0.62	2.65	-0.34	-0.01	0.382
RV3580C	cysS || cysteinyl-tRNA synthetase 1 cysS1 || information pathways ||	-1.59201	-0.37	0.14	0.64	0.136667	0.35	0.64	0.25	0.413333	0.38	0.43	0.62	0.476667	0.59	1.27	0.31	0.723333	0.28	0.74	0.21	0.14	0.69	0.39	0.36	0.46	0.74	0.445556	0.61	1.37	0.99	2.04	0.33	1.185	1.94	2.21	0.81	0.33	-0.13	1.032
RV3585	radA || DNA repair protein || information pathways ||	1.37336	-0.84	-0.6	-0.37	-0.603333	-0.6	-0.08	-0.18	-0.286667	-0.79	-0.34	-0.25	-0.46	-0.22	0.13	-0.54	-0.21	-0.42	-0.7	-0.6	-0.66	-0.8	-0.77	-0.84	-0.47	0.21	-0.561111	-0.17	0.01	-0.08	-1.86	-1.37	-1.615	-0.96	-1.09	-1.77	-1.37	-0.14	-1.066
RV3588C	|| carbonic anhydrase || intermediary metabolism and respiration ||	-1.75911	-1.11	-0.82	-0.44	-0.79	-0.99	-0.95	-0.9	-0.946667	-0.75	-1.24	-0.63	-0.873333	-1.51	-0.26	-1.03	-0.933333	-1.5	-0.74	-1.37	-0.85	-0.96	-1.05	-0.51	-0.6	-1.63	-1.02333	-1.34	-2.67	-2.005	-3.33	-1.55	-2.44	-0.13	-0.01	-0.71	-1.55	0.04	-0.472
RV3594	|| conserved hypothetical protein || unknown ||	-1.11279	-0.27	-0.52	0.27	-0.173333	-0.88	-0.73	0.18	-0.476667	-0.45	-0.63	0.58	-0.166667	-1.02	-0.08	-0.28	-0.46	-0.68	-0.44	-0.46	-0.83	-0.96	-0.46	-0.3	-0.48	-0.57	-0.575556	-0.62	0.01	-0.305	-2.34	0.21	-1.065	-0.55	-0.26	1.36	0.21	0.33	0.218
RV3601C	panD || aspartate 1-decarboxylase precursor || intermediary metabolism and respiration ||	1.14699	0.82	0.13	-0.14	0.27	0.05	-0.24	-0.3	-0.163333	0.3	-0.49	-0.04	-0.0766667	0.38	-0.06	0.48	0.266667	0.03	0.1	0.23	0.39	0.11	0.26	0.33	0.06	0.32	0.203333	0.09	-0.35	-0.13	-0.48	-0.38	-0.43	-1.16	-1	0.93	-0.38	-0.06	-0.334
RV3604C	|| conserved alanine, arginine and proline rich membrane protein || cell wall and cell processes ||	0.862139	-0.85	-0.4	-0.07	-0.44	-0.35	-0.53	-0.45	-0.443333	-1.8	-0.73	-0.08	-0.87	-0.27	0.13	-1	-0.38	-0.56	-1.52	-0.6	-1.06	-1.19	-0.77	-0.73	-0.56	-0.93	-0.88	-0.9	-1.94	-1.42	-1.22	-1.29	-1.255	-1.63	-1.87		-1.29	-0.12	-1.2275
RV3612C	|| conserved hypothetical protein || unknown ||	0.864951	-0.4	-0.01	0.16	-0.0833333	0.3	0.11	-1.38	-0.323333	-1.48	-1.42	-1.14	-1.34667	-1.14	-1.12	-1.49	-1.25	-1.37	-1.74	-1.61	-1.93	-1.93	-1.66	-1.89	-1.83	-2.9	-1.87333	-3.16	-3.91	-3.535	-3.33	-4.45	-3.89	-2.31	-1.85		-4.45	-0.51	-2.28
RV3624C	hpt || hypoxanthine-guanine phosphoribosyltransferase || intermediary metabolism and respiration ||	-1.39112	0.62	0.8	0.02	0.48	0.32	0.35	-0.31	0.12	0.51	0.02	-0.48	0.0166667	-0.19	-0.11	-0.07	-0.123333	-0.26	-0.14	-0.59	-0.31	-0.34	-0.22	-0.17	-0.15	-1.29	-0.385556	-1.12	-2.26	-1.69	-1.89	-3.49	-2.69	-1.4	0.14		-3.49	0.48	-1.0675
RV3632	|| conserved membrane protein || unknown ||	0.938503	-0.24	0.16	-0.21	-0.0966667	-0.46	-0.47	-1.33	-0.753333	-0.94	-0.79	-1.2	-0.976667	-0.89	-1.4	-0.85	-1.04667	-1.3	-1.32	-1.02	-0.88	-0.71	-0.68	-0.97	-0.96	-0.21	-0.894444	-0.32	0.66	0.17	0.66	-0.06	0.3	2.76	-1.62	-1.61	-0.06	-0.28	-0.162
RV3658C	|| conserved membrane protein || cell wall and cell processes ||	-1.06706	0.23	0.95	0.91	0.696667	2.04	1.86	0.55	1.48333	0.81	2.29	1.23	1.44333	2.29	1.96	0.83	1.69333	1.14	0.11	0.88	0.41	0.74	1.52	0.5	0.93	0.02	0.694444	0.27	0.11	0.19	-0.82	1.35	0.265	0.9	-0.27	2.08	1.35	-0.4	0.732
RV3686C	|| conserved hypothetical protein || conserved hypotheticals ||	-1.19895	-0.05	-0.08	0.48	0.116667	0.16	0.45	-0.23	0.126667	-0.6	0.04	0.12	-0.146667	-0.05	0.06	-1.02	-0.336667	-1.72	-0.11	-1.79	-0.78	-1.91	-0.61	-0.55	-0.55	-2.19	-1.13444	-2.7	-2.71	-2.705	-2.85	-3.76	-3.305	-1.69	-4.75	-2.35	-3.76	-0.03	-2.516
RV3694C	|| conserved membrane protein || conserved hypotheticals ||	-2.66899	-0.4	-0.2	-0.17	-0.256667	-0.17	0.05	-0.49	-0.203333	-0.14	-0.2	-0.23	-0.19	0.24	-0.08	0.19	0.116667	0.07	0.5	0.24	0.31	-0.07	0.04	0.08	0.13	0.81	0.234444	0.13	-0.2	-0.035	-0.25	-1.84	-1.045	0.84	-2.02	-1.11	-1.84	-0.14	-0.854
RV3697C	|| conserved membrane protein || conserved hypotheticals ||	-1.3004	-0.93	-0.82	-0.32	-0.69	-0.53	-1.1	-0.32	-0.65	-0.75	-0.82	-0.16	-0.576667	-0.57	-0.71	-0.18	-0.486667	-0.04	0.21	0.06	0.02	-0.35	-0.19	-0.1	-0.29	-0.18	-0.0955556	-0.13	-0.49	-0.31	0.01	-0.49	-0.24	-1.1	-0.52	-1.05	-0.49	0.27	-0.578
RV3708C	asd || aspartate-semialdehyde dehydrogenase || intermediary metabolism and respiration ||	-0.796621	0.03	-0.29	-0.14	-0.133333	-0.21	-0.12	-0.31	-0.213333	-0.13	0.27	-0.38	-0.08	-0.36	-0.33	0.19	-0.166667	0.02	0.25	0.07	0.31	0.11	0.34	0.28	0.47	-0.37	0.164444	-0.72	-0.19	-0.455	0.3	-1.54	-0.62	-1.42	-1.81	3.72	-1.54	0.23	-0.164
RV3749C	|| conserved hypothetical protein || unknown ||	0.886875	0.55	0.69	0.33	0.523333	0.35	0.64	-0.24	0.25	-0.76	-0.19	0.66	-0.0966667	0.14	0.9	-0.1	0.313333	-0.08	-0.72	-0.22	-0.92	0.28	0.14	-0.3	-0.32	0.56	-0.175556	0.8	-1.18	-0.19	-1.88	-2.36	-2.12	-2.5	-2.4	-2.48	-2.36	-0.34	-2.016
RV3754	tyrA || prephenate dehydrogenase || intermediary metabolism and respiration ||	1.02323	-0.45	0.02	-0.17	-0.2	0.21	0.29	-0.17	0.11	0.2	0.59	-1.09	-0.1	0.57	0.02	-0.27	0.106667	-0.33	-0.83	0.02	-0.33	-0.21	-0.1	-0.38	-0.13	-0.65	-0.326667	-0.42	-0.56	-0.49	-3.83	1.13	-1.35	-0.17	0.08	0.97	1.13	0.12	0.426
RV3760	|| conserved membrane protein || conserved hypotheticals ||	-1.12988	-0.64	-1.07	0.06	-0.55	-1.06	-1.3	-0.65	-1.00333	-1	-1.71	-0.09	-0.933333	-1.17	-1.43	-0.23	-0.943333	-0.21	-0.01	-0.52	0.56	-0.92	0.01	0.5	0.48	0.61	0.0555556	0.99	1.51	1.25	1.28	-0.81	0.235	0.59	1.18	1.23	-0.81	0.21	0.48
RV3762C	|| hydrolase || intermediary metabolism and respiration ||	-3.84491	-0.06	-0.13	-0.21	-0.133333	-0.41	-0.28		-0.345	-0.5	-1.02	-0.15	-0.556667	-0.74	-0.91	-0.24	-0.63	-0.45	-0.03	-0.98	0.08	-2.69	-0.77	0.16	0.12	-0.7	-0.584444	-0.8	0.02	-0.39	-3.09	1.02	-1.035	-0.23	1.5	-2.04	1.02	0.12	0.074
RV3765C	|| two component system transcriptional regulator || regulatory proteins ||	-1.35779	0.63	-0.64	-0.94	-0.316667	0.18	-0.59	-1.42	-0.61	0.41	-0.7	-1.56	-0.616667	-0.36	-0.53	-0.29	-0.393333	-0.67	0.31	-0.75	0.75	0.18	-0.36	0.81	0.81	-0.07	0.112222	0.01	-1.6	-0.795	-1.17	-4.15	-2.66	-0.12	-2.9		-4.15	0.11	-1.765
RV3766	|| hypothetical protein || unknown ||	-0.822377	0.56	-0.95	-1.19	-0.526667	-0.21	-0.08		-0.145	0.75	0.29	-1.14	-0.0333333	-0.04	-0.13	0.5	0.11	0.09	1.67	0.87	1.26	1.13	0.71	1.44	1.71	1.53	1.15667	2.2	1.25	1.725	0.03	0.39	0.21	2.98	3.43	1.9	0.39	0.25	1.79
RV3806C	|| conserved membrane protein || cell wall and cell processes ||	1.12872	-1.41	-1.45	-0.66	-1.17333	-1.56	-1.68		-1.62	-2.18	-2.07	-1.13	-1.79333	-2.01	-3.03	-0.81	-1.95	0.07	-0.61	-1.2	-0.85	-3.27	-2.02	-2.08	-2.16	-2.55	-1.63	-1.75	0.7	-0.525	-3.11	4.13	0.51	-1.78	-1.04		4.13	-0.06	0.3125
RV3812	PE_PGRS62 || PE-PGRS family protein || PE/PPE ||	0.783631	-0.9	-2.06	-3.36	-2.10667	-1.2	-1.28	-6.59	-3.02333	-0.95	-1.32	-3.19	-1.82	-0.87	-1.4	-0.36	-0.876667	-0.6	-0.99	-0.32	-0.69	-1.29	-1.07	-1.12	-0.94	-0.86	-0.875556	-0.22	0.02	-0.1	-1.13	-1.79	-1.46	-0.6	-1.88	-1.42	-1.79	-0.13	-1.164
RV3835	|| conserved membrane protein || unknown ||	1.28453	-0.03	-0.31	0.13	-0.07	-0.13	-0.17	0.02	-0.0933333	0.07	0.07	-0.12	0.00666667	0.15	0.26	-0.52	-0.0366667	-0.36	-0.13	0.11	0.08	-0.1	-0.41	0.03	-0.02	-0.15	-0.105556	-0.36	0.64	0.14	0.47	-0.87	-0.2	0.54	-1.66	-1.57	-0.87	0.14	-0.684
RV3848	|| conserved membrane protein || cell wall and cell processes ||	-4.25844	0.17	0.9	0.62	0.563333	1.63	1.62	0.97	1.40667	1.46	1.54	0.8	1.26667	2.25	2.8	1.77	2.27333	1.74	1.03	1.55	1.01	2.19	2.17	0.94	0.98	1.52	1.45889	1.84	-0.21	0.815	0.37	-1.5	-0.565	-1.4	-2.49	-1.52	-1.5	-0.14	-1.41
RV3879C	|| hypothetical alanine and proline rich protein || unknown ||	-1.49505	-0.42	-0.83	-0.39	-0.546667	-0.57	-0.69	-0.16	-0.473333	-0.2	-0.45	-0.24	-0.296667	-0.81	-0.57	-0.42	-0.6	-0.69	-0.05	-0.27	-0.41	0.12	-0.33	-0.12	-0.17	0.21	-0.19	0.31	-1.02	-0.355	-0.21	-2.45	-1.33	-1.67	-1.82	-1.22	-2.45	0.04	-1.424
RV3891C	esxD || Esat-6 like protein || unknown ||	-3.01528	-0.01	-0.14	0.03	-0.04	-0.55	-0.35	-0.63	-0.51	-0.49	-1.22	-0.46	-0.723333	-1.45	-1.66	-0.83	-1.31333	-0.53	-0.02	-1.22	-0.55	-0.86	-1.2	-0.03	-0.01	-1.08	-0.611111	-0.47	-1.13	-0.8	-2.38	-1.6	-1.99	-3.52	-2.17		-1.6	0.32	-1.7425
RV3895C	|| conserved membrane protein || conserved hypotheticals ||	-2.33874	-2.12	-0.45	-0.4	-0.99	-0.5	-0.69	-0.43	-0.54	-1.4	-1.34	-0.03	-0.923333	-0.72	-0.65	-0.04	-0.47	-0.65	-0.58	-0.76	-0.4	-0.2	-0.3	-0.34	-0.16	-0.95	-0.482222	-0.55	0.93	0.19	-0.22	1.55	0.665	1.94	2.2	-0.01	1.55	-0.12	1.112
RV3901C	|| membrane protein || cell wall and cell processes ||	-0.859266	0.54	0.8	0.53	0.623333	0.48	0.99	0.33	0.6	0.64	1	0.62	0.753333	0.82	1.02	0.29	0.71	0.4	0.24	-0.07	0	0.5	0.5	0.4	0.42	0.37	0.306667	0.66	0.39	0.525	1.11	1.18	1.145	0.42	0.55	0.29	1.18	0.14	0.516
RV3907C	pcnA || poly(A) polymerase || information pathways ||	-0.991275	-0.58	0.46	0.45	0.11	0.56	0.92		0.74	0.93	2.26	0.28	1.15667	0.98	0.92	0.27	0.723333	0.39	-0.38	0.28	-0.11	0.4	0.65	0.11	0.23	-0.49	0.12	-0.66	-0.13	-0.395	-0.43	-0.5	-0.465	-0.9	0.3		-0.5	-0.05	-0.2875
RV3920C	|| hypothetical protein || conserved hypotheticals ||	1.235	0.4	-0.66	-1.02	-0.426667	-1.82	-1.24	-1.4	-1.48667	-1.44	-1.53	-0.83	-1.26667	-1.34	-0.1	-1.63	-1.02333	-2.27	-1	-1.29	-1.25	-1.95	-1.16	-1.08	-0.95	-1.94	-1.43222	-1.45	-2.52	-1.985	-3.92	-2.76	-3.34	-3.46	-3.45	-1.04	-2.76	-0.36	-2.214

## Sheet: NRP_Vs_ΔdosS20
Rv number	NAME	ΔdosS_C3HeB/FeJ	NRP Day6: 1 (Non-replicating persistence)	NRP Day6: 2 (Non-replicating persistence)	NRP Day6: 3 (Non-replicating persistence)	AVG Day6	NRP Day8: 1 (Non-replicating persistence)	NRP Day8: 2 (Non-replicating persistence)	NRP Day8: 3 (Non-replicating persistence)	Avg Day8	NRP Day10: 1 (Non-replicating persistence)	NRP Day10: 2 (Non-replicating persistence)	NRP Day10: 3 (Non-replicating persistence)	Avg Day10	NRP Day12: 1 (Non-replicating persistence)	NRP Day12: 2 (Non-replicating persistence)	NRP Day12: 3 (Non-replicating persistence)	Avg Day12	NRP Day14: 1 (Non-replicating persistence)	NRP Day14: 2 (Non-replicating persistence)	NRP Day14: 3 (Non-replicating persistence)	NRP Day14: 4 (Non-replicating persistence)	NRP Day14: 5 (Non-replicating persistence)	NRP Day14: 6 (Non-replicating persistence)	NRP Day14: 7 (Non-replicating persistence)	NRP Day14: 8 (Non-replicating persistence)	NRP Day14: 9 (Non-replicating persistence)	Avg Day14	NRP Day20: 1 (Non-replicating persistence)	NRP Day20: 2 (Non-replicating persistence)	Avg Day20	NRP Day30: 1 (Non-replicating persistence)	NRP Day30: 2 (Non-replicating persistence)	Avg Day30	NRP Day80: 1 (Non-replicating persistence)	NRP Day80: 2 (Non-replicating persistence)	NRP Day80: 3 (Non-replicating persistence)	NRP Day80: 4 (Non-replicating persistence)	NRP Day80: 5 (Non-replicating persistence)	Avg Day80
RV0010C	|| conserved membrane protein || unknown ||	-1.18789	-0.08	0.23	-0.13	0.00666667	-0.06	-1.08	-0.13	-0.423333	-0.31	-0.21	-0.2	-0.24	-0.29	-0.2	0.17	-0.106667	-0.29	-0.34	-0.32	-0.14	-0.62	0.01	-0.34	-0.55	-0.14	-0.303333	-0.44	-0.91	-0.675	-1.3	-0.7	-1	-0.92	-1.06	-0.04	-0.7	-0.01	-0.546
RV0026	|| conserved hypothetical protein || conserved hypotheticals ||	0.667037	0.68	0.79	0.31	0.593333	0.74	0.55	0.52	0.603333	0.65	0.81	0.5	0.653333	0.63	0.72	0.83	0.726667	0.5	-0.4	0.38	-0.03	0.84	0.99	-0.06	-0.15	0.79	0.317778	1.12	0.77	0.945	2.41	0.05	1.23	-0.49	0.05	1.05	0.05	-0.11	0.11
RV0027	|| hypothetical protein || conserved hypotheticals ||	-0.904571	0.95	0.49	0.43	0.623333	0.23	0.56	0.9	0.563333	0.92	0.58	0.53	0.676667	0.42	0.94	0.84	0.733333	1.01	1.01	1.19	1.12	1.61	1.34	1.27	1.08	1.21	1.20444	1.27	1.56	1.415	1.07	0.61	0.84	0.87	1.82	1.77	0.61	0.11	1.036
RV0041	leuS || leucyl-tRNA synthetase || information pathways ||	-1.25298	0.67	0.21	-0.17	0.236667	-0.07	0.02	-0.48	-0.176667	-0.3	-0.15	-0.22	-0.223333	-0.62	-0.69	-0.78	-0.696667	-0.74	-0.28	-0.88	-0.13	-0.87	-1.18	-0.16	-0.06	-0.3	-0.511111	-0.77	-0.54	-0.655	-1.39	-1.34	-1.365	-0.12	-0.38	-0.26	-1.34	0.03	-0.414
RV0046C	ino1 || myo-inositol-1-phosphate synthase || conserved hypotheticals ||	-2.4279	-0.74	-0.27	-0.92	-0.643333	-1.23	-1.01	-1.26	-1.16667	-1.91	-1.82	-1.28	-1.67	-1.79	-2.45	-1.8	-2.01333	-0.98	-1.89	-1.24	-1.7	-2.23	-2.58	-1.87	-0.88	-1.58	-1.66111	-1.86	-1.08	-1.47	-1.32	-2.56	-1.94	-1.63	-1.94	-1.76	-2.56	0.07	-1.564
RV0063	|| oxidoreductase || intermediary metabolism and respiration ||	-0.692111	-2.24	-1.82	-1.07	-1.71	-1.82	-1.97	-0.42	-1.40333	-2.18	-0.93	-0.66	-1.25667	-1.3	-1.63	-0.9	-1.27667	-1.12	-2.05	-0.98	-1.45	-1.66	-0.93	-1.72	-1.92	-0.1	-1.32556	-0.74	-0.49	-0.615	-0.92	0.11	-0.405	-0.43	-0.87	-0.69	0.11	-0.17	-0.41
RV0073	|| glutamine-transport ATP-binding protein ABC transporter || cell wall and cell processes ||	-3.14557	-0.08	-0.2	-0.49	-0.256667	-0.66	-0.6	-0.77	-0.676667	-0.51	-1.11	-0.67	-0.763333	-0.74	-0.75	-1.07	-0.853333	-1.27	-1.02	-1.69	-0.51	-1.45	-1.07	-0.71	-0.7	-2.44	-1.20667	-2.41	-0.79	-1.6	-1.71	-0.02	-0.865	1.33	0.1	0.57	-0.02	-0.23	0.35
RV0106	|| conserved hypothetical protein || conserved hypotheticals ||	1.58748	0.25	-0.31	-0.88	-0.313333	-0.1		-0.41	-0.255	0.08	-0.86	-0.38	-0.386667	-0.56	-1.96	-0.27	-0.93	-0.45	0.49	-0.37	0.47	-0.25	-0.02	0.76	0.12	-0.02	0.0811111	-0.83	0.89	0.03	-0.57	-0.85	-0.71	-1.8	0.95	1.34	-0.85	-0.66	-0.204
RV0117	oxyS || oxidative stress response regulatory protein || regulatory proteins ||	-1.18521	-0.14	-0.45	-0.14	-0.243333	0.1	-0.58	-0.01	-0.163333	0.04	-0.43	0.13	-0.0866667	-0.09	-0.52	0.04	-0.19	-0.57	0.03	0.24	0.25	0.05	0.12	0.09	-0.3	0.06	-0.00333333	0.02	1.27	0.645	1.55	0.8	1.175	0.25	0.26	-0.53	0.8	-0.39	0.078
RV0124	PE_PGRS2 || PE-PGRS family protein || PE/PPE ||	-0.920114	0.07	0.19	-0.03	0.0766667	0.4		0.51	0.455	0.52	0.29	0.21	0.34	0.36	0.26	0.55	0.39	0.62	0.28	0.92	0.22	1.15	0.41	0.15	0.06	1.75	0.617778	1.32	1.26	1.29	2.38	1.63	2.005	0.69	0.97	0.78	1.63	0.2	0.854
RV0130	|| conserved hypothetical protein || conserved hypotheticals ||	-0.701598	0.18	-0.6	-0.27	-0.23	-0.26		-0.03	-0.145	0.34	0.11	-0.29	0.0533333	-0.39	-0.76	-0.1	-0.416667	0.56	0.02	0.34	0.24	0.15	0.22	0.07	-0.09	0.5	0.223333	1.26	2.11	1.685	3.15	1.96	2.555	0.44	1.24	1.04	1.96	0.11	0.958
RV0134	ephF || epoxide hydrolase || virulence, detoxification, adaptation ||	-0.755609	-0.05	-0.47	-0.13	-0.216667	0	-0.42	0.23	-0.0633333	-0.07	0.03	0.09	0.0166667	0.23	-0.09	-0.28	-0.0466667	-0.09	-0.83	-0.43	-0.68	0.21	0	-0.77	-0.81	-0.43	-0.425556	-0.52	-0.86	-0.69	-0.59		-0.59	-2.02	-0.47	0.65		-0.25	-0.5225
RV0138	|| conserved hypothetical protein || conserved hypotheticals ||	-0.698065	0.77	0.37	-0.03	0.37	0.56	0.23	-0.04	0.25	0.26	0.07	0.07	0.133333	0.21	0.64	0.25	0.366667	0.09	-0.77	0.04	-0.36	0.61	-0.02	-0.48	-0.69	0.54	-0.115556	0.77	0.74	0.755	-0.35	0.23	-0.06	-0.13	-2.11	-0.02	0.23	-0.25	-0.456
RV0141C	|| hypothetical protein || unknown ||	0.769401	0.22	0.44	0.2	0.286667	0.1	0.44	0.29	0.276667	0.48	0.51	-0.31	0.226667	0.21	0.3	0.35	0.286667	0.46	0.41	0.36	0.23	0.38	0.55	0.57	0.28	0.46	0.411111	0.54	-0.59	-0.025	-0.14	-0.65	-0.395	-0.27	-0.56	-1.3	-0.65	-0.06	-0.568
RV0170	mce1B || MCE-family protein || virulence, detoxification, adaptation ||	-0.824303	-2.44	-2.6	-2.8	-2.61333	-3.5		-2.29	-2.895	-3.11	-2.64	-2.33	-2.69333	-2.69	-2.88	-2.92	-2.83	-1.87	-3.45	-2.42	-3.62	-3.21	-2.82	-3.42	-3.34	-2.86	-3.00111	-3.49	-2.62	-3.055	-2.44	-1.43	-1.935	-4.16	-2.19	-2.42	-1.43	0.08	-2.024
RV0183	|| lysophospholipase || intermediary metabolism and respiration ||	-2.40964	-0.63	-1.15	-1.05	-0.943333	-0.68	-1.24	-0.77	-0.896667	-0.64	-0.86	-1.23	-0.91	-1.08	-1.65	-0.96	-1.23	-1.33	-1.55	-1.38	-0.72	-1.28	-1.79	-1.33	-1.39	-2.49	-1.47333	-2.21	-2.74	-2.475	-2.32	-3.02	-2.67	-0.98	-1.34	-1.48	-3.02	-0.19	-1.402
RV0185	|| conserved hypothetical protein || conserved hypotheticals ||	-1.34054	-1.07	-0.88	-0.74	-0.896667	-1.19	-0.45	-0.16	-0.6	-0.91	-0.42	-0.46	-0.596667	-0.77	-0.63	-0.77	-0.723333	-1.56	-0.53	-0.9	-0.05	-1.43	-0.76	-0.18	-0.42	-0.19	-0.668889	-0.13	0.66	0.265	-1.42	-0.1	-0.76	-0.04	-0.25	-0.84	-0.1	-0.34	-0.314
RV0189C	ilvD || dihydroxy-acid dehydratase || intermediary metabolism and respiration ||	-1.99907	-0.57	-0.08	0.25	-0.133333	0.12	0.22	0.24	0.193333	0.41	0.42	0.35	0.393333	0.54	0.28	0.98	0.6	0.83	0.3	0.9	0.4	0.68	0.63	0.44	0.21	-0.31	0.453333	0.62	-0.39	0.115	1.33	-0.72	0.305	-0.01	0.05	-0.3	-0.72	-0.03	-0.202
RV0220	lipC || esterase || intermediary metabolism and respiration ||	-0.998851	-0.42	-0.57	-0.43	-0.473333	-0.63	-0.59	-0.35	-0.523333	-0.2	-0.49	-0.81	-0.5	-0.9	-0.89	-0.47	-0.753333	-1.2	-0.33	-1.17	-0.08	-0.39	-0.65	-0.27	-0.31	-1.25	-0.627778	-1.7	-0.71	-1.205	-1.57	-2.4	-1.985	-1.5	-2.39	-2.08	-2.4	-0.1	-1.694
RV0223C	|| aldehyde dehydrogenase || intermediary metabolism and respiration ||	-1.17079	-0.26	0.05	-0.17	-0.126667	-0.12	0.08	0.18	0.0466667	0.55	0.41	-0.16	0.266667	0.19	0.05	0.29	0.176667	0.58	0.67	0.58	0.53	0.76	0.44	0.95	0.79	1.11	0.712222	1.37	1.58	1.475	1.47	0.15	0.81	-1.29	-1.16	-1.56	0.15	0.32	-0.708
RV0236C	|| conserved membrane protein || cell wall and cell processes ||	-0.641195	-0.94	-1.34	-0.36	-0.88	-1.96	-1.46	-0.62	-1.34667	-1.35	-1.35	-0.55	-1.08333	-1.54	-0.89	-0.85	-1.09333	-5.82	-0.86	-0.74	-0.99	-1.08	-0.95	-1.36	-0.94	0.12	-1.40222	-1.55	0.32	-0.615	-0.37	1.83	0.73	-0.51	0.37	0.45	1.83	-0.15	0.398
RV0237	lpqI || lipoprotein || cell wall and cell processes ||	-0.911544	-0.66	-0.11	-0.15	-0.306667	-0.27	-0.11	0.05	-0.11	-0.58	-0.1	0.1	-0.193333	-0.31	-0.11	-0.33	-0.25	-0.52	-0.55	-0.63	-0.36	-1	-0.56	-0.44	-0.42	-1.11	-0.621111	-1.62	0.06	-0.78	-1.93	-0.47	-1.2	-2.38	-0.94	-0.68	-0.47	0.11	-0.872
RV0244C	fadE5 || acyl-CoA dehydrogenase || lipid metabolism ||	-2.06648	0.49	1.75	0.27	0.836667	1.36	1.36	0.07	0.93	0.71	1.11	0.07	0.63	0.64	0.69	0.91	0.746667	1.77	0.34	0.84	0.53	1.7	1.22	0.48	0.39	1.49	0.973333	2.37	1.55	1.96	4.36	1.91	3.135	3.13	2.56	1.96	1.91	-0.04	1.904
RV0267	narU || membrane nitrite extrusion protein || cell wall and cell processes ||	-4.25547	0.52	0.24	-0.25	0.17	-0.06	0.03	-0.08	-0.0366667	0.52	-1.16	-0.03	-0.223333	-0.01	-0.09	0.53	0.143333	0.37	0.54	1.02	0.53	0.97	0.42	0.21	0.28	0.85	0.576667	1.34	2.44	1.89	4.45	1.4	2.925	1.29	0.91	1.77	1.4	-0.3	1.014
RV0283	|| conserved membrane protein || conserved hypotheticals ||	0.693888	-0.03	0.29	-0.25	0.00333333	-0.59	-0.56	-0.7	-0.616667	-2.07	-1.77	-0.47	-1.43667	-1.25	-1.22	-0.88	-1.11667	-1.49	-0.62	-2.48	-0.61	-2.83	-2.13	-0.82	-0.76	-3.31	-1.67222	-2.78	-2.66	-2.72	-2.83	-0.52	-1.675	-0.77	-0.99	0.09	-0.52	-0.32	-0.502
RV0288	esxH || low molecular weight protein antigen 7 || conserved hypotheticals ||	1.92652	-0.95	-1.4	-1.14	-1.16333	-1.78	-1.68	-1.94	-1.8	-1.94	-2.08	-1.68	-1.9	-3.42	-3.1	-1.64	-2.72	-1.16	-0.53	-2.17	-0.19	-2.1	-1.67	-0.37	-0.18	-2.91	-1.25333	-3.53	-3.76	-3.645	-5.07	-4.3	-4.685	-5.8	-5.52	-4.38	-4.3	0.03	-3.994
RV0293C	|| conserved hypothetical protein || conserved hypotheticals ||	-0.693346	-0.47	-0.05	0.41	-0.0366667	0.43	0.34	0.79	0.52	1.25	0.88	0.69	0.94	0.66	1.06	1.64	1.12	1.69	0.64	1.48	1.25	1.79	1.95	1.67	1.51	1.45	1.49222	2.09	0.3	1.195	2.06	-1.87	0.095	-2.02	-2.43	-2.05	-1.87	-0.05	-1.684
RV0308	|| conserved membrane protein || conserved hypotheticals ||	1.00715	-0.23	-0.72	-0.52	-0.49	-0.9	-0.72	-0.62	-0.746667	-0.42	-1.08	-1.1	-0.866667	-1.47	-2.04	-1.43	-1.64667	-1.72	0.12	-1.23	-0.1	-1.43	-1.44	-0.7	-0.72	-1.91	-1.01444	-1.8	-2.68	-2.24	-1.85	-1.68	-1.765	-3.15	-1.88	-1.27	-1.68	0.07	-1.582
RV0311	|| hypothetical protein || unknown ||	-1.04022	-0.07	-0.39	-0.23	-0.23	0.23	-0.3	-0.17	-0.08	0.71	-0.31	-0.45	-0.0166667	0.08	-0.22	0.74	0.2	1.04	0.37	0.48	0.49	1.51	0.15	0.15	0.33	0.44	0.551111	0.9	-0.73	0.085	0.92	0.75	0.835	-0.17	-1.46	-1.78	0.75	-0.46	-0.624
RV0328	|| transcriptional regulator, tetR/acrR-family || regulatory proteins ||	0.643192	0.39	0.55	-0.01	0.31	0.52	-0.12	0.66	0.353333	0.85	0.81	0.51	0.723333	0.37	0.92	0.94	0.743333	1.02	0.93	0.96	0.62	1.45	0.94	0.48	0.3	2.97	1.07444	3.6	3.41	3.505	5.62	1.47	3.545	1.45	1.93	2.25	1.47	-0.33	1.354
RV0336	|| 13E12 repeat family protein || conserved hypotheticals ||	-1.04095	-1.04	-1.45	-1.28	-1.25667	-1.58	-1.63	-2.63	-1.94667	-1.41	-1.62	-1.19	-1.40667	-0.77	-0.75	-0.35	-0.623333	-1.35	-0.94	-0.63	-0.45	-1.04	-0.64	-1.14	-0.95	-0.42	-0.84	-0.59	0.48	-0.055	2.01	0	1.005	-0.97	0.11	-1.01	0	-0.36	-0.446
RV0340	|| conserved hypothetical protein || unknown ||	0.658733	1.23	0.71	0.16	0.7	1.09	1.14	0.54	0.923333	1.53	1.05	0.57	1.05	1.73	1.75	1.21	1.56333	1.37	0.86	1.46	0.59	1.79	1.71	0.58	0.66	1.78	1.2	2.07	-0.37	0.85	0.3	-1.07	-0.385	-1.66	-2.09	-0.58	-1.07	-0.22	-1.124
RV0345	|| conserved hypothetical protein || cell wall and cell processes ||	-0.671161	0.11	0.42	0	0.176667	-0.01	0.07	0.1	0.0533333	0.41	0.63	-0.07	0.323333	0.46	0.25	-0.05	0.22	-0.1	-0.07	-0.03	0.21	0.41	0.26	0.38	0.27	0.23	0.173333	0.52	-0.15	0.185	0.75	0.64	0.695	1.02	0.39	-0.05	0.64	0.04	0.408
RV0346C	ansP2 || L-asparagine permease || cell wall and cell processes ||	-2.72882	0.2	0.08	-0.22	0.02	-0.45	-0.43	-0.33	-0.403333	0.04	-0.5	-0.24	-0.233333	-0.3	-0.5	-0.91	-0.57	-0.82	-0.73	-0.85	-0.44	-0.92	-0.79	-0.45	-0.43	-0.92	-0.705556	-0.67	-2.74	-1.705	-3.27	-2.21	-2.74	-1.65	-1.97	-1.19	-2.21	-0.03	-1.41
RV0347	|| conserved membrane protein || conserved hypotheticals ||	-1.23153	0.31	0.12	0.16	0.196667	0.62	-0.08	-0.41	0.0433333	1.42	0.47	-0.09	0.6	0.12	0.78	0.83	0.576667	1.29	-0.23	0.95	0.36	1.06	1.09	0.12	0.44	0.47	0.616667	0.65	0.79	0.72	1.21	1.88	1.545	1.24	0.8	2.24	1.88	-0.28	1.176
RV0368C	|| conserved hypothetical protein || conserved hypotheticals ||	-0.845478	-0.53	-0.72	-0.8	-0.683333	-0.88	-3.12	-0.27	-1.42333	-0.43	-1.39	-0.28	-0.7	-0.91	-1	0.12	-0.596667	-0.12	-0.34	-0.42	0.03	-0.4	-0.99	-1.06	-0.62	0.32	-0.4	0.44	1.23	0.835	0.88	0.96	0.92	0.45	1.53	1.75	0.96	-0.49	0.84
RV0372C	|| conserved hypothetical protein || conserved hypotheticals ||	-1.66207	0.33	0.29	-0.04	0.193333	-0.1	0.04	0.21	0.05	0.23	0.4	0.17	0.266667	0.14	0.19	0.37	0.233333	0.37	0.25	0.31	0.28	1.08	0.36	0.37	0.14	0.46	0.402222	1.31	2.33	1.82	1.81	1.81	1.81	0.29	1.55	1	1.81	-0.1	0.91
RV0373C	|| carbon monoxyde dehydrogenase large chain || intermediary metabolism and respiration ||	-1.87081	-1.05	-0.18	0.05	-0.393333	-0.59	-0.34	0.48	-0.15	-0.98	-0.43	0.08	-0.443333	-0.46	-0.67	-0.12	-0.416667	0.24	-0.22	-0.28	-0.3	-0.34	-0.44	-0.02	-0.09	0.39	-0.117778	0.34	-0.39	-0.025	-0.96	1.52	0.28	0.64	1.27	1.8	1.52	-0.45	0.956
RV0414C	thiE || thiamine-phosphate pyrophosphorylase || intermediary metabolism and respiration ||	-2.98438	-0.24	-0.69	-0.24	-0.39	-0.17		0.07	-0.05	0.28	-0.03	-0.25	0	-0.35	-0.41	-0.06	-0.273333	0.03	-0.39	0.21	0.13	-0.45	0.06	-0.47	-0.21	-0.14	-0.136667	-0.27	1.28	0.505	1.99	0.01	1	0.59	-0.26	1.11	0.01	0.33	0.356
RV0426C	|| transmembrane protein || unknown ||	0.897574	0.16	-0.16	0.44	0.146667	-0.22	-0.04	0.6	0.113333	0.79	0.36	0.5	0.55	-0.46	0.45	0.83	0.273333	0.71	0.78	0.63	0.88	1.36	1.49	1.3	1.26	0.52	0.992222	0.78	-2.11	-0.665	-1.21	-1.75	-1.48	-1.28	-0.86	-1.93	-1.75	0.01	-1.162
RV0428C	|| hypothetical protein || unknown ||	-0.644191	-0.54	-0.76	-0.08	-0.46	-0.73	-0.44	-0.07	-0.413333	-0.44	-0.33	-0.17	-0.313333	-1.13	-0.76	-1.26	-1.05	-1.19	-1.19	-0.86	-0.91	-1.62	-1.35	-0.71	-0.92	-0.71	-1.05111	-1.47	0.06	-0.705	-0.7	0.59	-0.055	-0.11	-0.68	-0.62	0.59	-0.04	-0.172
RV0429C	def || polypeptide deformylase || information pathways ||	-1.0244	0.33	0.01	0.37	0.236667	0.47	0.04	0.07	0.193333	0.34	0.15	-0.12	0.123333	-0.09	-0.36	-0.56	-0.336667	-0.55	-0.48	-0.43	-0.17	-0.59	-0.6	-0.23	-0.37	-1.38	-0.533333	-0.46	-1.06	-0.76	-0.94	-0.7	-0.82	-0.63	-0.85	-1.81	-0.7	-0.01	-0.8
RV0431	|| tuberculin related peptide || cell wall and cell processes ||	-1.02485	-0.63	-0.46	-0.1	-0.396667	-0.28	-0.41	-0.43	-0.373333	-0.48	-0.45	-0.54	-0.49	-0.59	-0.93	-1.24	-0.92	-1.31	-0.78	-1.36	-0.41	-1.7	-1.25	-0.52	-0.52	-2.34	-1.13222	-1.92	-3.54	-2.73	-3.58	-4.3	-3.94	-3.32	-3	-1.81	-4.3	0.01	-2.484
RV0432	sodC || periplasmic superoxide dismutase || virulence, detoxification, adaptation ||	-1.30975	-0.74	-0.21	0.21	-0.246667	-0.11	-0.08	-0.22	-0.136667	-0.43	-0.19	-0.23	-0.283333	-0.54	-0.45	-0.86	-0.616667	-1.49	-0.12	-1.08	-0.45	-1.22	-0.65	-0.43	-0.47	-1.83	-0.86	-1.26	-1.8	-1.53	-3.31	-1.79	-2.55	-2.4	-2.02		-1.79	0.23	-1.495
RV0455C	|| conserved hypothetical protein || unknown ||	0.776732	-0.39	-0.17	-0.27	-0.276667	-0.31	-0.4	-0.18	-0.296667	-0.29	-0.41	-0.1	-0.266667	-1	-0.85	-0.83	-0.893333	-0.51	-0.55	-0.66	-0.77	-0.53	-0.92	-0.66	-0.64	-0.91	-0.683333	-0.84	-2.83	-1.835	-2.51	-3.18	-2.845	-4.09	-5.09	-2.59	-3.18	0.16	-2.958
RV0473	|| conserved membrane protein || cell wall and cell processes ||	-1.43298	0.6	0.09	0.11	0.266667	0.26	-0.01	-0.21	0.0133333	0.52	0.28	0.06	0.286667	0.48	0.4	0.75	0.543333	0.95	0.21	1.15	0.48	0.89	1.13	0.43	0.4	0.59	0.692222	0.83	1.3	1.065	1.35	0.81	1.08	-0.56	0.05	0.09	0.81	0.13	0.104
RV0482	murB || UDP-N-acetylenolpyruvoylglucosamine reductase || cell wall and cell processes ||	-0.755163	0.47	-0.03	-0.21	0.0766667	-0.1		-0.26	-0.18	-0.89	-0.78	-0.34	-0.67	-1.02	-1.37	-0.95	-1.11333	-1.12	-1.18	-1.24	-0.94	-1.03	-1.25	-1.12	-1.24	-0.9	-1.11333	-2.22	-1.19	-1.705	-2.34	-1.67	-2.005	0.31	-1.5	-0.18	-1.67	0.07	-0.594
RV0493C	|| conserved hypothetical protein || conserved hypotheticals ||	-0.915456	-1.06	-0.61	-0.23	-0.633333	-0.37	-0.4	-0.05	-0.273333	-0.64	-0.74	-0.15	-0.51	-0.27	-0.94	-0.72	-0.643333	0.16	-0.57	-0.41	-0.85	-0.72	-0.66	-1.02	-1.23	0.06	-0.582222	0.13	1.48	0.805	0.21	0.75	0.48	0.39	0.67	0.46	0.75	-0.08	0.438
RV0495C	|| conserved hypothetical protein || conserved hypotheticals ||	-2.84086	-0.27	0.22	0.2	0.05	-0.01	0.27	0.1	0.12	0.32	0.42	0.16	0.3	0.05	0.39	0.54	0.326667	0.49	-0.1		-0.01	0.58	0.55	0.11	0.08	-0.34	0.17	0.55	-1.34	-0.395	-0.75	-2.31	-1.53	-0.85	-1.41	-0.89	-2.31	-0.1	-1.112
RV0496	|| conserved hypothetical protein || conserved hypotheticals ||	-0.869203	0.56	0.47	0.29	0.44	0.54	0.27	0.51	0.44	0.7	0.39	-0.13	0.32	-0.46	0.01	0.07	-0.126667	0.01	0.02	-0.46	0.09	-0.31	0.03	0.03	-0.03	-0.4	-0.113333	-0.68	0.86	0.09	0.1	-1.17	-0.535	0.15	0.62	-0.73	-1.17	-0.07	-0.24
RV0517	|| membrane acyltransferase || intermediary metabolism and respiration ||	-2.39073	-0.25	-0.5	-0.24	-0.33	-0.06	-0.3	-0.09	-0.15	-0.22	-0.12	-0.35	-0.23	-0.11	-0.28	-0.29	-0.226667	-1.39	-0.42	-0.68	-0.37	-0.57	0.02	-0.35	-0.32	0.76	-0.368889	-1.06	-0.64	-0.85	-0.89	-1.27	-1.08	-2.1	-2.63	-3.31	-1.27	-0.34	-1.93
RV0531	|| conserved membrane protein || cell wall and cell processes ||	0.935992	-0.19	-0.37	-0.53	-0.363333	-0.38	-0.66	-0.35	-0.463333	-0.33	-0.94	-0.48	-0.583333	-0.58	-0.59	-0.39	-0.52	-0.97	-0.49	-0.58	-0.18	-0.08	-0.2	-0.37	-0.27	0.5	-0.293333	-0.28	-0.9	-0.59	-0.96	0.04	-0.46	0.66	-1.64	0.16	0.04	0.23	-0.11
RV0533C	fabH || 3-oxoacyl-[acyl-carrier-protein] synthase III || lipid metabolism ||	-2.7875	-0.63	-1.11	-0.4	-0.713333	-1.18	-1.54	-0.2	-0.973333	-1.3	-1.05	-0.46	-0.936667	-1.53	-1.53	-0.95	-1.33667	-2.06	-0.67	-0.9	-0.58	-1.58	-1.71	-0.94	-0.84	-0.99	-1.14111	-0.47	0.32	-0.075	-1	0.95	-0.025	0.69	0.39	0.33	0.95	0.02	0.476
RV0547C	|| oxidoreductase || intermediary metabolism and respiration ||	-0.842715	0.72	0.26	0.51	0.496667	0.35	0.38	0.42	0.383333	0.66	0.5	0.08	0.413333	-0.03	0.31	0.35	0.21	0.17	-0.22	-0.18	-0.04	0.77	0.05	0	-0.02	-0.32	0.0233333	-0.3	-1.45	-0.875	-1.55	-2.36	-1.955	-2.31	-2.75	-2.8	-2.36	0.01	-2.042
RV0557	pimB || mannosyltransferase || conserved hypotheticals ||	-1.81679	1.34	0.46	0.17	0.656667	0.08	0.35	0.11	0.18	1.18	0.35	0.1	0.543333	0.28	0.6	0.24	0.373333	-0.08	0.18	0.06	0.65	1.72	0.81	0.96	0.46	0.46	0.58	0.91	-0.32	0.295	0.57	-0.07	0.25	0.13	-0.62	1.66	-0.07	-0.21	0.178
RV0558	menH || ubiquinone/menaquinone biosynthesis methyltransferase || intermediary metabolism and respiration ||	-1.15466	-0.04	-0.29	-0.01	-0.113333	0.12	-0.11	0.21	0.0733333	0.75	0.46	0.04	0.416667	0.1	-0.03	0.43	0.166667	0.44	0.4	0.11	0.59	0.46	0.49	0.7	0.65	-0.28	0.395556	-0.21	-1.79	-1	-0.84	-2.63	-1.735	-1.6	-2.7	-1.62	-2.63	0.15	-1.68
RV0559C	|| conserved secreted protein || cell wall and cell processes ||	0.796574	0.65	0.75	0.75	0.716667	0.97	0.88	1.05	0.966667	1.04	1.22	0.52	0.926667	0.96	1.15	0.58	0.896667	1.03	0.29	0.82	0.54	0.7	0.78	0.51	0.34	0.46	0.607778	0.79	-1.06	-0.135	-1.16	-2.84	-2	-1.98	-2.35	-0.07	-2.84	0.4	-1.368
RV0570	nrdZ || ribonucleoside-diphosphate reductase large subunit || intermediary metabolism and respiration ||	-1.32298	4.89	4.83	3.13	4.28333	6.17	5.56	2.92	4.88333	5.67	6.16	3.54	5.12333	5.31	5.71	4.48	5.16667	5.94	5.95	5.45	4.96	6.94	5.52	4.89	4.66	4.64	5.43889	5.45	2.44	3.945	3.15	4.48	3.815	5.44	4.25	3.92	4.48	-0.42	3.534
RV0571C	|| conserved hypothetical protein || conserved hypotheticals ||	1.04441	3.76	3.26	2.79	3.27	4.17	3.73	1.51	3.13667	3.74	2.23	1.43	2.46667	3.54	3.34	2.7	3.19333	3.27	2.6	2.89	3.04	4.55	3.54	2.58	2.6	1.43	2.94444	2.82	2.41	2.615	6.2	1.63	3.915	2.56	2.13	3.19	1.63	-0.27	1.848
RV0572C	|| hypothetical protein || unknown ||	-2.23594	4.54	3.09	1.99	3.20667	5.55	3.99	2.01	3.85	5.19	4.23	2.04	3.82	4.14	3.36	2.75	3.41667	3.91	4.69	3.31	3.46	4.96	3.04	3.42	3.22	4.08	3.78778	4.47	1.45	2.96	2.63	1.24	1.935	1.99	1.94	1.39	1.24	0.15	1.342
RV0594	mce2F || MCE-family protein || virulence, detoxification, adaptation ||	-2.64382	0.61	0.54	0.15	0.433333	0.73	0.42	0.09	0.413333	0.78	0.5	0.24	0.506667	0.93	1.37	0.61	0.97	0.53	-0.03	0.36	0.12	0.95	0.47	-0.02	0.09	0.8	0.363333	0.68	0.61	0.645	0.07	0.75	0.41	0.55	1.25	2.08	0.75	-0.23	0.88
RV0597C	|| conserved hypothetical protein || conserved hypotheticals ||	-1.12228	-0.77	-1.23	-0.56	-0.853333	-0.52	-1.08	0.4	-0.4	-1.36	-1.48	-0.6	-1.14667	-0.91	-0.75	-0.18	-0.613333	-1	-0.69	-1.16	-0.99	-1.68	-1.37	-1.56	-1.46	0.07	-1.09333	-1.62	-0.81	-1.215	-0.99	-1.41	-1.2	-2.2	0.2	-2.21	-1.41	-0.33	-1.19
RV0608	|| conserved hypothetical protein || conserved hypotheticals ||	-2.83242	-0.81	-1.23	-0.81	-0.95	-1.54	-1.73	-0.74	-1.33667	-0.87	-1.49	-0.83	-1.06333	-1.91	-1.23	-1.27	-1.47	-1.03	-0.98	-1.21	-1.17	-0.79	-0.94	-0.78	-0.87	0	-0.863333	-0.92	-0.59	-0.755	1.05	1.12	1.085	1.46	1.44	1.59	1.12	-0.35	1.052
RV0611C	|| hypothetical protein || unknown ||	0.77856	0.99	0.68	0.2	0.623333	0.35	0.57	0.14	0.353333	1.21	0.74	0.07	0.673333	0.47	1.04	0.54	0.683333	0.55	0.74	0.88	0.91	1.39	1.35	1.05	1.02	0.3	0.91	0.44	-1.17	-0.365	-0.35	-1.78	-1.065	-1.46	-1.95	1.75	-1.78	-0.12	-0.712
RV0630C	recB || exonuclease V beta chain || information pathways ||	-1.25439	-0.82	-0.75	-0.28	-0.616667	-0.81	-0.74	-0.16	-0.57	-1.03	-0.1	-0.08	-0.403333	-0.73	-1	-0.22	-0.65	-0.59	-0.58	-0.42	-0.74	-1.26	-1.04	-0.65	-0.55	0.1	-0.636667	-0.66	0.06	-0.3	0.08		0.08	0.65	0.92	-0.16		0.1	0.3775
RV0633C	|| hypothetical exported protein || unknown ||	0.678657	-0.36	0.32	0.46	0.14	-0.01	0.08	0.56	0.21	0.22	0.41	0.7	0.443333	0.1	0.36	-0.13	0.11	-0.36	-0.53	-0.13	-0.4	0.04	0.12	0.15	0.07	0.12	-0.102222	0.44	-2.32	-0.94	-0.99	-2.62	-1.805	-2.7	-3.02	-2.66	-2.62	0.01	-2.198
RV0648	|| alpha-mannosidase || conserved hypotheticals ||	-1.25947	0.54	0.71	0.37	0.54	0.58	0.23	0.53	0.446667	0.55	0.82	0.54	0.636667	0.82	0.72	0.89	0.81	1.09	0.45	0.83	0.65	1.15	0.45	0.54	0.44	0.98	0.731111	1.97	0.81	1.39	2.34	1.79	2.065	3.39	2.11	1.25	1.79	0.11	1.73
RV0653C	|| transcriptional regulator, tetR-family || regulatory proteins ||	-1.8681	-0.38	-0.18	-0.03	-0.196667	-0.4	-0.27	-0.02	-0.23	-0.48	-0.11	-0.32	-0.303333	-0.7	-0.7	-0.04	-0.48	0.06	0.32	-0.14	0.17	-0.43	-0.28	-0.19	-0.35	0.63	-0.0233333	0.26	0.83	0.545	1.29	0.04	0.665	-0.62	-0.12	-0.33	0.04	0.2	-0.166
RV0660C	|| conserved hypothetical protein || conserved hypotheticals ||	-0.861421	-1.36	-1.51	-0.94	-1.27	-1.17	-1.38	-0.6	-1.05	-0.85	-0.61	-0.71	-0.723333	-0.67	-0.99	-0.49	-0.716667	-0.67	-0.25	-0.76	-0.06	-0.54	-0.66	-0.13	-0.16	-0.62	-0.427778	-0.1	-3.44	-1.77	-1.55	-4.47	-3.01	-3.51	-3.75	-4.03	-4.47	-0.02	-3.156
RV0662C	|| conserved hypothetical protein || unknown ||	-1.12269	0.42	0.02	0.08	0.173333	-0.04	-0.16	0.74	0.18	0.24	0.43	0.37	0.346667	0.36	0.33	0.63	0.44	0.89	0.23	0.85	0.62	-0.27	0.52	0.35	0.44	0.62	0.472222	1.23	0.66	0.945	1.43	1.09	1.26	0.15	0.67	1.46	1.09	-0.15	0.644
RV0712	|| conserved hypothetical protein || conserved hypotheticals ||	-1.11367	0.03	-0.3	-0.34	-0.203333	-0.06	-0.14	-0.01	-0.07	0.94	0.94	0.14	0.673333	0.81	0.96	0.68	0.816667	0.48	0.83	0.76	0.94	1.77	1.06	0.69	0.97	1.24	0.971111	1.32	1.54	1.43	2.61	1.3	1.955	-0.92	0.18		1.3	-0.19	0.0925
RV0728C	serA2 || D-3-phosphoglycerate dehydrogenase || intermediary metabolism and respiration ||	-2.33995	0.66	-0.37	-0.25	0.0133333	-0.62	-1.22	-0.25	-0.696667	0.33	-0.87	-0.44	-0.326667	-0.17	-0.45	0.25	-0.123333	0.85	-0.32	0.82	-0.03	1.21	0.07	-0.58	-0.63	-0.69	0.0777778	-0.46	2.89	1.215	5.19	1.29	3.24	0.04	-0.38	1.38	1.29	-0.24	0.418
RV0740	|| conserved hypothetical protein || conserved hypotheticals ||	0.696828	-0.05	0.38	0.13	0.153333	0.14	0.1	0.35	0.196667	0.07	-0.09	0.01	-0.00333333	-0.27	-0.14	-0.15	-0.186667	0.04	-0.33	-0.17	-0.44	-0.13	0.12	-0.35	-0.26	0.13	-0.154444	0.41	-0.57	-0.08	-0.88	-0.58	-0.73	-1.21	-0.81	-0.74	-0.58	0.21	-0.626
RV0744C	|| transcriptional regulator || regulatory proteins ||	-2.23111	0.19	0.7	0.04	0.31	0.41	0.08	0.14	0.21	0.24	0.38	0.06	0.226667	-0.03	0.03	-0.01	-0.00333333	0.14	0.12	-0.01	0.14	0.2	0.02	0.08	-0.16	-0.37	0.0177778	0.41	0.51	0.46	0.92	0.68	0.8	0.75	0.73	1.43	0.68	0.01	0.72
RV0758	phoR || two component system sensor kinase || regulatory proteins ||	-1.77776	0.28	0.51	0.21	0.333333	0.42	0.58	0.4	0.466667	0.61	0.54	0.34	0.496667	1.03	0.78	0.93	0.913333	1.1	0.64	1.24	0.73	1.6	0.81	0.33	0.36	1.41	0.913333	2.2	0.65	1.425	0.98	-0.48	0.25	-2.25	-1.48	-0.79	-0.48	0.34	-0.932
RV0761C	adhB || zinc-type alcohol dehydrogenase NAD dependent || intermediary metabolism and respiration ||	-0.935254	-1.21	-0.99	-0.5	-0.9	-1.04	-0.89	-0.23	-0.72	-0.59	-1.04	-0.19	-0.606667	-1.52	-1.44	-1.58	-1.51333	-1.46	-0.78	-1.52	-0.89	-1.34	-1.43	-0.7	-0.74	-2.11	-1.21889	-2.66	-2.29	-2.475	-2.85	-1.63	-2.24	-1.99	-1.58	-1.02	-1.63	0.03	-1.238
RV0765C	|| oxidoreductase || intermediary metabolism and respiration ||	-2.26442	-0.6	-0.28	-0.2	-0.36	0.05	-0.25	-0.12	-0.106667	0.1	-0.13	0.17	0.0466667	0.39	0.29	0.36	0.346667	0.8	0.07	0.58	-0.03	1.07	0.61	0.26	0.12	0.86	0.482222	0.93	1.28	1.105	3.2	0.46	1.83	-0.7	0.57	2.62	0.46	-0.23	0.544
RV0767C	|| conserved hypothetical protein || unknown ||	-0.953672	-0.27	-0.14	0.1	-0.103333	0.21	-0.85	0.21	-0.143333	0.61	0.53	0.5	0.546667	1.24	1.31	1.62	1.39	2	0.38	1.72	0.8	2.59	2.28	0.76	0.55	1.68	1.41778	3.28	2.57	2.925	5.67	3.24	4.455	1.79	2.35	2.54	3.24	-0.14	1.956
RV0779C	|| conserved membrane protein || conserved hypotheticals ||	0.688554	-0.51	-0.54	-0.59	-0.546667	-0.51	-0.37	-0.22	-0.366667	0.53	-0.28	-0.37	-0.04	-0.81	-0.39	1.45	0.0833333	0.1	0.25	0.08	0.28	0.5	0.51	0.41	0.11	0.92	0.351111	0.88	2.32	1.6	-0.71	2.19	0.74	1.64	0.27	-1.07	2.19	-0.32	0.542
RV0788	purQ || phosphoribosylformylglycinamidine synthase I purG || intermediary metabolism and respiration ||	1.08539	0.33	0.59	0.82	0.58	0.89	0.82	1.19	0.966667	1.65	1.5	0.85	1.33333	1.48	1.08	1.51	1.35667	1.19	1.49	1.16	1.64	1.39	1.89	1.71	1.65	0.76	1.43111	1.53	-1.03	0.25	-0.25	-0.82	-0.535	0.06	0.41	-1.08	-0.82	0.22	-0.242
RV0803	purL || phosphoribosylformylglycinamidine synthase II || intermediary metabolism and respiration ||	-1.21643	-1	-0.81	-0.66	-0.823333	-0.43	-0.41	-0.38	-0.406667	-0.37	-0.11	-0.55	-0.343333	-0.7	-0.59	-0.74	-0.676667	-1.31	0	-1.26	0.26	-0.96	-0.6	-0.09	-0.14	-1.58	-0.631111	-1.85	-3.66	-2.755	-3.78	-1.53	-2.655	-1.46	-2.44	-2.16	-1.53	0.31	-1.456
RV0806C	cpsY || UDP-glucose-4-epimerase || cell wall and cell processes ||	-1.34303	0.17	0.35	-0.08	0.146667	0.01	-0.02	0	-0.00333333	0.29	0.17	0.12	0.193333	0.86	0.36	0.68	0.633333	0.8	0.26	0.62	0.57	1.02	0.91	0.06	0.19	0.32	0.527778	0.99	0.29	0.64	2.4	1.28	1.84	1.37	0.79	0.79	1.28	-0.07	0.832
RV0807	|| conserved hypothetical protein || conserved hypotheticals ||	0.704793	-0.09	0.01	0.12	0.0133333	0.28	0.01	0.17	0.153333	0.32	0.23	0.1	0.216667	0.33	0.09	0.32	0.246667	0.42	0.24	0.29	0.4	0.65	0.19	-0.01	0.06	-0.04	0.244444	0.26	-0.54	-0.14	0.84	0	0.42	-0.52	0.49	-0.9	0	-0.41	-0.268
RV0808	purF || amidophosphoribosyltransferase || intermediary metabolism and respiration ||	-1.86633	-0.44	-0.35	-0.33	-0.373333	-0.06	-0.19	0.08	-0.0566667	0.33	0.42	0.01	0.253333	1.05	0.38	1.27	0.9	1.09	0.64	0.83	1.22	1.17	1.12	0.49	0.82	0.86	0.915556	1.53	0.01	0.77	2.16	-0.29	0.935	-1.59	-1.46	-2.37	-0.29	0.11	-1.12
RV0823C	|| transcriptional regulator || regulatory proteins ||	-1.73165	3.24	2.8	1.37	2.47	1.96	1.1	0.07	1.04333	0.59	-0.03	0.59	0.383333	0.95	1.13	0.3	0.793333	0.22	1.13	0.4	1.3	0.6	0.06	1.12	0.92	1.39	0.793333	1.14	0.65	0.895	0.64	-0.01	0.315	-1.06	-0.3	-1.88	-0.01	-0.2	-0.69
RV0835	lpqQ || lipoprotein || cell wall and cell processes ||	0.773841	0.43	1.29	0.85	0.856667	0.97	1	0.13	0.7	0.75	0.72	0.7	0.723333	0.84	1.08	0.81	0.91	0.89	0.15	0.59	0.32	0.88	0.78	0.38	0.68	1.27	0.66	0.88	-1.23	-0.175	-1.19		-1.19	-1.13	-2.03	0.9		0.01	-0.5625
RV0846C	|| oxidase || intermediary metabolism and respiration ||	-1.41038	1.5	1.47	1.08	1.35	1.3	1.43	2.13	1.62	2.46	3.27	2.12	2.61667	3.59	2.79	3.37	3.25	4.58	1.33	3.11	2.15	4.34	4.14	2.26	2	3.22	3.01444	4.76	1.7	3.23	4.39	2.61	3.5	-0.33	1.34	0.44	2.61	0.11	0.834
RV0853C	pdc || pyruvate or indole-3-pyruvate decarboxylase || intermediary metabolism and respiration ||	-1.99664	0.19	0.54	0.57	0.433333	0.58	0.87	0.58	0.676667	1.34	1.11	0.74	1.06333	0.5	1.14	0.81	0.816667	1.16	1.61	0.47	1.43	1.5	1.01	1.65	1.61	1.04	1.27556	1.12	-0.69	0.215	1.11	1.14	1.125	0.94	0.69	1.03	1.14	-0.24	0.712
RV0865	mog || molybdopterin biosynthesis protein || intermediary metabolism and respiration ||	-0.915119	0.46	0.52	0.24	0.406667	0.54	0.5	0.33	0.456667	1.08	0.61	0.02	0.57	0.31	0.78	0.79	0.626667	0.4	0.4	0.29	0.77	0.96	1.04	0.89	0.82	0.29	0.651111	0.38	0.77	0.575	2.7	1	1.85	0.33	0.52	0.47	1	-0.21	0.422
RV0872C	PE_PGRS15 || PE-PGRS family protein || PE/PPE ||	-1.66289	0.96	0.65	0.73	0.78	0.79	0.71	0.98	0.826667	1.41	0.74	0.5	0.883333	0.85	0.71	1.67	1.07667	1.44	2.58	1.45	2.67	0.92	1.85	2.57	2.48	1.76	1.96889	1.79	0.56	1.175	1.7	-0.91	0.395	-0.62	-1.11	-1.19	-0.91	-0.02	-0.77
RV0873	fadE10 || acyl-CoA dehydrogenase || lipid metabolism ||	0.654831	0.47	0.43	0.02	0.306667	0.26	0.26	0.2	0.24	0.24	0.17	0.1	0.17	-0.18	0.17	0.38	0.123333	0.58	0.28	0.59	0.29	0.34	0.38	0.6	0.53	0.25	0.426667	0.5	-0.84	-0.17	0.57	-0.3	0.135	-0.59	-1.64	-1.54	-0.3	-0.15	-0.844
RV0925C	|| conserved hypothetical protein || unknown ||	-1.77324	-1.19	-1.17	-0.78	-1.04667	-1.26	-1.2	-0.61	-1.02333	-1.42	-1.32	-0.39	-1.04333	-1.76	-1.81	-1.65	-1.74	-0.89	-0.41	-1.55	-0.52	-1.66	-1.96	-0.36	-0.35	-1.45	-1.01667	-1.53	-0.92	-1.225	-2.28	-1.27	-1.775	-1.26	-1.5	-2.27	-1.27	0.13	-1.234
RV0934	pstS1 || periplasmic phosphate-binding lipoprotein || cell wall and cell processes ||	-0.765146	-0.84	-0.89	-0.47	-0.733333	-1.16	-1.27	-0.79	-1.07333	-1.2	-1.62	-1.19	-1.33667	-2.39	-2.11	-1.44	-1.98	-2.38	-1.36	-2.42	-1.02	-3.17	-2.09	-1.06	-0.94	-3.22	-1.96222	-3.92	-3.67	-3.795	-2.25	-2.96	-2.605	-2.22	-1.99	-1.89	-2.96	-0.02	-1.816
RV0943C	|| monooxygenase || intermediary metabolism and respiration ||	1.01101	1.27	-0.44	0.24	0.356667	0.26	-0.44	0.09	-0.03	1.76	-0.59	0.04	0.403333	0.21	0.1	0.7	0.336667	0.76	-0.1	0.81	0.34	3.11	1.01	-0.07	-0.02	2.39	0.914444	3.48	2.8	3.14	5.44	1.07	3.255	0.66	0	2.12	1.07	-0.12	0.746
RV0952	sucD || succinyl-CoA synthetase alpha chain || intermediary metabolism and respiration ||	-1.08107	-0.46	-0.43	-0.39	-0.426667	-0.6	-0.85	-0.72	-0.723333	-0.86	-1.1	-0.91	-0.956667	-1.89	-1.95	-2.05	-1.96333	-2.02	-1.36	-1.94	-1.21	-1.89	-1.86	-1.3	-1.24	-3.06	-1.76444	-3.77	-4.8	-4.285	-3.53	-3.55	-3.54	-2.28	-2.91	-3.23	-3.55	0.06	-2.382
RV0954	|| conserved membrane protein || cell wall and cell processes ||	-0.789525	-0.78	-0.52	-0.03	-0.443333	-0.23	0.17	-0.27	-0.11	-0.11	-0.09	-0.33	-0.176667	-0.01	-0.58	-0.81	-0.466667	-1.06	0.44	-0.65	0.24	-0.35	-1.01	0.09	0.05	-1.22	-0.385556	-1.34	-2.96	-2.15	-4.43	-2.33	-3.38	-2.1	-2.05	-2.79	-2.33	-0.24	-1.902
RV0955	|| conserved membrane protein || cell wall and cell processes ||	-1.14567	-0.48	0.05	-0.16	-0.196667	-0.11	-0.03	0.14	0	-0.65	-0.33	0.04	-0.313333	0.16	-0.36	-0.16	-0.12	-0.67	-0.39	-0.1	-0.11	-0.99	-0.51	-0.19	-0.23	-0.49	-0.408889	2.79	-0.73	1.03	-1.76	-0.38	-1.07	-5.16	1.43	1.31	-0.38	-0.56	-0.672
RV0970	|| conserved membrane protein || unknown ||	-0.918672	0	-0.35	-0.63	-0.326667	-0.22	-1.06	-0.42	-0.566667	-0.14	-0.86	-0.14	-0.38	-0.62	-1.45	0.13	-0.646667	0.66	-0.14	0.04	0.2	-0.22	-0.06	0.11	-0.6	0.41	0.0444444	0.5	1.77	1.135	1.98	0.2	1.09	-0.65	-1.36	0.82	0.2	-0.22	-0.242
RV0971C	echA7 || enoyl-CoA hydratase || lipid metabolism ||	0.979438	0.02	-1.1	-0.02	-0.366667	-0.34	-3.78	0.1	-1.34	-1.07		-0.28	-0.675	-0.58	-1.46	-0.22	-0.753333		-1.23	-0.21	-0.15	-0.93	0.71	-0.41	-0.7	0.72	-0.275	0.44	0.82	0.63	-0.61	0.63	0.01	1.38	0.94		0.63	-1.1	0.4625
RV0990C	|| hypothetical protein || unknown ||	-1.60437	0.36	-0.02	0.1	0.146667	-0.49	-0.06	-0.68	-0.41	0.18	-1.07	-0.19	-0.36	-0.02	-1.94	-0.37	-0.776667	-1.26	-0.21	-0.02	0.05	0.2	-0.57	0.06	-1.79	0.79	-0.305556	1.1	1.96	1.53	0.86		0.86	-0.08	0.48	-1.75		-1.06	-0.6025
RV0995	rimJ || ribosomal-protein-alanine acetyltransferase || information pathways ||	-1.31573	-1.91	-1.21	-0.87	-1.33	-1.46	-1.85	-0.79	-1.36667	-1.68	-1.17	-0.93	-1.26	-1.57	-2.15	-1.59	-1.77	-1.99	-1.68	-1.81	-1.34	-1.93	-1.98	-1.41	-1.26	-2.22	-1.73556	-2.51	-2.66	-2.585	-2.16	-0.44	-1.3	-0.79	-0.49	-0.97	-0.44	0.12	-0.514
RV1005C	pabB || para-aminobenzoate synthase component I pabD || intermediary metabolism and respiration ||	0.655041	0.27	-0.3	-0.49	-0.173333	-0.21	0.04	-0.76	-0.31	0.41	-0.32	-1.01	-0.306667	-0.07	0.34	0.22	0.163333	-0.32	0.4	0.21	0.49	0.94	0.57	0.56	0.75	0.09	0.41	0.94	-1.15	-0.105	-2.14	-1.29	-1.715	-1.26	-0.87	-1.39	-1.29	-0.07	-0.976
RV1006	|| hypothetical protein || unknown ||	1.45976	-0.36	0.1	-0.14	-0.133333	-0.3	-0.24	-0.39	-0.31	-0.79	-0.35	-0.28	-0.473333	-0.32	-0.18	0.02	-0.16	0.14	-0.24	-0.08	-0.4	-1.14	-0.94	-0.77	-0.79	-0.54	-0.528889	-0.66	-0.79	-0.725	-2.52	0.87	-0.825	0.38	0.79	-0.01	0.87	-0.25	0.356
RV1013	pks16 || polyketide synthase || lipid metabolism ||	-1.29591	-1.31	-0.41	0.1	-0.54	0.09	0.05	0.34	0.16	-0.33	-0.19	0.2	-0.106667	-0.3	-1.03	-0.16	-0.496667	0.23	-0.5	0.34	-0.41	-0.17	-0.33	-0.84	-0.73	-0.36	-0.307778	-0.43	-0.28	-0.355	0.24	-0.38	-0.07	-0.48	0.14	0.68	-0.38	-0.02	-0.012
RV1035C	|| transposase || insertion seqs and phages ||	0.628946	-0.61	-0.15	-0.11	-0.29	-0.2	-0.08	-0.26	-0.18	-0.93	0.06	-0.11	-0.326667	-0.31	-0.34	-0.2	-0.283333	0.31	0.29	0	0.11	-0.46	-0.21	0.11	0.07	1.38	0.177778	0.35	0.84	0.595	-0.23	1.42	0.595	0.45	1.03	-1.01	1.42	-0.14	0.35
RV1043C	|| conserved hypothetical protein || unknown ||	-1.81628	-0.04	-0.31	-0.13	-0.16	-0.22	-0.71	-0.13	-0.353333	-0.66	-0.87	0.19	-0.446667	-0.03	0.44	0.67	0.36	0.02	-0.58	0.28	-0.05	0.65	0.32	-0.5	-0.38	0.42	0.02	0.83	0.71	0.77	0.2	0.41	0.305	1.18	0.76	1.22	0.41	-0.2	0.674
RV1048C	|| hypothetical protein || unknown ||	-0.963474	0.01	0.86	0.04	0.303333	0.6	0.6	0.44	0.546667	0.1	0.34	0.07	0.17	0.51	0.74	0.37	0.54	0.65	-1.07	0.28	-0.22	0.87	0.49	0.25	-0.21	0.82	0.206667	1.26	-0.06	0.6	2.13	-1.84	0.145	-1.34	0.46	1.72	-1.84	-0.11	-0.222
RV1051C	|| conserved hypothetical protein || conserved hypotheticals ||	-2.81314	-1.52	-0.82	0.28	-0.686667	-0.22	-0.2		-0.21	-0.41		0.26	-0.075	-0.19	-0.89	0.46	-0.206667	0.49	-0.38	0.25	0.1	-0.21	0.13	-1.02	0.07	0.65	0.00888889	-0.28	1.36	0.54			#DIV/0!	-0.04	-1.83	3.17		-0.31	0.2475
RV1056	|| conserved hypothetical protein || conserved hypotheticals ||	-1.58055	0.28	0.35	0.4	0.343333	0.54	0.33	0.46	0.443333	0.62	0.81	0.32	0.583333	1.02	0.85	0.65	0.84	1.36	0.57	0.95	1.02	1.36	0.71	0.9	0.83	0.48	0.908889	1.42	0.49	0.955	2.01	0.59	1.3	-0.38	0.9	-0.65	0.59	0.07	0.106
RV1069C	|| conserved hypothetical protein || conserved hypotheticals ||	-1.29262	-1.15	-0.4	-0.37	-0.64	-0.55	-0.51	-0.48	-0.513333	-1.8	-0.82	-0.56	-1.06	-1.34	-1.34	-1.53	-1.40333	-0.93	-1.14	-1.49	-1.62	-1.67	-1.92	-1.39	-1.44	-0.86	-1.38444	-2.97	-3.17	-3.07	-1.7	-1.81	-1.755	-0.53	-0.93	-1.53	-1.81	-0.28	-1.016
RV1073	|| conserved hypothetical protein || conserved hypotheticals ||	-2.39456	2.23	2	1.55	1.92667	2.28	2.19	1.42	1.96333	2.69	2.28	2.11	2.36	2.98	3.69	2.07	2.91333	2.41	0.87	2.52	1.48	3.78	2.88	1.41	1.49	2.47	2.14556	3.6	1.39	2.495	3.33	3.22	3.275	1.73	2.52	2.04	3.22	-0.29	1.844
RV1081C	|| conserved membrane protein || unknown ||	-0.623	0.2	0.69	0.79	0.56	1.12	1.09	0.6	0.936667	0.56	0.89	0.59	0.68	1.1	1	0.41	0.836667	0.56	-0.17	0.32	-0.11	0.55	0.34	0	-0.01	-0.18	0.144444	0.71	-0.83	-0.06	-1.47	-0.75	-1.11	-1.29	-1.58	-3.64	-0.75	-0.17	-1.486
RV1093	glyA1 || serine hydroxymethyltransferase 1 || intermediary metabolism and respiration ||	-1.37193	0.74	0.85	0.68	0.756667	0.74	0.83	0.65	0.74	0.83	0.52	0.27	0.54	0.63	0.88	0.38	0.63	0.15	0.71	0.22	0.95	0.98	0.69	1.19	1.08	0.28	0.694444	0.91	-1.35	-0.22	-1.04	-1.14	-1.09	-2.06	-1.29	-2.02	-1.14	0.06	-1.29
RV1100	|| conserved hypothetical protein || conserved hypotheticals ||	-1.40717	-0.16	0.73	0.32	0.296667	0.8	0.65	0.56	0.67	0.57	1.07	0.5	0.713333	0.99	1.07	0.52	0.86	1.04	0.51	0.7	0.37	1.25	0.97	0.65	0.59	0.55	0.736667	1.17	-0.74	0.215	0.17	-0.36	-0.095	-0.75	-1.09	-0.67	-0.36	0.2	-0.534
RV1101C	|| conserved membrane protein || cell wall and cell processes ||	-2.43718	-0.39	-0.49	-0.56	-0.48	-0.59	-0.61	-0.2	-0.466667	-0.81	-0.64	-0.49	-0.646667	-0.29	-0.02	-0.13	-0.146667	-0.29	-0.58	-0.74	-1.21	-0.79	-0.21	-1.1	-1.21	0.23	-0.655556	-0.81	-1.29	-1.05	-1.26	-0.6	-0.93	-1.7	-1.55		-0.6	-0.52	-1.0925
RV1102C	|| conserved hypothetical protein || conserved hypotheticals ||	-1.30568	0.11	0.47	0.07	0.216667	-0.07	0.14	0.26	0.11	-0.17	0.06	0.04	-0.0233333	-0.09	0.54	-0.08	0.123333	-0.1	-1.01	-0.32	-1.11	0.62	0.06	-0.59	-0.54	0.29	-0.3	0.8	-1.26	-0.23	0.07	-0.94	-0.435	-2.71	-2.31	-1.1	-0.94	-0.16	-1.444
RV1103C	|| conserved hypothetical protein || unknown ||	-1.40862	0	-0.12	-0.2	-0.106667	-0.33	0.09	-0.25	-0.163333	0.38	0.25	-0.13	0.166667	0.28	0.6	0.45	0.443333	0.06	-0.24	0.11	0.21	0.69	0.39	0.38	0.32	0.74	0.295556	1.04	-1.54	-0.25	-0.25	-1.21	-0.73	-2.27	-2.09	-2.63	-1.21	-0.11	-1.662
RV1106C	|| cholesterol dehydrogenase || intermediary metabolism and respiration ||	1.51472	-0.12	0.24	-0.3	-0.06	-0.57	-0.44	-0.33	-0.446667	-1.54	-1.24	-0.51	-1.09667	-1.05	-1.15	-0.46	-0.886667	-0.11	-0.72	-0.42	0.17	-3	-1.31	-0.53	-0.34	-0.67	-0.77	-0.94	0.89	-0.025	1.52	1.15	1.335	-0.41	0.46	1.11	1.15	0.03	0.468
RV1111C	|| conserved hypothetical protein || unknown ||	-1.2992	-0.77	0.33	0.1	-0.113333	0.17	0.42	-0.26	0.11	-0.41	-0.34	-0.09	-0.28	-0.21	-0.56	-1.26	-0.676667	-1	-0.6	-1.08	-0.46	-1.1	-1.32	-0.43	-0.46	-0.64	-0.787778	-1.41	-1.95	-1.68	-3.05	-1.98	-2.515	-2.6	-2.15	-0.69	-1.98	0.02	-1.48
RV1114	|| conserved hypothetical protein || conserved hypotheticals ||	-2.31104	-0.98	-0.74	-1.71	-1.14333	-1.17	-1.21	-1.1	-1.16	0.41	-1.48	-1.22	-0.763333	-1.48	-2.1	-1.89	-1.82333	-1.71	-1.4	-1.29	-1.54	-1.48	-1.16	-1.48	-1.6	-1.29	-1.43889	-1.84	-1.13	-1.485	-1.59	-1.22	-1.405	-2.87	-1.66	-0.47	-1.22	-0.07	-1.258
RV1151C	|| transcriptional regulator || regulatory proteins ||	-0.911946	0.53	1.07	0.72	0.773333	1.13	0.98	0.85	0.986667	1.32	1.14	0.47	0.976667	1.34	1.19	1.1	1.21	1.5	0.72	1.5	0.81	1.64	1.48	2.33	0.93	0.94	1.31667	2.19	-0.27	0.96	0.18	0.33	0.255	-3.17	-0.11	-0.12	0.33	0.26	-0.562
RV1158C	|| conserved alanine and proline rich protein || conserved hypotheticals ||	0.614823	-4.95	-4.47	-0.92	-3.44667	-3.73	-4.97	-1.46	-3.38667	-6.4	-4.36	-0.52	-3.76	-3.86	-4.06	-3.98	-3.96667	-3.24	-2.41	-1.85	-3.49	-5.82	-5.19	-4.42	-3.62	-2.57	-3.62333	-3.81	-1.81	-2.81	-3.87	-0.09	-1.98	-2.59	-3.23	-2.7	-0.09	0.35	-1.652
RV1165	typA || GTP-binding translation elongation factor || conserved hypotheticals ||	1.34259	-0.61	0.36	-0.79	-0.346667	0.05		-0.13	-0.04	-0.94	-0.81	-0.37	-0.706667	-0.64	-0.63	-0.59	-0.62	-0.79	-1.11	-1.4	-0.82	-1.49	-0.95	-0.98	-0.84	-1.99	-1.15222	-1.94	-1.46	-1.7	-1.46	-0.8	-1.13	-0.73	-0.23	-1.15	-0.8	-0.28	-0.638
RV1182	papA3 || polyketide synthase associated protein || lipid metabolism ||	0.90327	-1.9	-2.37	-1.94	-2.07	-2.82	-4.95	-2.34	-3.37	-3.47	-3.67	-2.02	-3.05333	-3.76	-4.53	-3.84	-4.04333	-3.66	-0.92	-3.54	-0.62	-4.47	-4.41	-0.76	-0.81	-4.09	-2.58667	-5.33	-3.01	-4.17	-3.49	-3.47	-3.48	-3.17	-3.87	-3.78	-3.47	-0.23	-2.904
RV1190	|| conserved hypothetical protein || conserved hypotheticals ||	-0.996173	-0.31	-0.34	-0.05	-0.233333	-0.53	-0.55	-0.07	-0.383333	-0.92	-0.64	-0.18	-0.58	-0.8	-0.43	-0.35	-0.526667	-0.44	0.29	-0.05	0.44	-1.05	-0.24	0.18	0.33	-1.15	-0.187778	-0.77	0.05	-0.36	0.09	-0.27	-0.09	0.86	1.88	-0.53	-0.27	-0.03	0.382
RV1208	|| conserved hypothetical protein || conserved hypotheticals ||	0.686343	-0.69	-0.29	0.13	-0.283333	-0.15	-0.04	-0.31	-0.166667	-0.29	-0.12	-0.13	-0.18	-0.29	-1.02	-0.94	-0.75	-1.43	-0.37	-0.97	-0.41	-1.46	-0.92	-0.44	-0.48	-1.13	-0.845556	-1.26	-0.73	-0.995	-2.33	-0.32	-1.325	-2.23	-3.08		-0.32	0.16	-1.3675
RV1210	tagA || DNA-3-methyladenine glycosylase I || information pathways ||	-0.621396	0.35	0.44	0.39	0.393333	0.68	0.29	0.28	0.416667	0.7	0.4	0.33	0.476667	0.55	0.68	0.7	0.643333	0.19	0.04	-0.17	0.33	0.72	0.98	0.41	0.12	0.27	0.321111	0.53	-0.9	-0.185	-1.02	-1.66	-1.34	-2.21	-2.33	-0.84	-1.66	-0.11	-1.43
RV1229C	mrp || hypothetical protein || conserved hypotheticals ||	-1.14036	0.18	0.48	0.5	0.386667	0.69	0.8	0.63	0.706667	0.94	1.05	0.35	0.78	0.96	0.71	0.78	0.816667	0.66	0.59	0.52	0.71	0.68	0.7	0.55	0.59	-0.34	0.517778	0.11	-0.78	-0.335	-0.46	-1.04	-0.75	-1.09	-0.4	-1.12	-1.04	0.04	-0.722
RV1241	|| conserved hypothetical protein || conserved hypotheticals ||	0.962495	-0.3	0.13	0.07	-0.0333333	-0.21	-0.16	-0.22	-0.196667	-0.61	-0.64	-0.9	-0.716667	-1.33	-1.08	-1.71	-1.37333	-1.98	-1.44	-2.17	-1.71	-2.06	-1.86	-1.16	-1.38	-1.02	-1.64222	-2.76	-3.12	-2.94	-3.53	-1.94	-2.735	-2.46	-2.45	-1.12	-1.94	0.22	-1.55
RV1265	|| hypothetical protein || unknown ||	-1.03515	1.12	0.93	0.56	0.87	0.53	0.53	0.22	0.426667	0.46	0.42	0.36	0.413333	0.17	1.03	0.68	0.626667	0.73	1.34	0.51	1.22	1.01	1.19	1.63	1.54	0.82	1.11	1.52	2.21	1.865	3.78	4.7	4.24	3.06	3.22	3.98	4.7	-0.25	2.942
RV1271C	|| conserved secreted protein || conserved hypotheticals ||	-0.636126	-0.59	-1.58	-0.75	-0.973333	-1.4	-1.71	-0.57	-1.22667	-1.92	-1.88	-0.52	-1.44	-1.66	-1.61	-0.56	-1.27667	-0.93	-0.49	-0.9	-0.64	-2.19	-1.35	-1.17	-1.29	-0.15	-1.01222	-0.77	1	0.115	0.07	-0.21	-0.07	1.32	0.27	0.42	-0.21	0.17	0.394
RV1275	lprC || lipoprotein || cell wall and cell processes ||	-1.21468	0.42	0.28	0.13	0.276667	0.33	0.43	0.34	0.366667	0.94	0.62	0.14	0.566667	0.27	0.69	0.74	0.566667	0.48	0.71	0.65	0.91	0.79	1.19	0.95	0.88	0.31	0.763333	0.97	0.22	0.595	0.34	-1.29	-0.475	-0.6	-1.06	-0.35	-1.29	0.25	-0.61
RV1279	|| dehydrogenase FAD flavoprotein gmc oxidoreductase || intermediary metabolism and respiration ||	1.72266	-1.28	-1.98	-0.52	-1.26	-1.88	-2.01	-0.54	-1.47667	-2.27	-1.55	-0.35	-1.39	-1.84	-1.78	-1.63	-1.75	-2.25	-0.83	-0.73	-1.25	-2.38	-2.33	-1.36	-0.93	-0.88	-1.43778	-1.01	0.12	-0.445	-1.72	-0.41	-1.065	0.89	0.83	1.32	-0.41	0.15	0.556
RV1280C	oppA || periplasmic oligopeptide-binding lipoprotein || cell wall and cell processes ||	-1.92973	-0.49	-0.99		-0.74	-1.39	-1.95	-1.09	-1.47667	-0.93	-1.28	-1.21	-1.14	-1.38	-1.19	-1.5	-1.35667	-1.76	-0.54	-1.09	-0.44	-1.07	-1.1	-0.09	-0.16	-0.85	-0.788889	-0.68	-3.69	-2.185	-3.26	-1.91	-2.585	-3.07	-5.5	-1.54	-1.91	-0.05	-2.414
RV1287	|| conserved hypothetical protein || conserved hypotheticals ||	-1.50535	-0.95	-0.53	-0.23	-0.57	-0.35	-0.49	0.1	-0.246667	-0.58	-0.43	-0.1	-0.37	-0.17	-0.48	-0.15	-0.266667	0.41	-0.59	0.42	-0.58	0.06	0.31	-0.39	-0.57	-0.89	-0.202222	-0.95	-1.78	-1.365	-0.65	-1.52	-1.085	-2.35	-2.02	-0.24	-1.52	-0.01	-1.228
RV1291C	|| conserved secreted protein || conserved hypotheticals ||	-0.64781	1	0.13	-0.28	0.283333	0.12	0.21	-0.14	0.0633333	0.58	0	-0.14	0.146667	0.91	1.31	0.61	0.943333	0.78	0.51	0.69	0.56	1.6	1.06	0.11	0.1	0.46	0.652222	1.57	1.1	1.335	4.42	1.14	2.78	1.52	1.44	1.01	1.14	-0.32	0.958
RV1309	atpG || ATP synthase gamma chain || intermediary metabolism and respiration ||	-1.04379	-0.95	-0.85	-1.39	-1.06333	-1.7	-1.42	-1.88	-1.66667	-2.25	-2.03	-1.21	-1.83	-2.47	-2.07	-2.56	-2.36667	-2.68	-1.49	-2.39	-2.11	-3.03	-2.79	-1.91	-1.83	-2.56	-2.31	-3.77	-2.38	-3.075	-4.65	-3.05	-3.85	-3.71	-3.92	-3.87	-3.05	-0.09	-2.928
RV1316C	ogt || methylated-DNA-protein-cysteine methyltransferase || information pathways ||	-1.74023	-0.01	-0.4	-0.23	-0.213333	-0.31	-0.14	-0.43	-0.293333	-0.24	-0.35	-0.24	-0.276667	0.08	-0.03	0.35	0.133333	-0.03	0.64	0.01	0.24	0.21	-0.07	0.19	0.16	-0.09	0.14	0.39	1.16	0.775	1.8	1.08	1.44	0.6	1.25	0.38	1.08	0.04	0.67
RV1319C	|| adenylate cyclase || intermediary metabolism and respiration ||	-1.0475	-0.34	-0.09	-0.29	-0.24	-0.28	-0.37	-0.53	-0.393333	-0.22	-0.26	-0.19	-0.223333	-0.23	-0.35	-0.38	-0.32	-0.54	-0.24	-0.51	-0.53	-0.72	-0.55	-0.73	-0.46	-0.65	-0.547778	-0.79	-0.27	-0.53	-1.47	0.49	-0.49	-0.33	-0.15	0.29	0.49	0.04	0.068
RV1326C	glgB || 1,4-alpha-glucan branching enzyme || intermediary metabolism and respiration ||	-2.28449	0.82	0.69	0.42	0.643333	1.08	1.6	0.87	1.18333	1.81	1.53	0.46	1.26667	1.57	1.59	1.87	1.67667	1.4	1.96	1.61	1.41	1.94	1.82	1.57	1.3	1.84	1.65	2.36	2.09	2.225	2.9	-3.73	-0.415	-1.31	-0.84	-0.98	-3.73	0.07	-1.358
RV1333	|| hydrolase || intermediary metabolism and respiration ||	-1.20096	-0.77	-0.37	0.1	-0.346667	-0.2	-0.18	-0.82	-0.4	-0.25	-0.29	-0.52	-0.353333	0.17	-0.03	-0.14	0	-0.36	-0.52	-0.38	-0.13	-0.18	-0.15	-0.43	-0.38	-0.83	-0.373333	-1.06	-1.95	-1.505	-2.28	-2.83	-2.555	-1.28	-0.68	-0.65	-2.83	-0.02	-1.092
RV1335	|| 9.5 kda culture filtrate antigen cfp10a || conserved hypotheticals ||	0.8079	-0.81	-0.7	-0.25	-0.586667	-0.56	-0.63	-0.2	-0.463333	-0.74	-0.65	-0.14	-0.51	-0.44	-0.23	-0.36	-0.343333	-0.45	-0.44	-0.6	-0.61	-0.34	-0.34	-0.49	-0.84	-1.02	-0.57	-0.66	-1.83	-1.245	-1.15	-0.81	-0.98	-2.51	-0.33	-0.59	-0.81	-0.02	-0.852
RV1371	|| conserved membrane protein || unknown ||	-1.18691	0.67	-0.68	-0.35	-0.12	0.04	-0.34	0.19	-0.0366667	0.18	0.26	0.24	0.226667	0.44	0.22	0.54	0.4	0.11	1.44	0.77	1.23	0.34	0.73	1.29	0.98	0.5	0.821111	0.65	0.9	0.775	2.81	-1.65	0.58	1.41	1.99	0.06	-1.65	0.13	0.388
RV1375	|| conserved hypothetical protein || conserved hypotheticals ||	-1.25365	0.9	0.41	0.29	0.533333	1.02	1.54	0.72	1.09333	2.19	2.06	1.27	1.84	2.7	3.04	2.4	2.71333	2.66	1.89	3.15	1.79	4.07	3.54	2.08	1.94	2.86	2.66444	3.22	1.12	2.17	1.62	-0.35	0.635	0.25	-0.06	-0.17	-0.35	-0.01	-0.068
RV1394C	cyp132 || cytochrome P450 132 || intermediary metabolism and respiration ||	-1.28814	-0.06	-0.21	-0.15	-0.14	0	-0.61	-0.18	-0.263333	0.59	-0.22	-0.22	0.05	0.13	-0.29	0.4	0.08	0.9	0.37	0.62	0.62	1.09	0.42	0.38	0.32	0.8	0.613333	1.23	0.84	1.035	4.03	2.46	3.245	3.25	3.46	3.41	2.46	0.01	2.518
RV1397C	|| conserved hypothetical protein || conserved hypotheticals ||	-1.28896	-0.2	-0.06	-0.33	-0.196667	-0.54	-0.97	-0.73	-0.746667	-2.12	-1.26	-0.93	-1.43667	-1.21	-1.11	-1.64	-1.32	-1.38	-1.86	-1.43	-1.34	-1.96	-2.12	-1.38	-1.5	-1.97	-1.66	-1.56	-0.17	-0.865	-0.41	-1.68	-1.045	-1.48	-1.45	-0.58	-1.68	-0.54	-1.146
RV1420	uvrC || excinuclease ABC subunit C || information pathways ||	-0.962943	1.1	1.32	1.17	1.19667	1.45	1.55	1.07	1.35667	1.32	1.53	1.17	1.34	1.45	1.53	1.1	1.36	1.16	0.51	1.05	0.86	1.75	1.58	0.9	0.71	0.69	1.02333	1.26	-0.37	0.445	0.93	-1.11	-0.09	-1.06	-0.93	-0.73	-1.11	-0.02	-0.77
RV1422	|| conserved hypothetical protein || conserved hypotheticals ||	-2.74843	-0.05	0.26	-0.21	0	0.42	0.41	0.06	0.296667	0.16	0.38	-0.13	0.136667	0.29	-0.14	-0.16	-0.00333333	-0.26	0.21	0.1	0.49	0.04	-0.04	0.13	0.07	-0.13	0.0677778	-0.66	0.82	0.08	-0.84	0.65	-0.095	0.87	0.94	-0.27	0.65	-0.14	0.41
RV1435C	|| conserved glycine, proline and valine-rich secreted protein || conserved hypotheticals ||	0.611026	-3.77	-3.4	-2.48	-3.21667	-3.1	-3.66	-1.44	-2.73333	-4.24	-3.41	-1.52	-3.05667	-2.73	-3.5	-2.73	-2.98667	-3.46	-3.16	-3.54	-2.77	-3.96	-3.21	-2.89	-3.02	-3.36	-3.26333	-3.82	-4.13	-3.975	-3.11	-3.07	-3.09	-2.31	-2.63	-5.33	-3.07	-0.07	-2.682
RV1445C	devB || 6-phosphogluconolactonase || intermediary metabolism and respiration ||	-1.19254	-0.95	-0.82	-0.83	-0.866667	-1.34	-1.45	-0.85	-1.21333	-1.73	-1.33	-0.87	-1.31	-1.55	-1.15	-1.35	-1.35	-1.85	-1.06	-1.74	-1.08	-2.02	-1.88	-0.93	-0.83	-1.47	-1.42889	-2.3	-1.5	-1.9	-1.1	-0.66	-0.88	-0.37	0.04	0.61	-0.66	-0.27	-0.13
RV1448C	tal || transaldolase || intermediary metabolism and respiration ||	-1.77593	-0.69	-0.6	-0.29	-0.526667	-0.66	-0.65	-0.33	-0.546667	-0.18	-0.67	-0.64	-0.496667	-0.94	-0.97	-0.49	-0.8	-1.03	-0.44	-1.19	-0.4	-0.38	-0.9	-0.23	-0.26	-1.71	-0.726667	-1.94	-1.77	-1.855	-2.16	-0.79	-1.475	-2	-0.51	-0.54	-0.79	-0.24	-0.816
RV1455	|| conserved hypothetical protein || conserved hypotheticals ||	-2.08241	-0.42	0	0.12	-0.1	-0.07	0.31	0.21	0.15	0.68	-0.19	0.12	0.203333	0.16	-0.43	0.24	-0.01	0.67	0.16	0.3	0.27	-0.1	-0.22	0.19	0	0.79	0.228889	-0.3	0.82	0.26	0.89	-0.76	0.065	1.08	1.63	-0.05	-0.76	0.17	0.414
RV1463	|| ABC transporter ATP-binding protein || cell wall and cell processes ||	0.868304	-1.98	-0.87	0.49	-0.786667	0.1	-0.64	0.79	0.0833333	-2	-1.22	0.61	-0.87	0.27	-1.56	0.11	-0.393333	-0.02	-1.93	-0.15	-0.74	-1.42	-1.75	-1	-0.92	-0.71	-0.96	0.33	-0.38	-0.025	1.03	-0.57	0.23	-0.9	-0.44	-0.21	-0.57	-0.22	-0.468
RV1475C	acn || iron-regulated aconitate hydratase || intermediary metabolism and respiration ||	-2.76689	0.87	0.58	0.83	0.76	1.04	0.65	0.64	0.776667	-0.02	0.26	1.19	0.476667	0.81	1.23	0.47	0.836667	1.23	0.03	0.59	0.1	0.92	0.65	0.31	0.33	0.21	0.485556	0.69	-1.69	-0.5	-1.63	-3	-2.315	-0.65	-2.2	-5.1	-3	-0.26	-2.242
RV1492	mutA || methylmalonyl-CoA mutase small subunit || lipid metabolism ||	-1.322	-1.13	-0.54	-0.14	-0.603333	-0.06	-0.28	0.53	0.0633333	-0.12	1.19	0.35	0.473333	1.1	0.89	1.29	1.09333	1.53	1.02	1.16	0.51	2.14	1.75	0.2	0.44	1.29	1.11556	1.69	0.63	1.16	1.8	0.76	1.28	-0.16	0.28	0.18	0.76	-0.16	0.18
RV1498C	|| methyltransferase || intermediary metabolism and respiration ||	-1.0159	0.14	0.09	-0.14	0.03	0.04	0.12	0.05	0.07	0.18	-0.1	-0.25	-0.0566667	-0.2	-0.33	-0.1	-0.21	0.18	-0.23	-0.14	-0.33	-0.02	-0.15	-0.16	-0.14	-0.28	-0.141111	-0.14	0.01	-0.065	0.21	0.76	0.485	0.85	0.93	-0.37	0.76	-0.16	0.402
RV1499	|| hypothetical protein || unknown ||	-1.48543	0.2	-0.58	-0.31	-0.23	-0.16	-0.93	-0.34	-0.476667	0.1	-0.88	-0.01	-0.263333	0.05	-0.26	0.36	0.05	0.57	0.28	0.46	0.23	0.67	0.33	-0.2	-0.34	0.79	0.31	0.9	1.59	1.245	3.27	0.91	2.09	0.85	0.68	-0.02	0.91	0	0.484
RV1501	|| conserved hypothetical protein || conserved hypotheticals ||	-0.782131	-0.09	-0.53	0.02	-0.2	-0.09	-0.45	-0.14	-0.226667	-0.36	-0.19	0.32	-0.0766667	0.14	-0.02	-0.16	-0.0133333	0.3	0.17	0.28	-0.41	-0.03	-0.19	-0.34	-0.25	0.12	-0.0388889	0.29	0.78	0.535	0.83	0.74	0.785	0.64	1.11	0.79	0.74	0.5	0.756
RV1514C	|| conserved hypothetical protein || cell wall and cell processes ||	2.19347	-0.14	-0.03	-0.23	-0.133333	-0.69	-0.68	-0.42	-0.596667	-1.09	-1.19	-0.55	-0.943333	-1.49	-1.3	-1.37	-1.38667	-1.61	-1.23	-1.18	-0.94	-2.94	-1.61	-1.29	-1.18	-2.01	-1.55444	-1.84	-0.48	-1.16	-0.78	1.56	0.39	0.68	0.61	1.08	1.56	-0.35	0.716
RV1517	|| conserved membrane protein || conserved hypotheticals ||	-1.71608	0.23	-0.12	-0.42	-0.103333	-0.07	-0.17	-0.52	-0.253333	0.25	-0.31	-0.26	-0.106667	0.39	-0.14	-0.1	0.05	0.27	0.16	0.09	0.4	0.06	0.02	0.12	0.1	-0.26	0.106667	0.13	0.35	0.24	0.26	0.17	0.215	-2.01	-1.56	-0.98	0.17	-0.16	-0.908
RV1522C	mmpL12 || transmembrane transport protein || cell wall and cell processes ||	-2.01311	-0.6	-0.2	-0.16	-0.32	-0.63	-0.83	-0.39	-0.616667	-0.95	-0.65	-0.36	-0.653333	-0.66	-0.65	-0.87	-0.726667	-0.41	-0.91	-0.68	-0.85	-1.36	-0.98	-1.11	-0.99	-0.23	-0.835556	-1.79	-0.49	-1.14	-0.59	-0.54	-0.565	-1.28	-1.63		-0.54	-0.01	-0.865
RV1524	|| glycosyltransferase || intermediary metabolism and respiration ||	-1.85613	-0.94	-0.26	0.02	-0.393333	-0.66	-0.85	-0.31	-0.606667	-1.66	-1.35	-0.51	-1.17333	-1.4	-1.92	-1.06	-1.46	-1.88	-1.48	-1.47	-0.79	-2.02	-2	-1.33	-1.11	-2.7	-1.64222	-2.86	-0.32	-1.59	-2.84	-3.63	-3.235	-1.1	-4.2	-1.03	-3.63	-0.24	-2.04
RV1557	mmpL6 || transmembrane transport protein || cell wall and cell processes ||	0.842476	0.65	0.19	0.09	0.31	-0.01	0.24	0.18	0.136667	0.37	0.76	-0.29	0.28	0.21	-0.36	-0.13	-0.0933333	-0.24	0.54	0.44	0.27	0.45	0.03	-0.31	-0.28	0.87	0.196667	0.81	2.56	1.685	0.03	2.43	1.23	2.01	2.13	1.68	2.43	-0.42	1.566
RV1564C	treX || maltooligosyltrehalose synthase || intermediary metabolism and respiration ||	-1.48999	-0.37	0.05	0.11	-0.07	-0.6	-0.13	-0.46	-0.396667	-0.8	-0.78	-0.19	-0.59	-1.06	-0.07	-1.34	-0.823333	-2.22	-1.27	-1.52	-1.16	-2.16	-1.16	-0.5	-0.77	0.2	-1.17333	-2.05	-0.94	-1.495	-2.22	-2.25	-2.235	-1.74	4.15	-1.35	-2.25	-0.06	-0.25
RV1575	|| phiRv1 phage protein || insertion seqs and phages ||	-1.27422	0.19	-0.84	-0.33	-0.326667	-0.61	-0.82	-0.46	-0.63	0.15		-0.2	-0.025	-0.65	0.16	0.79	0.1	0.1	0.82	0.85	0.73	0.91	0.57	0.61	0.63	1.19	0.712222	1.56	2.88	2.22	4	1.89	2.945	1.48	1.39		1.89	-0.28	1.12
RV1597	|| hypothetical protein || unknown ||	-1.88235	0.47	1.07	1.35	0.963333	1.29	1.21	0.76	1.08667	0.41	0.7	0.57	0.56	0.41	0.66	-0.17	0.3	-0.39	-0.36	0.1	-0.45	-0.08	0.21	-0.23	-0.19	-1.19	-0.286667	-1.16	-2.76	-1.96	-1.89	-2.52	-2.205	-2.31	-2.72	-3.53	-2.52	-0.33	-2.282
RV1599	hisD || histidinol dehydrogenase || intermediary metabolism and respiration ||	-1.08398	0.34	0.03	0.73	0.366667	0.8	0.74	0.67	0.736667	0.9	0.95	0.4	0.75	1.27	0.83	1	1.03333	1.22	1.1	1.94	1.03	1.66	1	0.71	0.58	1.03	1.14111	1.62	1.35	1.485	2.93	-0.93	1	0.1	-0.7	-0.01	-0.93	0.28	-0.252
RV1610	|| conserved membrane protein || cell wall and cell processes ||	-1.80064	-0.64	-0.34	-0.01	-0.33	-0.19	-0.99	-0.24	-0.473333	-0.94	-0.62	-0.09	-0.55	-0.51	-0.63	-1.48	-0.873333	-1.23	-0.67	-1.05	-0.78	-1.36	-1.35	-0.82	-0.82	-0.89	-0.996667	-2.16	-1.48	-1.82	-2.63	-1.15	-1.89	-1.98	-1.98	-2.08	-1.15	-0.02	-1.442
RV1614	lgt || prolipoprotein diacylglyceryl transferases || cell wall and cell processes ||	0.693216	-0.86	-1.32	-1.86	-1.34667	-2.44		-2.35	-2.395	-3.44	-3.23	-1.67	-2.78	-2.86	-2.34	-3.57	-2.92333	-4.1	-2.41	-2.95	-3.37	-4.41	-3.86	-3.13	-3.08	-1.1	-3.15667	-5.3	-2.98	-4.14	-1.58	-3.16	-2.37	-1.97	-2.53	-2.24	-3.16	-0.34	-2.048
RV1621C	cydD || transmembrane ATP-binding protein ABC transporter || intermediary metabolism and respiration ||	1.78089	1.89	1.89	1.94	1.90667	2.85	2.29	1.03	2.05667	2.27	2.22	0.93	1.80667	2.62	1.82	2.31	2.25	2.8	2.36	3.25	2.59	3.22	2.75	2.13	2.19	1.35	2.51556	1.57	2.43	2	3.26	1.71	2.485	-2.5	-0.65	0.76	1.71	0.06	-0.124
RV1623C	cydA || membrane cytochrome D ubiquinol oxidase subunit I || intermediary metabolism and respiration ||	-1.04766	2.49	2.56	1.73	2.26	2.52	3.16	2.26	2.64667	3.25	3.64	1.89	2.92667	2.56	2.92	2.13	2.53667	2.63	2.42	3.43	2.7	3.73	3.25	3	3.09	2.7	2.99444	3.39	1.53	2.46	2.52	0.33	1.425	-0.47	-0.04	-2.25	0.33	0.1	-0.466
RV1624C	|| conserved membrane protein || cell wall and cell processes ||	0.965731	0.2	0.56	-0.09	0.223333	0.41	0.21	-0.31	0.103333	0.12	0.19	-0.38	-0.0233333	0.18	-0.18	0.29	0.0966667	0.2	0.03	0.16	-0.03	-0.63	-0.17	-0.37	-0.3	-0.07	-0.131111	-0.94	-0.01	-0.475	-0.26	0	-0.13	-1.29	0.21	1.59	0	0.06	0.114
RV1628C	|| conserved hypothetical protein || conserved hypotheticals ||	0.896273	-0.15	0.11	0.24	0.0666667	0.49	0.48	1.03	0.666667	1.03	1.12	1.33	1.16	1.42	1.64	1.85	1.63667	1.98	0.63	1.81	1.03	2.46	2.1	1.03	1.02	1.71	1.53	3.54	0.43	1.985	3.64	0.38	2.01	0.44	-0.03	0.7	0.38	-0.41	0.216
RV1633	uvrB || excinuclease ABC subunit B || information pathways ||	-1.56725	0.09	-0.01	-0.02	0.02	-0.11	-0.32	0.09	-0.113333	-0.1	0.11	0.24	0.0833333	-0.02	0.15	0.26	0.13	0.41	0.3	0.42	0.36	0.27	0.43	0.17	0.1	0.76	0.357778	1.26	2.01	1.635	0.36	0.56	0.46	-1.21	-0.6	-0.58	0.56	-0.02	-0.37
RV1641	infC || initiation factor IF-3 || information pathways ||	-1.27744		-0.04	0.16	0.06	-0.06	-0.26	-0.43	-0.25	1.99	-1.34	-0.81	-0.0533333	-1.37	-0.97	-1.65	-1.33	-1.72	-0.54	-1.82	-0.48	-1.81	-1.9	-0.65	-0.73	-0.66	-1.14556	-2.1	0.79	-0.655	1.18	-3.77	-1.295	-4.44	-4.07	-3.2	-3.77	2.44	-2.608
RV1643	rplT || 50S ribosomal protein L20 || information pathways ||	-1.34092	0.58	0.29	0.35	0.406667	0.13	0.14	-0.88	-0.203333	-0.92	-1.05	-0.59	-0.853333	-1.33	-0.34	-1.4	-1.02333	-2.04	0.01	-2.17	-0.03	-1.59	-1.15	0.07		-1.61	-1.06375	-2.02	-3.75	-2.885	-2.12	-3.03	-2.575	-3.36	-4.45	-3.38	-3.03	0.09	-2.826
RV1663	pks17 || polyketide synthase || lipid metabolism ||	-1.68103	-1.03	-0.2	-0.48	-0.57	-0.74	-0.73	-0.28	-0.583333	-0.79	-0.9	-0.48	-0.723333	-0.93	-0.8	-0.58	-0.77	-1.24	-0.04	-0.58	-0.1	-0.28	-0.78	0.26	0.14	0.97	-0.183333	-0.08	1.13	0.525	0.76	1.95	1.355	1.34	2.22	2.43	1.95	-0.32	1.524
RV1664	pks9 || polyketide synthase || lipid metabolism ||	0.815853	-0.33	-0.23	0.05	-0.17	0.19		0.36	0.275	-0.18	-0.37	0.22	-0.11	0.51	0.5	0.78	0.596667	0.65	-0.11	0.73	-0.34	1.03	0.79	-0.37	-0.46	1.91	0.425556	1.97	1.68	1.825	3.56	0.78	2.17	-0.01	0.28	-0.26	0.78	-0.36	0.086
RV1671	|| membrane protein || cell wall and cell processes ||	-2.2093	-0.77	0.25	0.44	-0.0266667	-0.01	0.23	1.03	0.416667	-0.31	0.07	1.09	0.283333	-0.11	-0.16	0.23	-0.0133333	0.03	0.21	0.07	0.2	0.14	0.16	0.53	0.45	-0.02	0.196667	-1.05	-0.77	-0.91	0.21	0.13	0.17	0.35	-0.86	-2.37	0.13	-0.04	-0.558
RV1686C	|| conserved membrane protein || cell wall and cell processes ||	-1.49787	-0.94	-0.28	-0.41	-0.543333	-0.82		-0.27	-0.545	-1.51	-0.73	-0.24	-0.826667	-0.82	-1.48	-0.84	-1.04667	-0.59	-0.66	-0.79	-0.85	-2.88	-1.12	-0.95	-0.83	-0.82	-1.05444	-1.79	-0.54	-1.165	-1.44	-3.48	-2.46	-0.19	-1.26		-3.48	-0.16	-1.2725
RV1687C	|| ABC transporter ATP-binding protein || cell wall and cell processes ||	-0.674878	-1.17	-0.04	-0.13	-0.446667	-0.42	-0.18	0	-0.2	-1.42	-0.36	-0.21	-0.663333	-0.85	-1.08	-0.99	-0.973333	-0.98	-0.37	-0.47	-0.66	-1.61	-1.08	-0.63	-0.62	0.56	-0.651111	-1.12	0.75	-0.185	-0.67	-1.2	-0.935	-0.11	-1.34		-1.2	-0.2	-0.7125
RV1692	|| phosphatase || intermediary metabolism and respiration ||	-1.31546	-0.97	-0.88	-4.18	-2.01	-0.51	-1.54	-0.54	-0.863333	-0.39	-0.44	-0.41	-0.413333	-0.48	-0.68	-0.81	-0.656667	-1.34	-0.43	-1.28	-0.31	-0.62	-0.55	-0.12	0.3	-0.33	-0.52	-1.22	-2.64	-1.93	-0.82	-1.57	-1.195	0.9	-1.71	-0.98	-1.57	0.06	-0.66
RV1704C	cycA || D-serine/alanine/glycine transporter protein || cell wall and cell processes ||	-1.52651	-0.36	0.18	0.11	-0.0233333	0.13	0.14	0.08	0.116667	-0.13	-0.21	-0.43	-0.256667	-0.34	-0.94	-0.9	-0.726667	-0.61	-0.21	-0.99	-0.36	-0.95	-1.36	-0.47	-0.37	-1.81	-0.792222	-1.64	-1.29	-1.465	-0.71	-3.1	-1.905	0.06	0.73	-0.09	-3.1	-0.24	-0.528
RV1713	engA || GTP-binding protein || conserved hypotheticals ||	1.30535	-1.39	-1.2	-0.43	-1.00667	-1.5	-1.27	-0.76	-1.17667	-1.93	-1.26	-0.25	-1.14667	-1.74	-1.05	-1.76	-1.51667	-2.13	-0.51	-1.23	-1.43	-2.32	-1.6	-1.12	-0.87	-0.93	-1.34889	-2.49	-0.37	-1.43	-0.72	0.3	-0.21	-0.22	-0.76	0.21	0.3	-0.48	-0.19
RV1726	|| oxidoreductase || intermediary metabolism and respiration ||	-1.72197	-0.24	-0.28		-0.26	-1.22	0.87		-0.175	0.55			0.55	1.13	0.23	-0.12	0.413333	0.27	0.71	2.08	0.16	1.79	1.33	0.43	0.55	1.43	0.972222	3.58	2.23	2.905		2.37	2.37	1.22	2.38	1.12	2.37	-1.47	1.124
RV1727	|| conserved hypothetical protein || conserved hypotheticals ||	-0.798069	-0.55	0.37	0.51	0.11	0.18	0.63	0.79	0.533333	0.66	0.39	0.69	0.58	0.22	0.44	0.71	0.456667	0.81	0.08	0.62	0.37	1.05	0.79	0.3	0.86	-0.13	0.527778	0.15	0.71	0.43	1.1	1.48	1.29	0.78	0.58	-1.87	1.48	0.35	0.264
RV1738	|| conserved hypothetical protein || conserved hypotheticals ||	-1.15042	7.68	8.05	4.01	6.58	7.3	7.82	5.09	6.73667	8.63	8.48	4.44	7.18333	6.78	7.84	6.51	7.04333	6.93	6.86	5.42	6.86	8.93	8.89	8.26	7.73	6.01	7.32111	6.99	2.59	4.79	7.78	2.76	5.27	3.17	3.34	3.93	2.76	-0.32	2.576
RV1753C	PPE24 || PPE family protein || PE/PPE ||	-1.72127	-0.01	-0.19	-0.01	-0.07	-0.15	-1.27	0.16	-0.42	-0.51	-1.5	0	-0.67	-0.34	-0.83	0.25	-0.306667	0.17	-0.1	0.84	0.19	0.85	0.08	-0.33	-0.3	0.72	0.235556	1.51	2.39	1.95	3.72	1.52	2.62	0.9	0.93	1.07	1.52	-0.16	0.852
RV1758	cut1 || cutinase || cell wall and cell processes ||	-2.02446	0.33	0.1	0.45	0.293333	0.29	0.46	0.53	0.426667	-0.22	0.68	0.53	0.33	0.64	0.57	0.04	0.416667	-0.44	0.34	0.24	0.18	-0.11	0.85	0.84	0.11	0.18	0.243333	0.29	0.15	0.22	1.24	2.11	1.675	1.92	1.98	2.91	2.11	-0.14	1.756
RV1773C	|| transcriptional regulator || regulatory proteins ||	0.676931	-1.52	-0.14	-0.25	-0.636667	-0.15	-0.65		-0.4	-1.33	-1.87	0.1	-1.03333	-0.4	-1.54	-0.37	-0.77	-0.65	-1.18	-1.17	-0.83	-0.87	-1.11	-1.87	-1.38	-0.86	-1.10222	-1.15	-0.1	-0.625	-0.54	1.53	0.495	0.88	1.58	0.42	1.53	-0.06	0.87
RV1781C	malQ || 4-alpha-glucanotransferase || intermediary metabolism and respiration ||	-3.44137	2.06	0.97	0.11	1.04667	0.94	1.41	0.05	0.8	2.07	1.22	0.21	1.16667	1.25	1.1	0.96	1.10333	0.88	0.9	1.64	1.15	2.02	1.32	1.07	1.08	1.89	1.32778	2.07	2.71	2.39	3.42	1.44	2.43	1.24	1.53	-0.62	1.44	0.19	0.756
RV1783	|| conserved membrane protein || conserved hypotheticals ||	-2.29191	-0.26	0.32	0.16	0.0733333	0.24	0.17	0.09	0.166667	0.04	0.37	0.19	0.2	0.14	0.1	-0.03	0.07	0.29	0.2	0.31	0.09	0.26	0.33	0.21	0.18	-0.56	0.145556	-0.48	0.14	-0.17	0.81	-1.99	-0.59	-2.87	-3.17	-1.43	-1.99	-0.15	-1.922
RV1797	|| conserved hypothetical protein || conserved hypotheticals ||	0.974627	-1.94	-1.77	-1.61	-1.77333	-1.59	-1.78	-1.24	-1.53667	-1.95	-1.66	-1.28	-1.63	-1.48	-1.06	-1.72	-1.42	-2.42	-1.51	-1.91	-1.59	-1.45	-1.62	-1.59	-1.6	-2.21	-1.76667	-2.38	-3.46	-2.92	-2.48	-2.42	-2.45	-2.38	-2.95	-2.45	-2.42	-0.08	-2.056
RV1815	|| conserved hypothetical protein || conserved hypotheticals ||	-2.37484	-3.32	-3.27	-2.2	-2.93	-2.48	-3.06	-1.6	-2.38	-2.84	-2.81	-1.53	-2.39333	-2.23	-2.74	-1.59	-2.18667	-1.95	-1.8	-1.86	-2.03	-2.88	-2.16	-2.91	-2.98	-2.29	-2.31778	-2.36	-1.52	-1.94	-1.99	-0.79	-1.39	-1.17	-1.16	-0.6	-0.79	-0.19	-0.782
RV1820	ilvG || acetolactate synthase || intermediary metabolism and respiration ||	-3.47163	-0.69	-1.08	-0.19	-0.653333	-0.63	-0.6	0.07	-0.386667	-1.02	-0.56	-0.3	-0.626667	-0.5	-1.09	0.06	-0.51	-0.19	-0.71	-0.07	-0.21	-0.46	-0.58	-0.81	-0.7	-0.39	-0.457778	-1.17	-1.25	-1.21	0.41	1.33	0.87		0.97	2.41	1.33	-0.15	1.14
RV1822	pgsA2 || CDP-diacylglycerol-glycerol-3-phosphate-3-phosphatidyltransferase || lipid metabolism ||	-2.35142	-0.12	0.1	-0.24	-0.0866667	0.23	-0.21	-0.28	-0.0866667	-0.23	-0.06	-0.39	-0.226667	0.25	-0.23	0.01	0.01	0.25	-0.18	0.1	-0.1	-0.27	-0.28	-0.49	-0.3	-0.11	-0.153333	-0.75	-0.68	-0.715	-1.07	0.76	-0.155	-0.7	-0.12	0.35	0.76	-0.03	0.052
RV1825	|| conserved hypothetical protein || unknown ||	1.00272	-0.54	-0.15	-0.39	-0.36	-0.89	-0.91	-0.65	-0.816667	-0.77	-1.29	-0.64	-0.9	-0.78	-1.59	-0.58	-0.983333	-0.47	-0.46	-0.78	-0.84	-1.62	-1.44	-1.46	-1.68		-1.09375	-1.71	-0.43	-1.07	-1.04	1.29	0.125	-1.14	-0.92	1.14	1.29	0.14	0.102
RV1854C	ndh || NADH dehydrogenase || intermediary metabolism and respiration ||	-2.05508	0.57	1.24	0.99	0.933333	1.72	1.57	0.91	1.4	0.79	1.37	0.71	0.956667	0.92	0.51	1.15	0.86	1.94	1.7	1.52	1.59	1.83	1.38	1.62	1.29	1.02	1.54333	1.56	-1.54	0.01	-0.43	0.19	-0.12	-0.45	-0.27	-1.47	0.19	0.05	-0.39
RV1858	modB || molybdenum-transport membrane protein ABC transporter || cell wall and cell processes ||	0.807588	0.32	0.84	0.31	0.49	0.29	0.74	0.23	0.42	0.26	0.86	0.45	0.523333	0.96	0.88	0.29	0.71	0.35	0.26	0.7	0.18	0.62	0.59	0.05	0.15	-0.35	0.283333	0.13	0.12	0.125	0.47	0.04	0.255	-0.76	0.88	-2.23	0.04	-0.31	-0.476
RV1878	glnA3 || glutamine synthetase || intermediary metabolism and respiration ||	-1.04996	-0.26	0.51	0.16	0.136667	0.18	0.19	0.26	0.21	-0.32	0.48	0.42	0.193333	0.41	0.51	0.19	0.37	0.4	0.12	0.67	0.07	-0.48	0.74	0.39	0.5	-0.36	0.227778	-0.51	0.27	-0.12	0.02	4.3	2.16	2.68	4.42	5.05	4.3	-0.05	3.28
RV1883C	|| conserved hypothetical protein || conserved hypotheticals ||	0.799398	-2.32	-2.53	-1.94	-2.26333	-2.48	-2.2	-1.96	-2.21333	-2.85	-1.93	-1.78	-2.18667	-2.09	-2.04	-2.01	-2.04667	-2.62	-1.9	-2.1	-1.69	-2.69	-2.43	-1.99	-1.77	-2.68	-2.20778	-2.93	-3.58	-3.255	-2.66	-3.72	-3.19	-3.39	-1.95	-3.24	-3.72	-0.3	-2.52
RV1896C	|| conserved hypothetical protein || conserved hypotheticals ||	2.03983	-0.1	0.04	-0.96	-0.34	-0.11	0.01		-0.05	-0.16	0.24	-0.77	-0.23	0.5	0.73	-0.18	0.35	-0.49	-0.52	0.33	-0.4	0.32	0.6	0.03	-0.11	0.28	0.00444444	-0.07	-0.48	-0.275	0.18	0.51	0.345	-1.96	-0.5	0.6	0.51	-0.3	-0.33
RV1900C	lipJ || lignin peroxidase || intermediary metabolism and respiration ||	-0.935104	1.15	0.53	0.73	0.803333	0.71	1.12	0.77	0.866667	1.62	1.24	0.92	1.26	1.17	1.08	0.74	0.996667	0.29	0.64	0.69	0.55	0.89	0.87	0.63	0.65	1.18	0.71	1.33	-0.38	0.475	-0.48	0.29	-0.095	-0.34	-0.41	-1.2	0.29	0.29	-0.274
RV1903	|| conserved membrane protein || cell wall and cell processes ||	-0.961637	0.78	-0.05	-0.53	0.0666667	0.19	-0.21	-0.57	-0.196667	-0.11	-0.24	-0.33	-0.226667	0.34	0.27	-0.18	0.143333	0.18	-0.14	0.04	-0.12	-0.44	-0.41	-0.24	-0.29	0.35	-0.118889	0.29	1.29	0.79	1.01	1.07	1.04	0.55	-1.92	0.38	1.07	0.27	0.07
RV1926C	mpt63 || immunogenic protein || unknown ||	-1.59199	0.02	0.03	-0.13	-0.0266667	-0.02	0.19	-0.2	-0.01	0.21	0.23	-0.17	0.09	-0.18	-0.22	0.33	-0.0233333	0.43	0.67	0.19	0.49	0.49	0.58	0.34	0.3	0.57	0.451111	0.61	0.79	0.7	0.81	1.15	0.98	2.03	2.07	0.98	1.15	0.35	1.316
RV1982C	|| conserved hypothetical protein || conserved hypotheticals ||	1.5437	-0.53	-1.09	-0.54	-0.72	-1.15	-0.71	-0.46	-0.773333	-1.44	-0.89	-0.16	-0.83	-0.62	-0.73	-0.19	-0.513333	-0.66	-0.57	-0.4	-0.8	-0.75	-0.76	-0.79	-0.99	-1.31	-0.781111	-0.48	-0.65	-0.565	0.48	-0.65	-0.085	-0.96	-0.69	0.83	-0.65	-0.02	-0.298
RV1989C	|| hypothetical protein || unknown ||	0.679801	0.14	0.75	0.19	0.36	0.71	0.74	-0.4	0.35	0.71	0.68	-0.24	0.383333	0.72	0.86	0.95	0.843333	1.12	0.84	1.8	0.91	1.28	1.5	0.83	0.96	0.92	1.12889	1.89	2.02	1.955	1.54	2.54	2.04	2.67	3.06	2.44	2.54	0.22	2.186
RV2001	|| conserved hypothetical protein || conserved hypotheticals ||	-2.62804	-0.11	0.26	0.12	0.09	-0.3	-0.45	-0.13	-0.293333	-1	-1.26	-0.02	-0.76	-0.38	-1.59	-0.94	-0.97	-0.92	-1.03	-0.89	-0.8	-1.77	-2.28	-1.39	-1.1	-1.91	-1.34333	-1.44	0.42	-0.51	-0.98	-1.19	-1.085	-1.46	-2	-1.14	-1.19	0.41	-1.076
RV2004C	|| conserved hypothetical protein || unknown ||	0.664966	6.21	5.63	2.9	4.91333	5.37	6.82	2.83	5.00667	5.93	4.83	2.47	4.41	4.51	4.36	3.47	4.11333	3.83	3.81	2.16	4.69	5.35	4.51	5.06	4.58	1.67	3.96222	2.92	0.28	1.6	1.3	0.77	1.035	0.5	0.17	0.76	0.77	0	0.44
RV2032	acg || hypothetical protein || conserved hypotheticals ||	-0.930217	7.8	7.83	6.09	7.24	8.73	7.77	6.35	7.61667	9.02	8.62	5.5	7.71333	7.41	7.39	6.27	7.02333	7.07	8.13	5.94	7.35	8.94	7.32	7.21	7.62	5.38	7.21778	8.04	2.59	5.315	5.08	-1.24	1.92	0.2	0.16	2.21	-1.24	-0.77	0.112
RV2088	pknJ || transmembrane serine/threonine-protein kinase J || regulatory proteins ||	0.594679	-0.33	-0.56	0.14	-0.25	0.38	-0.12	0.02	0.0933333	-0.4	-0.37	0.06	-0.236667	0.04	-0.58	-0.62	-0.386667	-0.04	0.08	-0.01	0.07	-0.01	-0.81	-0.23	-0.23	-0.46	-0.182222	-0.79	-0.12	-0.455	1.17	-1.18	-0.005	-1.29	2	1.25	-1.18	0.21	0.198
RV2091C	|| membrane protein || cell wall and cell processes ||	-3.05918	-0.26	-0.14	0.41	0.00333333	0.11	0.3	0.85	0.42	0.74	0.91	0.52	0.723333	0.06	0.58	0.84	0.493333	0.81	1.09	0.68	1.29	1.21	1.12	1.4	1.31	0.44	1.03889	1.07	-3.22	-1.075	-1.83	-3.66	-2.745	-3.14	-3.78	-2.29	-3.66	0	-2.574
RV2107	PE22 || PE family protein || PE/PPE ||	-0.838029	0.81	0.05	0.26	0.373333	0.17	0.23	-0.03	0.123333	-0.16	-0.14	0.02	-0.0933333	0.2	0.12	0.32	0.213333	0.48	-0.12	0.24	-0.22	0.63	0.46	-0.12	-0.13	0.24	0.162222	0.39	1.23	0.81	1.85	1.01	1.43	-0.77	-0.36	1.35	1.01	-0.03	0.24
RV2111C	|| conserved hypothetical protein || conserved hypotheticals ||	-3.01582	0.57	0.54	0.92	0.676667	0.57	0.76	1.17	0.833333	0.93	1.07	1.36	1.12	0.78	1.32	1.17	1.09	1.64	0.97	1.25	0.63	1.27	1.31	0.96	0.7	-0.09	0.96	0.55	-1.98	-0.715	-0.6	-2.17	-1.385	-3.19	-3.25	-2.89	-2.17	-0.18	-2.336
RV2122C	hisE || phosphoribosyl-AMP pyrophosphatase || intermediary metabolism and respiration ||	0.683701	1.23	1.79	1	1.34	1.63	1.76	0.78	1.39	1.54	1.49	0.56	1.19667	0.88	0.65	0.04	0.523333	-0.59	0.75	0.77	0.45	0.69	0.56	0.32	0.73	0.4	0.453333	-0.61	-0.89	-0.75	-2.23		-2.23	0.62	0.45	-0.32		0.26	0.2525
RV2130C	cysS || cysteinyl-tRNA synthetase 2 cysS2 || information pathways ||	-0.965277	-0.17	-0.07	-0.24	-0.16	0.23	-0.14	0.09	0.06	0.27	0.17	-0.05	0.13	0.46	0.37	0.69	0.506667	0.96	0.58	0.77	0.34	0.79	0.76	0.27	0.15	0.75	0.596667	1.1	0.35	0.725	1.14	1.63	1.385	0.06	-0.12	-0.45	1.63	0.08	0.24
RV2137C	|| conserved hypothetical protein || conserved hypotheticals ||	-0.815805	0.07	0.07	-0.58	-0.146667	-0.42	-0.69	-1.24	-0.783333	-0.73	-0.53	-0.92	-0.726667	-0.57	-0.64	-1.61	-0.94	-1.41	-0.36	-1.56	0.26	-1.41	-1.07	0.38	0.14	-2	-0.781111	-1.78	-4.88	-3.33	-4.86	-6.44	-5.65	-7	-6.55	-5.62	-6.44	-0.13	-5.148
RV2150C	ftsZ || cell division protein || cell wall and cell processes ||	0.782891	-1.25	-2.51	-2.4	-2.05333	-3.15	-2.6	-2.18	-2.64333	-2.26	-2.76	-2.1	-2.37333	-3.29	-2.55	-1.69	-2.51	-2.99	-0.12	-2.43	-0.18	-1.83	-1.75	0.09	-0.1	-2.33	-1.29333	-2.28	-1.08	-1.68	-1.64	-4.52	-3.08	-3.23	-3.4	-5.56	-4.52	-0.13	-3.368
RV2151C	ftsQ || cell division protein || cell wall and cell processes ||	-1.46021	-1.39	-1.52	-1.04	-1.31667	-1.51	-1.94	-1.02	-1.49	-2.05	-1.82	-0.19	-1.35333	-1.21	-1.27	-0.3	-0.926667	-1.47	-1.81	-0.95	-1.49	-2.14	-1.33	-1.6	-1.56	-1.21	-1.50667	-1.79	-0.8	-1.295	-1.65	-1.07	-1.36	-0.64	-1.29	-2.8	-1.07	0	-1.16
RV2158C	murE || UDP-N-acetylmuramoylalanyl-D-glutamate-2,6-diaminopimelat E ligase || cell wall and cell processes ||	-2.00066	-0.48	-0.13	0.27	-0.113333	0.38	0.35	0.54	0.423333	0.03	0.88	0.33	0.413333	1.22	0.28	0.51	0.67	0.9	0.37	0.86	0.53	0.82	0.7	0.46	0.53	-0.27	0.544444	-0.09	0.2	0.055	0.61	-0.24	0.185	-0.77	-0.52	-2.12	-0.24	0.15	-0.7
RV2159C	|| conserved hypothetical protein || unknown ||	-1.40567	-1.57	-0.6	-0.22	-0.796667	0.05	-0.07	-0.31	-0.11	-0.47	0.28	-0.43	-0.206667	0.13	-0.64	-0.09	-0.2	0.1	0.25	0.57	-0.05	0.34	-0.01	-0.14	-0.18	-0.88	0	-0.91	-0.13	-0.52	-0.4	-0.82	-0.61	-0.11	-0.15	-0.36	-0.82	0.09	-0.27
RV2161C	|| conserved hypothetical protein || intermediary metabolism and respiration ||	-0.834816	-0.11	0.02	-0.01	-0.0333333	0.2	0.11	-0.22	0.03	-0.21	0.11	0.18	0.0266667	0.25	-0.01	-0.34	-0.0333333	0.01	-0.02	0.17	0.3	-0.21	0.27	0	-0.05	-0.59	-0.0133333	-0.6	-2.04	-1.32	-1.88	-3.07	-2.475	-3.25	-2.88	-1.15	-3.07	-0.11	-2.092
RV2195	qcrA || Rieske iron-sulfur protein || intermediary metabolism and respiration ||	-1.21246	0.38	0.74	0.32	0.48	0.5	0.14	-0.05	0.196667	0.13	0.05	-0.07	0.0366667	-0.5	-0.43	-0.76	-0.563333	-1.07	-0.54	-1.19	-0.29	-0.7	-0.44	-0.35	-0.44	-2.33	-0.816667	-2.54	-3.19	-2.865	-2.6	-4.5	-3.55	-4.73	-3.5	-2	-4.5	0.04	-2.938
RV2200C	ctaC || transmembrane cytochrome C oxidase subunit II || intermediary metabolism and respiration ||	-0.958277	0.93	0.93	0.69	0.85	0.79	0.91	0.82	0.84	0.66	0.83	0.67	0.72	0.45	0.42	-0.38	0.163333	-0.26	0.07	-0.18	-0.22	0.29	-0.17	0.05	0.02	-0.46	-0.0955556	-0.53	-1.66	-1.095	-2.9	-0.2	-1.55	-1.09	-1.18	-0.18	-0.2	0.04	-0.522
RV2218	lipA || lipoate biosynthesis protein A || intermediary metabolism and respiration ||	-0.759404	-0.12	0.1	0.1	0.0266667	0.14	0.33	0.5	0.323333	0.6	0.92	0.28	0.6	0.68	0.64	0.72	0.68	0.88	0.2	0.65	0.53	1.21	1.26	0.55	0.45	0.5	0.692222	1.36	-0.29	0.535	0.59	-0.46	0.065	0.25	-0.62	-1.56	-0.46	-0.22	-0.522
RV2221C	glnE || glutamate-ammonia-ligase adenylyltransferase || intermediary metabolism and respiration ||	-1.17428	-0.22	0.14	-0.08	-0.0533333	0.16	0.38	0.37	0.303333	0.27	0.28	0.05	0.2	0.22	0.06	-0.07	0.07	-0.55	-0.02	-0.29	0.11	0.03	-0.2	0.3	0.23	-0.6	-0.11	-0.29	-0.01	-0.15	-1.09	-1.83	-1.46	-0.13	2.1	-0.32	-1.83	-0.02	-0.04
RV2231C	cobC || aminotransferase || intermediary metabolism and respiration ||	-0.679191	-0.92	-0.42	0.07	-0.423333	-0.38	-0.06	0.04	-0.133333	-0.37	0.14	0.19	-0.0133333	-0.43	-0.75	-1.09	-0.756667	-0.77	-0.3	-0.74	-0.59	-0.6	-0.61	-0.36	-0.45	-0.41	-0.536667	-2.14	-0.91	-1.525	-1.94	-2.37	-2.155	-1.37	-2.13	-1.7	-2.37	0.07	-1.5
RV2240C	|| hypothetical protein || conserved hypotheticals ||	-2.97001	0.38	0.04	-0.02	0.133333	-0.11	0.04	-0.04	-0.0366667	0.06	-0.15	-0.13	-0.0733333	-0.47	-0.3	0.29	-0.16	-0.02	0.45	0.32	0.12	0.38	-0.03	0.17	0.08	0.49	0.217778	0.67	1.88	1.275	3.17	1.55	2.36	-0.33	-0.93	1.38	1.55	0.2	0.374
RV2245	kasA || 3-oxoacyl-[acyl-carrier protein] synthase 1 || lipid metabolism ||	-2.44741	-0.53	0.15	0.49	0.0366667	0.26	0.7	-0.51	0.15	-0.36	-0.44	-1	-0.6	-1.4	-1.39	-1.17	-1.32	-1.47	-0.66	-1.99	-0.7	-0.87	-1.16	-0.61	-0.64	-0.72	-0.98	-2.51	-2.95	-2.73	-4.17	-4	-4.085	-1.76	-2.02	-5.25	-4	-0.01	-2.608
RV2254C	|| membrane protein || unknown ||	0.777457	-0.24	0.09	0.05	-0.0333333	0.09	0.31		0.2	-0.21	-0.51	-0.16	-0.293333	0.51	1.11	0.07	0.563333	0.42	-0.67	0.42	-0.3	0.77	0.36	-0.63	-0.26	0.68	0.0877778	1.12	0.13	0.625	0.2	0.94	0.57	0.04	0.51	-0.92	0.94	-0.31	0.052
RV2256C	|| conserved hypothetical protein || conserved hypotheticals ||	1.19483	-0.52	-1.21	-0.43	-0.72	-1.86	-1.27	-1.55	-1.56	-1.54	-1.73	-0.84	-1.37	-0.91	-0.77	-0.91	-0.863333	-0.9	-1.41	-0.61	-1.12	-0.21	-0.49	-1	-1.08	0.38	-0.715556	0.21	-0.51	-0.15	-0.03	-0.61	-0.32	-0.18	-0.33	-1.9	-0.61	-0.36	-0.676
RV2260	|| conserved hypothetical protein || conserved hypotheticals ||	-0.833902	-0.29	-0.27	-0.21	-0.256667	-0.07	-0.1	-0.16	-0.11	0.16	-0.12	-0.27	-0.0766667	-0.49	-0.39	-0.43	-0.436667	-0.6	-0.09	-0.59	0.04	-0.61	-0.78	0	0.08	-0.68	-0.358889	-0.31	0.27	-0.02	1.12	0.22	0.67	1.04	1.1	0.93	0.22	0.03	0.664
RV2289	cdh || cdp-diacylglycerol pyrophosphatase || lipid metabolism ||	1.09887	0.28	0.24	-0.04	0.16	-0.3	-0.28	-0.4	-0.326667	-0.56	-0.42	-0.34	-0.44	-1.04	-1.17	-1.34	-1.18333	-0.92	-0.49	-1.62	-0.19	-1.45	-1.67	-0.34	-0.38	-0.8	-0.873333	-1.87	-1.46	-1.665	-2.79	-1.99	-2.39	-0.25	-0.88	-3.2	-1.99	0.21	-1.222
RV2296	|| haloalkane dehalogenase || intermediary metabolism and respiration ||	1.02586	-0.6	-0.02	0.13	-0.163333	0.16	0.13	0.41	0.233333	-0.28	0.15	0.47	0.113333	0.68	0.35	0.53	0.52	0.39	0.41	0.67	0.28	0.09	0.53	0.19	0.36	-0.01	0.323333	-0.32	0.51	0.095	-1.37	0.79	-0.29	0.2	0.71	1.07	0.79	0.06	0.566
RV2304C	|| hypothetical protein || unknown ||	-0.957465	0.6	0.62	0.81	0.676667	1.12	0.86	1.33	1.10333	1.14	1.42	1.03	1.19667	1.35	1.21	1	1.18667	1.6	0.83	1.21	0.64	2.01	0.99	0.97	0.94	1.88	1.23	2.08	0.38	1.23	1.79	-0.04	0.875	-0.01	0.31	0.61	-0.04	0.33	0.24
RV2320C	rocE || cationic amino acid transport membrane protein || cell wall and cell processes ||	-1.78573	0.04	0.54	0.18	0.253333	0.85	0.22	0.11	0.393333	0.36	0	-0.18	0.06	0.45	0.58	-0.12	0.303333	0.69	-0.06	0.39	0.13	0.47	0.18	0.13	-0.04	0.3	0.243333	0.23	0.29	0.26	0.53	1.37	0.95	0.49	1.59	0.49	1.37	-0.01	0.786
RV2350C	plcB || membrane-associated phospholipase C 2 || intermediary metabolism and respiration ||	-0.928955	-1.29	-1.73	-0.58	-1.2	-1.34	-1.26	-0.34	-0.98	-2.4	-2.06	-0.32	-1.59333	-2.18	-2.16	-0.78	-1.70667	-0.65	-0.04	-0.88	-1	-2.81	-1.96	-1.11	-0.6	0.61	-0.937778	-0.31	0.14	-0.085	-2.08	1.11	-0.485	-0.07	0.56	0.54	1.11	0.27	0.482
RV2360C	|| hypothetical protein || unknown ||	-0.85893	-0.11	-0.17	-0.18	-0.153333	-0.2	-0.37	-0.07	-0.213333	0.04	0.04	-0.01	0.0233333	-0.29	0.35	0.14	0.0666667	-0.09	-0.68	0	-0.36	-0.58	0.58	-0.01	-0.04	-0.4	-0.175556	0.49	0.21	0.35	-1.11	-0.66	-0.885	-0.35	0.52	-0.25	-0.66	-0.13	-0.174
RV2361C	|| long-chain (C50)-Z-isoprenyl diphosphate synthase || conserved hypotheticals ||	-1.29838	-0.77	-0.57	-0.33	-0.556667	-0.31	-0.52	-0.25	-0.36	-0.67	-0.23	-0.3	-0.4	-0.29	-0.24	-0.14	-0.223333	-0.3	-0.66	-0.48	-1.02	-0.69	-0.41	-0.8	-0.54	-0.7	-0.622222	-0.64	-1.45	-1.045	-0.94	-2.48	-1.71	-1.76	-1.56	-1.14	-2.48	-0.27	-1.442
RV2363	amiA2 || amidase || intermediary metabolism and respiration ||	-0.78038	0	-0.43	-0.21	-0.213333	0.39	0.43	0.25	0.356667	0.69	0.29	0.02	0.333333	0.73	0.07	-0.55	0.0833333	-0.45	-0.25	0.11	-0.15	0.03	-0.45	-0.35	-0.11	-0.13	-0.194444	0.02	-1.72	-0.85	-0.3	-0.6	-0.45	-0.41	-0.48	0.33	-0.6	0.25	-0.182
RV2364C	era || GTP-binding protein || intermediary metabolism and respiration ||	-0.805363	-0.12	-0.44	-0.3	-0.286667	-1.02	-1.27	-0.38	-0.89	-0.35	-1.07	-0.23	-0.55	-0.68	-0.08	-0.09	-0.283333	-0.84	-0.23	-0.36	-0.39	-0.46	-0.53	-0.54	-0.47	-0.85	-0.518889	-0.64	0.99	0.175	-1.38	1.31	-0.035	1.83	1.93	3	1.31	0.05	1.624
RV2367C	|| hypothetical protein || conserved hypotheticals ||	-2.14657	-0.03	-0.34	-0.4	-0.256667	-0.35	-0.67	0.05	-0.323333	-0.4	-0.2	-0.1	-0.233333	-0.23	0.21	0.36	0.113333	-0.25	-0.38	0.11	-0.6	0.58	0.58	-0.37	-0.29	0.21	-0.0455556	0.19	-1.62	-0.715	-1.58	-2.05	-1.815	-2.96	-2.06		-2.05	0.05	-1.755
RV2373C	dnaJ2 || chaperone protein || virulence, detoxification, adaptation ||	-1.36493	0.53	0.56	0.57	0.553333	0.66	0.68	0.78	0.706667	0.78	1.19	0.61	0.86	0.78	0.92	0.92	0.873333	1.58	0.54	1.66	0.47	1.58	1.31	0.81	0.71	1.53	1.13222	1.02	1.35	1.185	2.4	-0.2	1.1	0.18	0.18	1.35	-0.2	-0.04	0.294
RV2378C	mbtG || lysine-N-oxygenase || lipid metabolism ||	-0.644512	0.18	-0.17	-0.29	-0.0933333	-0.32	-0.62	-0.32	-0.42	-1.44	-1.1	-0.43	-0.99	-0.52	-0.67	-0.53	-0.573333	-0.43	-0.04	0.4	-0.17	-1.06	-1.42	-0.83	-0.35	0.17	-0.414444	0.26	0.93	0.595	1.59	1.33	1.46	-0.02	-1.21	0.04	1.33	0.05	0.038
RV2384	mbtA || bifunctional salicyl-AMP ligase/salicyl-S-arcp synthetase || lipid metabolism ||	-0.966942	1.3	0.99	-0.51	0.593333	-0.15	-1.76	-0.23	-0.713333	-1.48	-0.61	-0.3	-0.796667	-0.27	-1.24	-0.12	-0.543333	0.24	0.03	0.29	0	-0.84	-0.96	-0.57	-0.53	0.34	-0.222222	0.8	1.48	1.14	0.73	4.22	2.475	1.56	2.46	-0.68	4.22	0.14	1.54
RV2401	|| hypothetical protein || unknown ||	-1.23011	0.04	-0.04	-0.16	-0.0533333	0.2	0.16	-0.15	0.07	0.07	0	-0.1	-0.01	-0.03	-0.12	-0.12	-0.09	-0.67	-0.21	-0.09	-0.21	-0.62	-0.33	-0.38	-0.02	-0.35	-0.32	0.01	0.63	0.32	-0.5	0.49	-0.005	1.3	0.82	1.64	0.49	0.09	0.868
RV2403C	lppR || lipoprotein || cell wall and cell processes ||	-0.921816	0.35	-0.2	-0.33	-0.06	-0.55	-0.73	-0.19	-0.49	-0.42	-0.43	-0.35	-0.4	-0.53	-0.36	-0.21	-0.366667	-0.04	0.27	-0.05	-0.36	-0.76	-0.51	-0.51	-0.49	0.51	-0.215556	0.68	1.68	1.18	1.35	2.63	1.99	0.03	-0.28	-0.7	2.63	0.08	0.352
RV2425C	|| conserved hypothetical protein || conserved hypotheticals ||	-1.41221	-0.8	-0.72	-0.64	-0.72	-0.76	-0.74	-0.81	-0.77	-1.38	-0.98	-0.5	-0.953333	-1.47	-1.06	-1.63	-1.38667	-1.74	-0.44	-1.32	-1.35	-1.92	-1.71	-1.07	-0.84	-1.06	-1.27222	-2.5	-1.29	-1.895	-1.9	0.84	-0.53	0.63	0.12	-0.39	0.84	0.17	0.274
RV2448C	valS || valyl-tRNA synthase protein || information pathways ||	-2.59178	0.08	0.37	0.12	0.19	0.15	0.5	0.55	0.4	0.01	0.77	0.25	0.343333	0.24	-0.04	-0.42	-0.0733333	-0.23	0.16	0.14	-0.24	-0.34	-0.34	-0.01	0.21	-0.81	-0.162222	-0.62	-1.44	-1.03	-1.02	-3.08	-2.05	-2.68	-2.75	-1.26	-3.08	0.28	-1.898
RV2449C	|| conserved hypothetical protein || conserved hypotheticals ||	-1.87108	0.41	-0.23	-0.27	-0.03	0.26	-0.09	-0.44	-0.09	1.57	-0.71	-0.84	0.00666667	0.43	-0.21	0.13	0.116667	-0.68	0.26	-0.24	0.48	1.16	0.2	0.26	-0.02	-0.72	0.0777778	-0.35	-0.78	-0.565	-0.33	1.77	0.72	0.43	2.58	2.28	1.77	0.38	1.488
RV2455C	|| oxidoreductase alpha subunit || intermediary metabolism and respiration ||	-0.922583	0.06	0.81	1.09	0.653333	1.11	1.33	1.09	1.17667	1.11	1.65	0.6	1.12	1.45	0.61	0.93	0.996667	1.42	0.96	1.44	1.29	1.09	0.94	0.93	0.91	0.37	1.03889	0.44	-0.67	-0.115	0.16	-2.36	-1.1	-2.89	-1.75	-1.71	-2.36	0.05	-1.732
RV2463	lipP || esterase/lipase || intermediary metabolism and respiration ||	-0.8437	0.07	-0.05	-0.27	-0.0833333	-0.55	-0.16	-0.35	-0.353333	-0.14	-0.37	0.07	-0.146667	-0.15	0.18	-1.13	-0.366667	-1.21	-1.19	-0.93	-1.18	-0.36	-0.71	-0.73	-0.93	-1.51	-0.972222	-1.19	-2.46	-1.825	-3.15	-3.42	-3.285	-1.23	-1.71	-4.46	-3.42	0.27	-2.11
RV2478C	|| conserved hypothetical protein || unknown ||	1.12041	1.85	1.36	1.34	1.51667	1.86	2.66	1.06	1.86	1.89	1.37	1.25	1.50333	1.21	1.72	1.22	1.38333	1.4	1.05	0.85	0.63	1.2	1.36	1.1	0.82	1.72	1.12556	1.54	0.51	1.025	0.64	0.62	0.63	0.19	1.24	-0.34	0.62	-0.15	0.312
RV2498C	citE || citrate (pro-3s)-lyase beta subunit || intermediary metabolism and respiration ||	-1.30926	0.45	0.72	0.51	0.56	1.14	0.79	0.82	0.916667	1.17	1.23	0.7	1.03333	1.28	1.18	1.66	1.37333	2.08	1.96	1.25	2.08	2.44	2.02	2.08	1.86	1.88	1.96111	2.47	1.28	1.875	2.7	0.83	1.765	0.56	0.63	2.2	0.83	0.22	0.888
RV2505C	fadD35 || fatty-acid-CoA ligase || lipid metabolism ||	-1.9939	0.22	-0.39	0.01	-0.0533333	-0.06	0.07	0.01	0.00666667	0.13	-0.03	-0.06	0.0133333	0.02	-0.27	0.21	-0.0133333	0.57		0.46	0.15	0.63	0.39	-0.2	-0.01	1.14	0.39125	1.69	2.55	2.12	2.77	1.38	2.075	1.37	0.73	-1.91	1.38	-0.24	0.266
RV2515C	|| conserved hypothetical protein || unknown ||	2.97401	0.57	-1.17	-0.62	-0.406667	-0.61	-1.23	-0.12	-0.653333	0.4	-1.18	-0.14	-0.306667	-0.37	-0.56	0.55	-0.126667	0.12	0.5	1.11	0.23	1.37	0.67	-0.23	-0.1	0.74	0.49	1.19	2.44	1.815	4.23	2.15	3.19	1.15	1.25	0.72	2.15	-0.14	1.026
RV2524C	fas || fatty-acid synthase || lipid metabolism ||	0.841655	-0.36	-0.37	-0.36	-0.363333	-0.83	-0.76	0.07	-0.506667	-0.86	-0.32	-0.41	-0.53	-1.43	-1.62	-1.46	-1.50333	-1.48	-1.33	-0.93	-1.58	-2.24	-1.73	-1.5	-1.54	-1.68	-1.55667	-2.89	-0.9	-1.895	-1.88	-1.01	-1.445	-1.12	-1.56	-1.31	-1.01	-0.19	-1.038
RV2526	|| hypothetical protein || conserved hypotheticals ||	0.866275	0.07	0.23	0.09	0.13	0.11	-0.04	0.23	0.1	0.62	0.2	0.2	0.34	0.43	0.26	0.52	0.403333	1.27	0.92	0.83	0.82	1.12	0.95	1.32	0.77	1.94	1.10444	2.2	0.56	1.38	2.85	0.96	1.905	1.45	1.52	1.87	0.96	-0.21	1.118
RV2543	lppA || lipoprotein || cell wall and cell processes ||	-1.1541	0.97	-0.2	0.42	0.396667	0.58	0.34	0.5	0.473333	0.39	0.18	0.32	0.296667	0.81	0.93	0.52	0.753333	0.74	0.36	1.18	0.64	0.56	0.72	0.68	0.62	0.64	0.682222	0.48	0.45	0.465	1.65	0.06	0.855	0.19	-0.67	-0.55	0.06	0	-0.194
RV2557	|| conserved hypothetical protein || conserved hypotheticals ||	-1.41679	-0.22	0.5	1.08	0.453333	0.9	1.14	2.33	1.45667	0.92	1.63	1.01	1.18667	1.01	0.58	0.7	0.763333	1.62	0.58	1.81	0.39	1.24	1.23	0.67	0.61	0.59	0.971111	1.11	0.17	0.64	1.45	-1.47	-0.01	-1.29	-0.76	-0.29	-1.47	0.01	-0.76
RV2566	|| conserved hypothetical protein || unknown ||	-0.811238	-0.27	-0.63	-0.17	-0.356667	-1.43	-0.27	0.08	-0.54	-0.7	-0.94	-0.26	-0.633333	-0.71	-0.92	-0.12	-0.583333	-0.18	0.19	-0.26	-0.71	-1.23	-0.58	-0.4	-0.89	-0.31	-0.485556	-0.71	1.14	0.215	-0.05	-0.58	-0.315	0.83	-0.27	0.46	-0.58	0.11	0.11
RV2569C	|| conserved hypothetical protein || conserved hypotheticals ||	-1.03705	0.14	0.24	0.33	0.236667	-0.23	0.77	-0.15	0.13	0.27	0.16	0.15	0.193333	0.47	0.15	0.21	0.276667	0.25	0.47	0.15	0.14	0.07	0.2	0.14	0.06	0.27	0.194444	0.42	0.47	0.445	-0.82	0.48	-0.17	0.62	1.63	1.08	0.48	0.46	0.854
RV2585C	|| conserved lipoprotein || conserved hypotheticals ||	0.79899	1.31	1.32	1.75	1.46	1.85	1.72	0.92	1.49667	0.97	0.99	1.21	1.05667	1.34	1.28	-0.1	0.84	0.04	1.15	0.26	0.92	0.72	0.56	1.04	1.06	-0.17	0.62	0.17	-2.51	-1.17	-2.15	-3.67	-2.91	-2.63	-2.71	-5.3	-3.67	0.13	-2.836
RV2590	fadD9 || fatty-acid-CoA ligase || lipid metabolism ||	-2.95121	0.13	-0.61	-0.92	-0.466667	-1.75	-1.96	-1.26	-1.65667	-2.44	-2.9	-0.7	-2.01333	-2.07	-2.1	-1.68	-1.95	-1.95	-1.04	-1.27	-1.11	-2.62	-2.37	-1.37	-1.11	0.06	-1.42	-0.08	0.94	0.43	1.94	1.74	1.84	2.21	2.36	2.27	1.74	0.23	1.762
RV2597	|| membrane protein || unknown ||	-0.70082	0.05	0.46	0.22	0.243333	0.24	0.18	0.1	0.173333	0.09	0.32	0.04	0.15	0.3	0.38	-0.21	0.156667	-0.42	0.04	0.15	-0.2	-0.4	-0.12	0.08	-0.11	0.42	-0.0622222	-0.1	0.4	0.15	-1.42	0.39	-0.515	0.79	1.28	4.96	0.39	0.27	1.538
RV2604C	|| conserved hypothetical protein || conserved hypotheticals ||	-0.72968	-0.93	-0.05	0.02	-0.32	-0.38	-0.34	-0.4	-0.373333	-0.75	-0.81	-0.78	-0.78	-1.18	-1.68	-1.72	-1.52667	-2.14	-1.06	-1.87	-1.12	-1.94	-1.75	-0.97	-0.76	-2.33	-1.54889	-2.73	-1.97	-2.35	-3.57	-4.53	-4.05	-1.17	-3.58	0.57	-4.53	0.27	-1.688
RV2616	|| conserved hypothetical protein || unknown ||	-2.51156	0.17	0.43	0.27	0.29	0.48	0.78		0.63	0.14	1.15	-0.15	0.38	0.55	0.78	0.41	0.58	-0.89	-0.01	0.47	0.12	0.3	0.67	0.44	0.61	0.5	0.245556	0.65	1.74	1.195	1.17	0.6	0.885	-0.64	0.75	-0.88	0.6	-0.2	-0.074
RV2632C	|| conserved hypothetical protein || conserved hypotheticals ||	-0.898256	-0.71	-0.27	0.18	-0.266667	-0.39	-0.26	0.02	-0.21	-0.1	-0.04	0.09	-0.0166667	-0.3	-0.4	-0.36	-0.353333	0	-0.43	0.56	-0.67	0.22	0.04	-0.23	-0.17	0.42	-0.0288889	0.17	-1.99	-0.91	-1.52	-1.54	-1.53	-0.51	-1.41	-1.02	-1.54	-0.18	-0.932
RV2636	|| conserved hypothetical protein || unknown ||	-1.71062	0.05	0.88	0.35	0.426667	0.75	0.63	0.54	0.64	0.05	0.51	0.37	0.31	-0.04	-0.5	-0.2	-0.246667	-0.23	0.44	-0.16	-0.01	-1.72	-0.23	-0.17	-0.2	0.61	-0.185556	-0.84	1.44	0.3	-1.8	0.65	-0.575	2.46	1.5	1.99	0.65	0.28	1.376
RV2641	cadI || cadmium inducible protein || conserved hypotheticals ||	-1.5181	0.29	-0.01	0.34	0.206667	0.03	0.1	0.73	0.286667	2.03	0.68	0.6	1.10333	2.13	1.88	1.08	1.69667	1.41	0.7	1.66	1.03	2.87	2.13	1.01	0.89	0.32	1.33556	1.33	0.24	0.785	2.93	2.96	2.945	4.78	5.46	4.09	2.96	0.12	3.482
RV2645	|| hypothetical protein || unknown ||	-2.19687	1.49	2.03	1.6	1.70667	2.1	2.17	1.24	1.83667	1.32	1.86	1.6	1.59333	2.62	2.82	1.67	2.37	2.04	0.77	2.18	0.84	2.04	2.35	0.72	0.78	1.23	1.43889	1.78	-0.1	0.84	-0.51	-0.41	-0.46	0.84	1.16	0.77	-0.41	-0.22	0.428
RV2646	|| integrase || insertion seqs and phages ||	-1.29509	1.25	1.18	-0.02	0.803333	0.75	0.89	0.02	0.553333	0.33	0.3	0.31	0.313333	0.95	1.96	0.34	1.08333	-0.39	0.33	-0.12	-0.09	0.18	0.28	0.25	0.09	0.19	0.08	0.37	1.63	1	0.34	1.55	0.945	0.17	-1.05	-0.07	1.55	-0.1	0.1
RV2653C	|| phiRv2 phage protein || insertion seqs and phages ||	-1.03048	0.39	0.39	0.51	0.43	0.24	0.03	0.73	0.333333	0.34	0.34	0.43	0.37	0.31	0.47	0.33	0.37	0.11	0.42	0.13	0.33	0.57	0.54	0.76	0.49	0.18	0.392222	0.49	0.59	0.54	0.29	2.86	1.575	1.07	2.46	2.75	2.86	0.11	1.85
RV2670C	|| conserved hypothetical protein || conserved hypotheticals ||	0.689829	-0.2	0.15	0.19	0.0466667	0.01	0.32	0.18	0.17	0.13	-0.07	0.03	0.03	-0.38	-1.08	-0.49	-0.65	-1.05	-0.75	-0.35	-0.24	-1.28	-0.54	-0.25	-0.11	-1.01	-0.62	-0.84	1.79	0.475	0.73	1.75	1.24	1.19	2	0.06	1.75	-0.25	0.95
RV2673	|| conserved membrane protein || cell wall and cell processes ||	-1.33645	0.42	0.13	-0.06	0.163333	0.13	0.22	-0.3	0.0166667	0.1	-0.23	-0.11	-0.08	0.24	0	-0.28	-0.0133333	-0.29	-0.28	-0.18	0.02	-0.47	-0.2	-0.14	-0.08	0	-0.18	-0.77	0.31	-0.23	-0.14	-0.08	-0.11	0.46	0.5	1.47	-0.08	0.03	0.476
RV2677C	hemY || protoporphyrinogen oxidase || intermediary metabolism and respiration ||	-0.961589	-0.3	-0.22	-0.08	-0.2	0.08	-0.01	0.09	0.0533333	0.17	0.43	-0.21	0.13	-0.19	-0.06	0.23	-0.00666667	-0.03	0.27	-0.04	0.37	-0.11	0.17	0.32	0.26	-0.33	0.0977778	0.57	0.48	0.525	0.71	4.11	2.41	3.18	4.05	3.72	4.11	0.32	3.076
RV2681	|| conserved alanine rich protein || conserved hypotheticals ||	-1.3785	-1.36	-2.3	-1.2	-1.62	-1.98	-1.82	-0.73	-1.51	-1.86	-1.78	-0.71	-1.45	-2.18	-1.56	-1.34	-1.69333	-2.85	-0.94	-2.17	-1.67	-1.97	-1.71	-1.18	-1.12	-1.03	-1.62667	-2.32	-2.13	-2.225	-2.58	0.14	-1.22	0.29	-0.44	0.66	0.14	0.13	0.156
RV2685	arsB1 || arsenic-transport membrane protein || cell wall and cell processes ||	-1.14835	-0.15	-0.59	-0.22	-0.32	-0.8	-0.48	-0.21	-0.496667	-1.1	-0.86	-0.23	-0.73	-1.15	-0.65	-0.63	-0.81	-2.01	-0.41	-1.78	-1.52	-1.87	-1.63	-1.14	-1.42	-0.77	-1.39444	-1.9	0.66	-0.62	-1.58	0.09	-0.745	0.2	1.02	7.04	0.09	-0.14	1.642
RV2696C	|| conserved alanine, glycine and valine rich protein || conserved hypotheticals ||	1.17735	-0.48	0.18	1.18	0.293333	0.05	0.68	0.93	0.553333	0.03	0.63	1.08	0.58	0.17	0.36	0.52	0.35	0.59	1.32	0.61	0.05	0.11	0.52	0.44	0.56	-0.37	0.425556	-0.34	-1.33	-0.835	-1.07	-0.02	-0.545	0.2	0.14	-0.51	-0.02	-0.33	-0.104
RV2703	sigA || RNA polymerase sigma factor || information pathways ||	-1.46756	0.61	0.58	0.33	0.506667	0.48	0.24	0.19	0.303333	0.46	-0.07	0.22	0.203333	1.3	0.55	-0.51	0.446667	-0.19	-0.1	-0.7	0.33	0.47	0.41	0.11	0.14	-1.25	-0.0866667	-0.82	-2.6	-1.71	-1.46	-3.98	-2.72	-4.28	-3.75	-2.42	-3.98	-0.32	-2.95
RV2708C	|| conserved hypothetical protein || conserved hypotheticals ||	-0.714825	-0.29	-0.11	-0.02	-0.14	-0.59	-0.23	-0.08	-0.3	0.03	-0.41	-0.63	-0.336667	-1.17	-0.73	-0.61	-0.836667	-1.06	-0.43	-0.78	-0.49	-0.37	-0.12	0.09	0.15	-0.52	-0.392222	-0.66	-2.52	-1.59	-2.65	-1.46	-2.055	-1.15	-2.49	-1.47	-1.46	0.05	-1.304
RV2723	|| conserved membrane protein || cell wall and cell processes ||	-1.34846	0.01	-0.19	-0.13	-0.103333	-0.01	-0.6	0.02	-0.196667	-0.24	0.26	0.28	0.1	0.34	-0.15	0.06	0.0833333	0.08	-0.46	0.21	-0.32	-0.16	0.07	-0.45	-0.49	-0.16	-0.186667	0.88	0.85	0.865	1.4	1.44	1.42	2.62	2.77	1.27	1.44	0.11	1.642
RV2725C	hflX || GTP-binding protein || intermediary metabolism and respiration ||	-1.81136	0.81	0.54	0.15	0.5	0.8	0.68	1.25	0.91	1	1.39	1.05	1.14667	0.75	1.34	0.84	0.976667	0.75	0.93	0.88	0.9	1.02	1.35	1.21	1.22	0.06	0.924444	0.09	-0.32	-0.115	0.49	-1.94	-0.725	-0.9	-0.27	0.18	-1.94	0.47	-0.492
RV2735C	|| conserved hypothetical protein || unknown ||	-1.02467	-1.54	-1.73	-1.33	-1.53333	-1.46	-1.93	-0.23	-1.20667	-2.03	-1.89	-0.75	-1.55667	-1.41	-1.94	-1.38	-1.57667	-2.79	-2.82	-2.27	-2.22	-2.06	-1.94	-2.02	-2.21	-0.38	-2.07889	-1.8	-1.14	-1.47	-0.21	0.38	0.085	-0.55	0.14	-0.69	0.38	-0.11	-0.166
RV2740	|| conserved hypothetical protein || conserved hypotheticals ||	0.707311	0.26	0.45	0.33	0.346667	0.52	0.52	-0.01	0.343333	0.26	-0.16	0.04	0.0466667	-0.03	0.25	-0.35	-0.0433333	-0.38	0.23	-0.09	0.18	-0.21	-0.28	0.23	0.38	-0.68	-0.0688889	-0.57	0.38	-0.095	-1.23	0.79	-0.22	1.12	2	1.28	0.79	0.02	1.042
RV2741	PE_PGRS47 || PE-PGRS family protein || PE/PPE ||	-2.14631	0.72	0.98	1.01	0.903333	0.69	0.99	0.35	0.676667	0.3	0.57	0.49	0.453333	0.49	0.7	0	0.396667	-0.08	0.08	-0.14	-0.09	-0.12	0.14	0.89	0.5	-0.65	0.0588889	-0.2	0.09	-0.055	-0.03	1.31	0.64	-0.94	3.7	1.67	1.31	0.39	1.226
RV2759C	|| conserved hypothetical protein || conserved hypotheticals ||	-0.989714	-0.06	-0.09	-0.03	-0.06	-0.01	0.29	0.47	0.25	-0.01	0.53	0.05	0.19	0.25	0.49	-0.21	0.176667	-1.13	-0.21	-0.33	-0.58	-0.09	0.29	-0.33	0.22	-0.3	-0.273333	-0.35	0.23	-0.06	-0.01	3.48	1.735	2.94	2.84	2.67	3.48	0.18	2.422
RV2765	|| alanine rich hydrolase || unknown ||	-0.936782	0.45	0.59	0.35	0.463333	0.66	0.66	0.34	0.553333	1.14	1.21	0.12	0.823333	0.51	0.65	0.79	0.65	1.01	1.56	0.84	1.09	1.24	0.76	1.58	1.41	0.94	1.15889	-0.18	1.54	0.68	-0.4	1.55	0.575	0.2	1.55	-0.2	1.55	-0.14	0.592
RV2774C	|| hypothetical protein || unknown ||	-1.40142	0.59	0.12	-0.23	0.16	0.43	0.41	0.12	0.32	0.82	0.37	-0.02	0.39	0.51	0.49	0.58	0.526667	0.67	0.29	0.88	0.47	1.19	0.85	0.32	0.26	0.58	0.612222	1.28	0.76	1.02	2.93	2.18	2.555	3.61	3.21	2.91	2.18	0.18	2.418
RV2779C	|| transcriptional regulator, lrp/asnC-family || regulatory proteins ||	0.795594	-0.56	0.58	0.29	0.103333	0.2	0.02		0.11	-1.83		-0.48	-1.155	-0.55	-0.61	-0.04	-0.4	0.3	0.12	0.12	-0.18	-0.66	-0.13	-0.15	-0.2	-0.55	-0.147778	0.05	-0.43	-0.19	-1.15	1.85	0.35	-0.56	1.49		1.85	-0.09	0.6725
RV2780	ald || 40 kda secreted L-alanine dehydrogenase || intermediary metabolism and respiration ||	-1.43566	0.74	4.56	4.33	3.21	4.59	4.65	2.98	4.07333	0.61	3	2.54	2.05	3.51	2.83	3.02	3.12	4.28	5.11	4.95	5.53	3.7	3.46	5.59	5.75	5.04	4.82333	6.17	2.58	4.375	5.57	0.26	2.915	0.75	0.63	-0.29	0.26	-0.32	0.206
RV2796C	lppV || lipoprotein || cell wall and cell processes ||	-1.26149	-0.38	-0.2	-0.14	-0.24	-0.62	-1.62	0.04	-0.733333	-0.27	-0.75	-0.19	-0.403333	-1.01	-1.04	-0.53	-0.86	-1.2	-0.51	-0.83	-0.93	-0.51	-0.86	-0.36	-0.38	-0.79	-0.707778	-1.49	-1.5	-1.495	-1.26	-1.03	-1.145	-1.08	-2.64	-2.46	-1.03	-0.17	-1.476
RV2801C	|| conserved hypothetical protein || conserved hypotheticals ||	-0.704597	-0.11	0.06	0.36	0.103333	0.08	0.28	0.1	0.153333	0.42	-0.15	0.08	0.116667	-0.05	0.18	-0.12	0.00333333	0.17	-0.56	0.08	-0.2	0.49	-0.35	-0.27	0.11	-0.83	-0.151111	0.32	0.39	0.355	0.64	-0.96	-0.16	-0.98	-0.48	1.93	-0.96	-0.18	-0.134
RV2853	PE_PGRS48 || PE-PGRS family protein || PE/PPE ||	-1.25571	-0.57	0.06	0.36	-0.05	-0.14	0.27	0.62	0.25	-0.29	0.54	0.42	0.223333	0.14	-0.33	-0.09	-0.0933333	-0.11	0.5	0.34	0.39	0.1	0.1	0.22	0.43	0.4	0.263333	0.29	1.56	0.925	0.46	2.26	1.36	2.42	2.52	0.86	2.26	0.55	1.722
RV2860C	glnA4 || glutamine synthetase || intermediary metabolism and respiration ||	-0.886151	-0.12	-0.09	0.2	-0.00333333	-0.21	-0.11	-0.06	-0.126667	-0.22	-0.14	0.08	-0.0933333	0.16	-0.04	-0.62	-0.166667	-0.58	-0.26	-0.49	-0.26	-0.82	-0.3	-0.03	-0.04	-0.88	-0.406667	-0.27	-0.08	-0.175	-0.82	-0.85	-0.835	-0.46	-1.65	-4.2	-0.85	-0.06	-1.444
RV2877C	|| conserved membrane protein || cell wall and cell processes ||	-1.07205	-0.48	0.62	0.1	0.08	0.24	2.6	0.29	1.04333	0.73	0.53	0.21	0.49	0.86	1.07	0.9	0.943333	0.45	0.29	0.91	0.55	1.77	0.85	-0.18	0.6	1	0.693333	1.41	1.26	1.335	2.17	1.63	1.9	2.17	1.65	1.56	1.63	0.27	1.456
RV2885C	|| transposase || insertion seqs and phages ||	-2.18887	-0.96	-0.57	-0.24	-0.59	-0.71	-1.23	-0.36	-0.766667	-0.79	-1.56	-0.28	-0.876667	-0.39	-0.28	-0.17	-0.28	-0.91	-0.69	-1.19	-0.51	-0.92	-0.56	-0.63	-0.25	-2.06	-0.857778	-1.8	-1.03	-1.415	-1.73	1.01	-0.36	1.95	1.75	-0.43	1.01	-0.04	0.848
RV2890C	rpsB || 30S ribosomal protein S2 || information pathways ||	0.938009	-0.41	0.34	0.78	0.236667	0.62	0.8	0.24	0.553333	-0.57	0.02	0.4	-0.05	0.04	0.04	-0.64	-0.186667	-0.87	-0.27	-0.76	-0.4	-0.65	-0.78	-0.17	-0.3	-1.36	-0.617778	-1.73	-1.92	-1.825	-3.08	-2.81	-2.945	-2.27	-2.99	-3.43	-2.81	-0.11	-2.322
RV2898C	|| conserved hypothetical protein || conserved hypotheticals ||	-0.917276	0.03	-0.13	-0.14	-0.08	-0.34	0.02	-0.2	-0.173333	-0.41	-0.51	-0.44	-0.453333	-0.46	0.08	-0.44	-0.273333	-1.28	-0.07	-1.19	-0.71	-0.71	-0.44	-0.32	-0.28	0.32	-0.52	-0.66	0.01	-0.325	-1.24	2.82	0.79	1.84	2.28	2.27	2.82	0.23	1.888
RV2909C	rpsP || 30S ribosomal protein S16 || information pathways ||	-1.03687	-0.52	0.34	0.12	-0.02	0.04	-0.05	0.07	0.02	-0.02	-0.33	0.06	-0.0966667	-0.36	-0.32	-0.33	-0.336667	-0.9	-0.76	-1.08	-0.92	-0.6	-0.49	-0.62	-0.63	-2.31	-0.923333	-2.02	-3.85	-2.935	-3.42	-2.08	-2.75	-2.33	-2.11	-0.37	-2.08	0.42	-1.294
RV2919C	glnB || nitrogen regulatory protein P-II || regulatory proteins ||	-1.83153	1.36	0.71	0.78	0.95	0.66	0.66	0.71	0.676667	0.67	0.2	1.25	0.706667	1.21	1.46	0.88	1.18333	0.94	1.15	1	0.79	1.68	1.43	1.06	1.15	1.78	1.22	2.08	0.23	1.155	1.63	-0.71	0.46	-0.16	0.59	-0.32	-0.71	-0.21	-0.162
RV2942	mmpL7 || transmembrane transport protein || cell wall and cell processes ||	-3.02766	-0.09	-0.12	-0.23	-0.146667	-0.42	-0.27	-0.22	-0.303333	-0.73	-0.54	-0.13	-0.466667	-0.93	0.22	-0.66	-0.456667	-1.98	-0.83	-1.19	-1.21	-0.94	-0.54	-0.73	-0.67	-2.32	-1.15667	-2.8	-0.39	-1.595	-2.29	-2.5	-2.395	-0.81	-3.05	-1.38	-2.5	-0.24	-1.596
RV2948C	fadD22 || fatty-acid-CoA ligase || lipid metabolism ||	-1.26499	0.48	-0.61	-0.65	-0.26	-0.93	-1.03	-0.89	-0.95	-1.22	-1.06	-0.76	-1.01333	-1.74	-1.86	-1.18	-1.59333	-1.62	-1.32	-1.37	-1.12	-2.63	-1.79	-1.04	-1.21	-1.96	-1.56222	-2.46	0.25	-1.105	-1.77	0.68	-0.545	-0.87	0.58	-0.24	0.68	-0.14	0.002
RV2978C	|| transposase || insertion seqs and phages ||	-1.1451	-0.45	0.04	-0.56	-0.323333	-0.53	0.11	-0.47	-0.296667	-0.07	-0.02	-1.29	-0.46	-0.53	-0.73	-0.19	-0.483333	-0.79	-0.63	-0.87	0.02	-0.64	-0.02	0.03	0.59	-1.16	-0.385556	-0.87	0.64	-0.115	-0.77	-1.7	-1.235	-0.07	0	0.32	-1.7	0.31	-0.228
RV2980	|| conserved secreted protein || unknown ||	-4.00973	0.14	0.24	-2.73	-0.783333	-0.04	0.38	-0.31	0.01	-0.04	0.62		0.29	0.15	-0.23	0.16	0.0266667	-0.19	0.05	0.12	0.23	0.46	0.38	0.37	0.65	-0.75	0.146667	-0.17	0.25	0.04	-0.1	-0.95	-0.525	0.23	-0.75	1.57	-0.95	0.04	0.028
RV2983	|| conserved alanine rich protein || conserved hypotheticals ||	0.696268	0	-0.05	0.24	0.0633333	0.25	0.23	-0.05	0.143333	0.38	0.41	0.26	0.35	0.16	0.26	0.24	0.22	0.34	0.58	-0.05	0.75	0.23	0.3	0.97	0.73	0.49	0.482222	0.16	-1.47	-0.655	-2.92	-0.66	-1.79	-1.5	-3.26	-2.35	-0.66	0.06	-1.542
RV2989	|| transcriptional regulator || regulatory proteins ||	-0.919463	-2.81	-3.1	-2	-2.63667	-3.2	-3.07	-1.81	-2.69333	-4.71	-3.33	-0.76	-2.93333	-1.4	0.06	-2.28	-1.20667	-2.6	-2.58	-1.66	-2.77	-3.12	-2.22	-2.48	-2.66	-1.03	-2.34667	-1.17	-0.36	-0.765	1.09	1.28	1.185	0.05	1.24	0.84	1.28	-0.05	0.672
RV2995C	leuB || 3-isopropylmalate dehydrogenase || intermediary metabolism and respiration ||	-1.00987	-0.72	0.16	-0.31	-0.29	-0.17	-0.53	-0.63	-0.443333	-0.62	-0.61	-0.56	-0.596667	-0.8	-1.47	-0.41	-0.893333	-0.77	-0.88	-1.47	-0.78	-0.95	-1.39	-1.07	-0.97	0.13	-0.905556	-1.37	-1.02	-1.195	-1.81	-1.25	-1.53	-0.27	-1.99	0.57	-1.25	0.19	-0.55
RV3006	lppZ || lipoprotein || cell wall and cell processes ||	-1.46874	1.01	0.77	0.54	0.773333	1.08	0.9	0.59	0.856667	1.81	0.93	0.59	1.11	0.8	1.05	0.56	0.803333	0.66	0.73	0.14	0.64	1.26	0.72	0.67	0.64	0.25	0.634444	0.34	-0.72	-0.19	-1.71	-0.79	-1.25	-2.97	-1.58	-2.38	-0.79	-0.08	-1.56
RV3021C	PPE47 || PPE family protein || PE/PPE ||	0.985383	0.98	0.21	0.12	0.436667	0.9	0.72	0.03	0.55	1.59	0.55	0.34	0.826667	2.75	2.83	3.66	3.08	4.01	0.95	4.16	1.76	5.4	1.49	1.8	1.57	2.44	2.62	5.9	0.59	3.245	2.68	0.62	1.65	0.76	-2.67	-2.03	0.62	-0.46	-0.756
RV3024C	trmU || tRNA (5-methylaminomethyl-2-thiouridylate)-methyltransferase || conserved hypotheticals ||	-0.90986	-0.69	0.2	0.39	-0.0333333	0.23	0.2		0.215	-0.34	-0.41	0	-0.25	-0.87	-0.42	-0.9	-0.73	-0.58	-0.87	-1.12	-1.16	-0.17	-0.58	-0.62	-0.77	-1.28	-0.794444	-2.04	-3.32	-2.68	-3.4	-0.98	-2.19	-1.19	-3.02	-0.55	-0.98	0.09	-1.13
RV3038C	|| conserved hypothetical protein || unknown ||	-0.822571	-0.01	0.12	-0.1	0.00333333	-0.07	-0.05	-1.48	-0.533333	-0.91	-0.9	-0.55	-0.786667	-0.64	-0.76	-0.85	-0.75	-1.5	-1.29	-1.19	-1.06	-1.85	-1.11	-1.17	-1.19	-1.2	-1.28444	-2.23	-0.93	-1.58	-1.92	-5.62	-3.77	-1.27	-2.9	-2.15	-5.62	0.12	-2.364
RV3045	adhC || NADP-dependent alcohol dehydrogenase || intermediary metabolism and respiration ||	-0.809167	-0.21	-0.64	-0.6	-0.483333	-0.99	-0.54	-0.7	-0.743333	-0.37	-0.52	-0.52	-0.47	-0.66	-0.57	-0.8	-0.676667	-0.94	-0.29	-0.6	0.26	-0.52	-0.71	-0.06	-0.09	-0.75	-0.411111	-1.04	0.74	-0.15	-2.31	-1.44	-1.875	1.27	-0.09	-4.5	-1.44	0.11	-0.93
RV3055	|| transcriptional regulator, tetR-family || regulatory proteins ||	-0.775462	0.23	0.17	-0.16	0.08	0.12	-0.25	0.01	-0.04	0.31	0.36	-0.25	0.14	0.52	0.34	0.39	0.416667	1.11	0.2	0.68	0.32	0.82	0.61	0.39	0.13	-0.18	0.453333	0.25	0.37	0.31	1.11	1.33	1.22	0.35	1.4	0.63	1.33	-0.05	0.732
RV3057C	|| short-chain type alcohol dehydrogenase/reductase || intermediary metabolism and respiration ||	-1.84963	1.18	0.4	0.25	0.61	0.71	0.46	-0.27	0.3	0.53	0.17	-0.17	0.176667	0.42	0.34	0.13	0.296667	0.09	-0.3	-0.05	-0.01	0.02	0.31	-0.05	0.02	-0.47	-0.0488889	-0.43	-0.94	-0.685	-1.03	-1.88	-1.455	-0.6	-1.35	-0.58	-1.88	-0.07	-0.896
RV3061C	fadE22 || acyl-CoA dehydrogenase || lipid metabolism ||	0.690404	0.98	1.02	0.78	0.926667	0.96	0.77	0.86	0.863333	1.4	0.93	1.19	1.17333	1.11	2.04	1.14	1.43	1.73	0.48	1.17	1.01	1.74	1.2	1.25	1.37	1.16	1.23444	2.16	1.7	1.93	1.59	-0.44	0.575	0.98	0.67	1.8	-0.44	0.11	0.624
RV3063	cstA || carbon starvation protein A || virulence, detoxification, adaptation ||	-1.48382	-0.63	0.12	0.04	-0.156667	-0.04	0.37	0.01	0.113333	-0.66		0.52	-0.07	-0.27	-0.48	-0.04	-0.263333	-0.33	-1.07	-0.68	-0.57	-0.56	-0.63	-0.17	-0.2	0.64	-0.396667	-1.12	-0.41	-0.765	-0.72	1.05	0.165	1.03	1.65	-0.49	1.05	0.04	0.656
RV3082C	virS || araC/xylS-family virulence-regulating transcriptional regulator || regulatory proteins ||	-1.73343	0.15	-0.33	-0.25	-0.143333	-1.04	-0.16	0.13	-0.356667	0.37	-0.07	-0.08	0.0733333	0.16	-0.07	0.27	0.12	0.34	0.64	0.5	0.52	1	0.75	0.04	0.01	0.4	0.466667	1.07	0.53	0.8	3.25	2.25	2.75	2.52	2.89	1.71	2.25	-0.23	1.828
RV3099C	|| conserved hypothetical protein || unknown ||	-1.24197	0.25	-0.55	-0.05	-0.116667	-0.21	-0.16	0.17	-0.0666667	0.57	0.05	-0.02	0.2	0.06	-0.2	-0.31	-0.15	0.03	-0.06	0.11	-0.09	-0.14	0.19	-0.12	0	-0.43	-0.0566667	-0.33	0.4	0.035	-0.33	-1.82	-1.075	-0.87	-0.36	-2.15	-1.82	0.64	-0.912
RV3105C	prfB || peptide chain release factor 2 || information pathways ||	-1.65026	0.38	0.34	0.5	0.406667	0.81	0.78	0.78	0.79	1.25	1.14	0.59	0.993333	1.16	1.38	0.96	1.16667	0.82	1.16	1.28	0.93	0.93	0.74	0.87	0.78	1.03	0.948889	1.21	-0.33	0.44	-0.78	-2.54	-1.66	-3.88	-2.01		-2.54	0.72	-1.9275
RV3124	|| transcriptional regulator || regulatory proteins ||	-1.92228	0.3	0.43	0.16	0.296667	0.23	1.8	0.12	0.716667	0.09	0.04	0.12	0.0833333	0.35	-0.04	0.11	0.14	0.29	0.1	0.46	-0.29	0.42	0.5	-0.1	0.66	0.08	0.235556	0.43	0.58	0.505	1.88	0.42	1.15	0.2	0.67	-1.06	0.42	0.1	0.066
RV3126C	|| hypothetical protein || unknown ||	-0.734599	3.31	1.99	0.96	2.08667	2.56	2.54	0.86	1.98667	3.76	1.94	0.28	1.99333	1.24	1.84	1.91	1.66333	2.35	1.43	1.84	2.36	4.12	2.85	2.47	2.06	1.25	2.30333	2.18	0.56	1.37	2.17	-0.63	0.77	0.77	2.68	-1.22	-0.63	0.2	0.36
RV3142C	|| hypothetical protein || unknown ||	-1.27689	-0.31	-0.26	0.02	-0.183333	-0.29	-0.13	0.11	-0.103333	-0.03	-0.28	0.03	-0.0933333	-0.56	-0.16	0.09	-0.21	0.08	0.16	-0.2	-0.24	-0.09	0.08	0.14	0.14	0.3	0.0411111	0.37	-1.52	-0.575	-1.51	-1.88	-1.695	-1.73	-2.74	-3.19	-1.88	0.04	-1.9
RV3179	|| conserved hypothetical protein || conserved hypotheticals ||	0.771467	-0.16	-0.07	0	-0.0766667	-0.1	0.57	0.19	0.22	-0.23	0.34	-0.15	-0.0133333	0.2	0.16	0.16	0.173333	0.42	0.1	0.26	-0.35	0.7	0.34	-0.55	-0.12	0.84	0.182222	1.27	1.12	1.195	3.85	0.53	2.19	2.23	1.93	1.11	0.53	0.34	1.228
RV3190C	|| hypothetical protein || unknown ||	-1.13344	0.23	-0.01	0.24	0.153333	-0.44	0.11	-0.12	-0.15	-0.13	-0.62	0.1	-0.216667	-0.85	-0.17	-0.39	-0.47	-0.3	-0.28	-0.55	-0.38	0.22	-0.1	-0.12	-0.18	0.25	-0.16	0.56	-1.45	-0.445	-3.03	-2.42	-2.725	-0.22	-2.54	-0.79	-2.42	0.08	-1.178
RV3196	|| conserved hypothetical protein || unknown ||	-1.71789	0.14	0.14	0.13	0.136667	0.01	-0.73	0.06	-0.22	-0.36	-0.07	0.3	-0.0433333	0.32	0.13	0.3	0.25	0.43	-0.15	0.45	-0.07	0.06	0.26	0.17	0.36	0.41	0.213333	0.57	0.98	0.775	0.56	0.57	0.565	0.77	1.46	-0.05	0.57	0.01	0.552
RV3206C	moeB1 || molybdenum cofactor biosynthesis protein || intermediary metabolism and respiration ||	-0.921326	-0.71	-0.03	-0.2	-0.313333	-0.65	-0.64	-0.35	-0.546667	-0.64	-0.52	1.02	-0.0466667	0.25	-0.68	-0.38	-0.27	0.17	-1.12	-0.04	-0.71	0.06	-0.19	-0.62	-0.8	1.35	-0.211111	0.95	1.27	1.11	2.83	3.28	3.055	1.79	3.88	3.97	3.28	0.04	2.592
RV3216	|| acetyltransferase || intermediary metabolism and respiration ||	-2.13657	-0.4	0.38	0.13	0.0366667	-0.61	0.02	-0.18	-0.256667	-0.65	-0.28	0.02	-0.303333	-0.44	-0.01	-0.36	-0.27	-0.66	-1.55	-0.83	-0.43	-1.8	0.08	0.22	0.07	-0.97	-0.652222	-1.35	-1.78	-1.565	-1.9	-1.12	-1.51	-1.25	-0.11	-1.4	-1.12	-0.59	-0.894
RV3236C	kefB || conserved membrane transport protein || cell wall and cell processes ||	-0.801473	0.1	-0.48	0.06	-0.106667	0.07	-0.22	-0.21	-0.12	0.13	-0.47	-0.29	-0.21	0.42	-0.68	-0.33	-0.196667	-0.33	-0.28	0	-0.23	0.11	-0.72	-0.56	-0.57	0.42	-0.24	0.04	0.52	0.28	2.25	0.57	1.41	0.13	0.51	-0.78	0.57	0.36	0.158
RV3241C	|| conserved hypothetical protein || information pathways ||	-0.849017	-1.01	-0.87	-0.34	-0.74	-0.78	-0.79	-0.16	-0.576667	-0.43	-0.79	-0.2	-0.473333	-0.76	-0.79	-0.24	-0.596667	-0.26	0.16	0.31	-0.43	-0.38	-0.23	-0.52	-0.45	-0.38	-0.242222	-0.36	-0.11	-0.235	-1.44	-0.18	-0.81	-3.54	-2.15	-1.42	-0.18	-0.14	-1.486
RV3252C	alkB || transmembrane alkane 1-monooxygenase || intermediary metabolism and respiration ||	-2.52109	1.57	1.8	0.82	1.39667	0.95	1.06	1.11	1.04	1.48	1.17	2.84	1.83	3.05	3.62	3.22	3.29667	3.53	2.34	3.38	2.2	3.97	3.3	2.53	2.61	4.24	3.12222	4.61	2.59	3.6	3.75	0.51	2.13	0.81	0.43	-0.66	0.51	-0.43	0.132
RV3254	|| conserved hypothetical protein || intermediary metabolism and respiration ||	0.788134	0.13	-0.44	0.04	-0.09	-0.22	-0.82	0.06	-0.326667	-0.12	-0.58	-0.31	-0.336667	-0.59	-0.75	-0.42	-0.586667	-0.72	-0.06	-0.36	-0.29	-0.13	-0.34	-0.52	-0.37	-0.41	-0.355556	-0.11	0.26	0.075	-1.12	-1.34	-1.23	-1.41	-0.17	2.5	-1.34	0.42	0
RV3262	fbiB || F420 biosynthesis protein || conserved hypotheticals ||	-1.48109	-0.74	-0.24	0.02	-0.32	-1.12	-0.7	-0.15	-0.656667	-1.05	-0.91	-0.25	-0.736667	-1.37	-1.23	-0.76	-1.12	-1.66	-0.8	-1.01	-0.71	-1.55	-0.91	-0.16	-0.5	-1.29	-0.954444	-2.17	-0.61	-1.39	-2.77	-0.34	-1.555	1.19	1.36	0.13	-0.34	0.08	0.484
RV3279C	birA || bifunctional biotin biosynthesis protein || intermediary metabolism and respiration ||	0.967572	2.11	0.14	0.55	0.933333	0.58	1.16		0.87	0.16	3.49	0.7	1.45	0.89	3.19	0.09	1.39	0.15	0.11	0.55	0.4	-1.45	1.46	1.16	3.28	0.38	0.671111	1.08	1.58	1.33	-0.73	2.74	1.005	1.36	2.01	2.71	2.74	-0.54	1.656
RV3281	|| conserved hypothetical protein || conserved hypotheticals ||	-0.726317	-0.83	-0.91	-0.6	-0.78	-1.02	-0.71	-0.88	-0.87	-1.15	-0.89	-1.14	-1.06	-2.11	-1.37	-2.32	-1.93333	-2.6	-1.39	-2.51	-1.46	-2.2	-2.21	-1.06	-0.96	-3.7	-2.01	-3.73	-3.47	-3.6	-3.26	-5.02	-4.14	-3.24	-4.42	-4.94	-5.02	-0.4	-3.604
RV3297	nei || endonuclease VIII || information pathways ||	-2.80068	-0.47	-0.6	-0.27	-0.446667	-0.55	-0.16	-0.23	-0.313333	-0.97	-0.11	-0.25	-0.443333	-0.21	-0.23	0.11	-0.11	-0.02	-0.12	0.07	-0.32	-0.36	-0.04	-0.25	-0.34	-0.2	-0.175556	-0.6	0.59	-0.005	-0.67	0.01	-0.33	0.24	0.48	1.06	0.01	0.11	0.38
RV3317	sdhD || succinate dehydrogenase hydrophobic membrane anchor subunit || intermediary metabolism and respiration ||	-0.803382	-1.14	-0.11	-0.26	-0.503333	-0.25	-0.49	-0.01	-0.25	-0.53	-1.52	-0.07	-0.706667	-0.27	-0.78	-0.04	-0.363333	-0.24	0.39	-0.2	-0.18	-0.55	-0.33	0.02	-0.2	-0.18	-0.163333	-0.46	-0.4	-0.43	-1.17	0.38	-0.395	1.15	1	-0.22	0.38	0.2	0.502
RV3319	sdhB || succinate dehydrogenase iron-sulphur protein subunit || intermediary metabolism and respiration ||	-2.10853	-1.6	-0.87	-0.48	-0.983333	-1	-1.39	-0.59	-0.993333	-1.94	-2.16	-0.45	-1.51667	-1.22	-1.72	-0.96	-1.3	-1.07	-1.48	-1.9	-1.1	-1.73	-1.61	-1.51	-1.5	-1.81	-1.52333	-1.61	-0.96	-1.285	-0.35	-0.28	-0.315	-1.61	-1.48	-3.22	-0.28	-0.06	-1.33
RV3324C	moaC || molybdenum cofactor biosynthesis protein C 3 moaC3 || intermediary metabolism and respiration ||	-0.808782	0.23	0.21	1.22	0.553333	0.62	1.96	1.04	1.20667	-0.16	0.65	1.31	0.6	0.43	0.79	0.07	0.43	0.12	0.64	1.49	0	-0.52	0.3	0.35	0.44	0.58	0.377778	-0.79	0.42	-0.185	-0.28		-0.28	0.91	1.25	0.75		-0.18	0.6825
RV3331	sugI || sugar-transport membrane protein || cell wall and cell processes ||	-1.33904	-0.31	0.08	0.64	0.136667	0.28	0.07	1.07	0.473333	-0.07	-0.1	0.98	0.27	-0.14	-0.23	-0.14	-0.17	0.04	-0.74	-1.05	-0.72	-0.93	-0.15	-0.33	-0.53	-0.25	-0.517778	-0.73	-0.6	-0.665	-2.76	-0.27	-1.515	1.36	0.24		-0.27	-0.01	0.33
RV3338	|| conserved hypothetical protein || conserved hypotheticals ||	-0.856722	2.52	3.15	1.84	2.50333	3.17	3.71	1.38	2.75333	1.73	2.39	1.17	1.76333	1	1.47	0.68	1.05	1.04	1.6	0.34	1.37	0.86	0.72	1.82	2	0.63	1.15333	0.68	-0.59	0.045	-1.28		-1.28	-0.55	-0.41	0.97		0.03	0.01
RV3345C	PE_PGRS50 || PE-PGRS family protein || PE/PPE ||	-2.59409	0.45	-0.9	-0.99	-0.48	-0.03	0.06	-0.78	-0.25	-0.09	-1.08	-0.95	-0.706667	0.21	-0.08	0.11	0.08	-0.14	0.01	0.39	0.18	-0.02	0.58	-0.11	0	-0.15	0.0822222	0.08	1.2	0.64	0.46	1.7	1.08	0.68	0.89	1.76	1.7	0.68	1.142
RV3358	|| conserved hypothetical protein || unknown ||	-0.924342	0.37	0.76	0.5	0.543333	0.76	0.86	0.88	0.833333	0.18	0.95	0.57	0.566667	0.15	0.26	-0.3	0.0366667	0.12	0.12	0.65	-0.27	-0.56	0.35	0.44	0.45	-0.28	0.113333	-0.7	1.51	0.405	0.03	-2	-0.985	1.15	0.35	2.09	-2	0.09	0.336
RV3393	iunH || nucleoside hydrolase || intermediary metabolism and respiration ||	-0.681976	0.85	-0.32	0.07	0.2	-0.11	0.59	0.17	0.216667	-0.12	-0.43	0.03	-0.173333	0.27	0.49	0.08	0.28	0.53	0.65	0.15	1.11	-0.27	0.18	1.01	0.72	1.15	0.581111	0.09	0.02	0.055	-0.74	-0.13	-0.435	1.35	-0.36	2.03	-0.13	-0.47	0.484
RV3396C	guaA || GMP synthase || intermediary metabolism and respiration ||	-1.0017	1.14	1.03	0.72	0.963333	1.16	1.67	1.3	1.37667	2	2.08	2.21	2.09667	2	1.77	0.72	1.49667	1.02	1.11	1.17	1.22	1.37	1.55	1.43	1.66	0.99	1.28	1.07	-1.74	-0.335	-1.34	-1.11	-1.225	0.56	-0.63	-3.2	-1.11	0.44	-0.788
RV3403C	|| hypothetical protein || unknown ||	0.707585	1.8	1.32	0.12	1.08	0.63	0.62	-0.09	0.386667	0.04	0.17	0.17	0.126667	0.18	0.35	-0.02	0.17	0.6	-0.05	-0.15	-0.19	-0.2	-0.31	-0.3	-0.26	0.29	-0.0633333	0.18	1.7	0.94	0.79	-0.33	0.23	0.69	-0.29	-2.65	-0.33	0.17	-0.482
RV3406	|| dioxygenase || intermediary metabolism and respiration ||	1.61047	1	2.27		1.635	0.83	1.06		0.945	0.96	1.49		1.225	0.67	1.39	0.84	0.966667	1.45	0.72	1.53	0.62	1.64	1.12	1.08	1.17	3.62	1.43889	4.75	3.8	4.275	4.99	3.92	4.455	2.84	2.51	1.94	3.92	-0.17	2.208
RV3416	whiB3 || transcriptional regulator whib-like || regulatory proteins ||	-1.07533	1.77	1.85	0.83	1.48333	1.43	1.67	-0.33	0.923333	-0.58	-0.53	0.55	-0.186667	1.12	1.03	-0.12	0.676667	-0.14	0.21	-0.33	0.2	-0.24	-0.26	0.13	0.06	-0.48	-0.0944444	-0.43	-0.91	-0.67	-0.58	-3.49	-2.035	-1.35	-0.53	-1.94	-3.49	0.54	-1.354
RV3417C	groEL || 60 kda chaperonin 1 groEL1 || virulence, detoxification, adaptation ||	-1.71681	-2.44	0.07	0.94	-0.476667	0.54	0.57	1.6	0.903333	-0.47	1.32	1.51	0.786667	0.56	-0.37	0.14	0.11	1.92	-0.83	1.15	-0.98	0.43	0.17	-0.8	-0.88	-1.41	-0.136667	-1.29	-2.88	-2.085	-1.76	-2.9	-2.33	-2.06	-2.18	-1.87	-2.9	-0.09	-1.82
RV3437	|| conserved membrane protein || unknown ||	0.845899	0.77	0.6	-0.11	0.42	0.66	1.1	0.08	0.613333	1.8	1.78	0.17	1.25	1.96	2.03	1.49	1.82667	1.37	0.99	1.56	1.54	2.85	2.83	1.76	1.92	1.97	1.86556	3.02	2.35	2.685	4.73	1.34	3.035	1.18	0.87	-0.2	1.34	-0.02	0.634
RV3458C	rpsD || 30S ribosomal protein S4 || information pathways ||	-1.55783	-0.72	-0.16	-0.46	-0.446667	-0.46	-0.67	-1.41	-0.846667	-0.61	-1.51	-0.68	-0.933333	-0.49	-0.69	-1.76	-0.98	-2.06	-0.53	-1.81	-0.47	-1.42	-1.72	-0.58	-0.62	-1.95	-1.24	-1.31	-2.65	-1.98	-1.36	-2.82	-2.09	-2.37	-3.16	-1.85	-2.82	0.19	-2.002
RV3465	rmlC || dTDP-4-dehydrorhamnose 3,5-epimerase || intermediary metabolism and respiration ||	1.54978	-0.74	-0.55	-0.33	-0.54	-0.56	-0.53	-0.57	-0.553333	-0.89	-0.6	-0.49	-0.66	-0.92	-1.01	-1.35	-1.09333	-1.59	-0.77	-1.61	-1.24	-2.17	-1.11	-1.1	-0.96	-2.03	-1.39778	-1.35	-1.23	-1.29	-2.36	-1.61	-1.985	-7.25	-2.82	-3.46	-1.61	0.04	-3.02
RV3477	PE31 || PE family protein || PE/PPE ||	-1.7372	-0.26	-0.48	-1.1	-0.613333	-1.09	-1.6	-2.25	-1.64667	-1.58	-1.99	-2.21	-1.92667	-1.61	-2.03	-2.54	-2.06	-2.93	-1.52	-4.17	-0.86	-3.61	-2.65	-1.21	-1.16	-4.86	-2.55222	-4.71	-4.87	-4.79	-5.14	-6.12	-5.63	-7.51	-7.04	-6.29	-6.12	0.09	-5.374
RV3479	|| transmembrane protein || unknown ||	-1.41349	-2.51	-1.72	-1.32	-1.85	-1.77	-2.72		-2.245	-2.32		-1.54	-1.93	-1.76	-2.42	-0.91	-1.69667	-2.15	-1.97	-1.77	-1.72	-2.13	-1.56	-1.84	-1.95	-0.77	-1.76222	-0.74	-0.45	-0.595	-1.46	-1.4	-1.43	-0.3	-2.32	-0.21	-1.4	0.06	-0.834
RV3487C	lipF || esterase/lipase || intermediary metabolism and respiration ||	-1.06568	-0.76	-1.19	-1.85	-1.26667	-1.88	-2.42	-2.42	-2.24	-2.77	-3.26	-2.41	-2.81333	-2.7	-3.05	-3.75	-3.16667	-4.51	-2.24	-4.44	-1.96	-5.06	-4.89	-2.31	-2.15	-5.98	-3.72667	-5.6	-5.22	-5.41	-5.25	-4.87	-5.06	-5.41	-4.48	-6.38	-4.87	-0.08	-4.244
RV3499C	mce4A || MCE-family protein || virulence, detoxification, adaptation ||	-1.53716	-0.42	-0.22	-0.1	-0.246667	-0.3	-0.47	-0.65	-0.473333	-0.66	-0.6	-0.83	-0.696667	-0.95	-1.31	-1.28	-1.18	-0.87	-0.93	-0.88	-1.34	-1.4	-1.64	-1.22	-1.1	-2.14	-1.28	-1.6	-2.16	-1.88	-2.36	-2.61	-2.485	-0.5	-0.09		-2.61	0.07	-0.7825
RV3506	fadD17 || fatty-acid-CoA synthetase || lipid metabolism ||	-1.59203	-0.39	-0.09	-0.17	-0.216667	0.25	0.68	-0.05	0.293333	-0.16	0.5	-0.18	0.0533333	0.62	0.1	0.23	0.316667	0.17	0.37	0.36	-0.04	0.46	0.01	-0.2	0.05	0.38	0.173333	0.23	1.25	0.74	0.12	1.33	0.725	-0.27	0.12	-0.89	1.33	0.15	0.088
RV3518C	cyp142 || cytochrome P450 monooxygenase 142 || intermediary metabolism and respiration ||	-1.53022	-0.57	-0.37	-0.28	-0.406667	-0.53	-0.12	-0.51	-0.386667	-0.43	1.52	0.1	0.396667	-0.09	-0.1	-0.13	-0.106667	0.12	-0.67	-0.17	-0.58	-0.39	-0.07	-0.42	-0.24	0.49	-0.214444	0.91	-1.07	-0.08	-0.77	-1.17	-0.97	-1.24	-2.27	-1.46	-1.17	0.03	-1.222
RV3525C	|| siderophore-binding protein || intermediary metabolism and respiration ||	-1.81319	-0.09	-0.02	0.02	-0.03	0.15	0.14	0.22	0.17	0.61	0.3	0.12	0.343333	0.43	0.29	0.5	0.406667	0.22	0.71	0.22	0.76	0.75	0.76	0.72	0.57	-0.07	0.515556	0.77	-0.42	0.175	0.54	-0.8	-0.13	1.01	1.33	0.38	-0.8	0.16	0.416
RV3529C	|| conserved hypothetical protein || conserved hypotheticals ||	-0.799876	0.03	0.35	0.04	0.14	0.21	0.7	0.23	0.38	0.72	1.45	0.34	0.836667	1.23	2.18	0.65	1.35333	1.09	1.31	1.3	1.02	1.14	1.65	1.31	1.63	1.04	1.27667	1.23	0.04	0.635	-0.1	-1.16	-0.63	-0.65	0.52		-1.16	0.12	-0.2925
RV3550	echA20 || enoyl-CoA hydratase || lipid metabolism ||	-3.83171	0.06	0.48	0.26	0.266667	0.6	1	0.47	0.69	0.63	0.93	0.38	0.646667	0.5	1.16	0.89	0.85	0.42	0.94	0.67	0.56	0.67	1.03	1.09	1.09	-0.15	0.702222	0.75	-0.24	0.255	-4.41	5.8	0.695	-0.97	0.4	1.11	5.8	0.2	1.308
RV3575C	|| transcriptional regulator, laci-family || regulatory proteins ||	-1.18356	0.47	0.56		0.515	0.26	0.2	-0.13	0.11	0.88	0.34	-0.11	0.37	-0.03	0.18	0.14	0.0966667	0.41	-0.02	0.09	0.62	-0.16	0.23	0.41	0.66	0.28	0.28	0.54	0.57	0.555	2.28	1.02	1.65	-0.46	-0.15	0.43	1.02	0.29	0.226
RV3605C	|| conserved secreted protein || unknown ||	0.697503	-1.34	-0.92	-0.43	-0.896667	-0.94	-0.48	-0.34	-0.586667	-1.46	-0.7	-0.27	-0.81	-0.36	-0.4	-0.43	-0.396667	-1.67	-0.23	-0.36	-0.48	-1.39	-0.96	-0.76	-0.57	-0.94	-0.817778	-1.02	-0.54	-0.78	-1.11	0.06	-0.525	0.19	0.92	0.09	0.06	0.25	0.302
RV3612C	|| conserved hypothetical protein || unknown ||	-2.51937	-0.4	-0.01	0.16	-0.0833333	0.3	0.11	-1.38	-0.323333	-1.48	-1.42	-1.14	-1.34667	-1.14	-1.12	-1.49	-1.25	-1.37	-1.74	-1.61	-1.93	-1.93	-1.66	-1.89	-1.83	-2.9	-1.87333	-3.16	-3.91	-3.535	-3.33	-4.45	-3.89	-2.31	-1.85		-4.45	-0.51	-2.28
RV3617	ephA || epoxide hydrolase || virulence, detoxification, adaptation ||	-1.10554	0.34	0.84	0.52	0.566667	0.46	1.04	0.68	0.726667	0.55	2.41	0.79	1.25	1.17	2.06	1.05	1.42667	2.04	1.41	1.92	0.75	0.84	2.41	1.64	1.49	1.24	1.52667	2.1	1.18	1.64	1.05	1.69	1.37	2.87	1.4	2.03	1.69	0.27	1.652
RV3625C	mesJ || cell cycle protein || cell wall and cell processes ||	-0.901438	0.12	0.21	0.07	0.133333	0.29	0.79	0.17	0.416667	0.17	0.38	0	0.183333	0.34	0.46	0.12	0.306667	-0.26	-0.02	-0.02	-0.21	0.34	0.31	-0.36	-0.37	-0.5	-0.121111	-0.35	-0.04	-0.195	0.39	0.19	0.29	1.22	1.58	-0.62	0.19	-0.43	0.388
RV3641C	fic || cell filamentation protein || cell wall and cell processes ||	-0.85347	1.39	1.02	0.4	0.936667	1.17	0.99	0.11	0.756667	0.89	1.39	1.09	1.12333	2.43	2.99	1.43	2.28333	1.92	0.55	1.36	0.39	2.52	2.27	0.52	0.61	2.25	1.37667	3.78	0.29	2.035	1.51	-2.07	-0.28	0.04	0.39	-2.16	-2.07	-0.1	-0.78
RV3662C	|| conserved hypothetical protein || unknown ||	-2.00408	-0.16	-0.22	-0.18	-0.186667	-0.24	-0.1	-0.05	-0.13	0	-0.02	-0.19	-0.07	-0.3	0.07	0.72	0.163333	0.58	0.43	0.56	0.54	-0.26	0.87	0.48	0.47	0.16	0.425556	0.48	0.52	0.5	0.81	-0.44	0.185	0.57	0.07	0.21	-0.44	0.2	0.122
RV3665C	dppB || dipeptide-transport membrane protein ABC transporter || cell wall and cell processes ||	0.709231	-0.03	-0.23	-0.57	-0.276667	-0.53	0.01	-1.23	-0.583333	-0.11	-0.33	-0.77	-0.403333	-0.49	-1.16	0.26	-0.463333	0.7	0.13	0.22	0.26	-0.39	-0.21	-0.05	-0.09	0.64	0.134444	1.21	2.52	1.865	1.53	2.38	1.955	1.33	-2.19	-1.6	2.38	-0.13	-0.042
RV3680	|| anion transporter ATPase || cell wall and cell processes ||	-1.92979	-0.05	0.26	0.58	0.263333	0.42	0.71	0.45	0.526667	0.29	1.07	0.64	0.666667	-0.07	1	0.51	0.48	0.04	0.03	-0.4	-0.32	0.17	0.69	0.56	0.55	0.08	0.155556	0.32	-3.9	-1.79	-2.21	-4.1	-3.155	-4.42	-4.4	-4.16	-4.1	-0.2	-3.456
RV3681C	whiB4 || transcriptional regulator whib-like || regulatory proteins ||	-0.634876	0.73	0.8	0.83	0.786667	0.99	1.22	0.8	1.00333	1.29	1.56	0.87	1.24	1.45	1.77	1.09	1.43667	1.21	0.55	1.32	0.59	1.73	1.81	1.03	0.92	1.24	1.15556	1.48	0.28	0.88	1.38	-1.03	0.175	-0.72	-0.2	-0.78	-1.03	0.12	-0.522
RV3685C	cyp137 || cytochrome P450 137 || intermediary metabolism and respiration ||	-1.85036	-0.42	0.39	0.25	0.0733333	0.01	0.01		0.01	-0.26	-0.11	0.34	-0.01	0.26	0.36	-0.25	0.123333	-0.52	-0.81	-0.08	-0.4	-0.67	0.15	0.78	0.01	-0.6	-0.237778	-0.61	-0.5	-0.555	-3.26	0.95	-1.155	2.48	-0.03	-2.83	0.95	0.1	0.134
RV3686C	|| conserved hypothetical protein || conserved hypotheticals ||	-2.29574	-0.05	-0.08	0.48	0.116667	0.16	0.45	-0.23	0.126667	-0.6	0.04	0.12	-0.146667	-0.05	0.06	-1.02	-0.336667	-1.72	-0.11	-1.79	-0.78	-1.91	-0.61	-0.55	-0.55	-2.19	-1.13444	-2.7	-2.71	-2.705	-2.85	-3.76	-3.305	-1.69	-4.75	-2.35	-3.76	-0.03	-2.516
RV3687C	rsfB || anti-anti-sigma factor || conserved hypotheticals ||	-1.88437	0.07	0.22	0.17	0.153333	0.39	0.33		0.36	0.51	-0.3	-1.29	-0.36	0.14	0.49	-0.23	0.133333	-0.63	0.23	0.02	-0.28	0.06	0.06	2.52	0.25	-0.11	0.235556	-0.08	-1.48	-0.78	-0.12	-2.3	-1.21		-3.29	-2.24	-2.3	-0.08	-1.9775
RV3697C	|| conserved membrane protein || conserved hypotheticals ||	-2.16495	-0.93	-0.82	-0.32	-0.69	-0.53	-1.1	-0.32	-0.65	-0.75	-0.82	-0.16	-0.576667	-0.57	-0.71	-0.18	-0.486667	-0.04	0.21	0.06	0.02	-0.35	-0.19	-0.1	-0.29	-0.18	-0.0955556	-0.13	-0.49	-0.31	0.01	-0.49	-0.24	-1.1	-0.52	-1.05	-0.49	0.27	-0.578
RV3702C	|| conserved hypothetical protein || conserved hypotheticals ||	-2.7807	-0.4	-0.48	-0.43	-0.436667	-1.26	-0.58	-0.27	-0.703333	-1.64	0	-0.36	-0.666667	-1.35	-0.67	-0.54	-0.853333	-1.01	-0.67	0.14	-0.73	-2.32	-1.02	-0.6	-0.24	-0.44	-0.765556	-0.28	0.74	0.23	-1.05	1.36	0.155	0.61	0.79	1.27	1.36	-0.33	0.74
RV3710	leuA || 2-isopropylmalate synthase || intermediary metabolism and respiration ||	-2.13998	-0.1	0.45	0.54	0.296667	0.81	0.9	0.67	0.793333	0.36	0.76	0.94	0.686667	1.35	1.56	1	1.30333	0.9	0.42	1.21	0.58	1.11	1.3	0.73	0.74	0.52	0.834444	0.8	-0.05	0.375	1.28	-4.47	-1.595	0.17	-1.54	-0.77	-4.47	-0.22	-1.366
RV3723	|| conserved membrane protein || unknown ||	-0.67622	0.3	0.27	0.57	0.38	0.91	0.69	0.32	0.64	0.62	1.31	0.35	0.76	1.4	0.95	0.81	1.05333	1.02	0.43	1.38	0.47	0.91	1.14	0.49	0.37	0.97	0.797778	0.2	0.52	0.36	0.59	-0.14	0.225	-0.86	-0.5	-1.84	-0.14	-0.37	-0.742
RV3728	|| conserved membrane protein || cell wall and cell processes ||	-1.17973	-0.23	-0.59	-0.5	-0.44	-1.58	-0.64	-0.29	-0.836667	-1.23	-0.63	-0.49	-0.783333	-1.3	-0.87	0.07	-0.7	-0.5	-0.35	0.19	-0.3	-0.81	-0.64	-0.17	0.12	0.32	-0.237778	0.1	0.58	0.34	-0.49	1.93	0.72	0.57	0.81	3.39	1.93	-0.03	1.334
RV3750C	|| excisionase || insertion seqs and phages ||	-1.76571	0.45	0.18	0.73	0.453333	0.56	0.46	0.72	0.58	-0.11	0.59	1.05	0.51	0.47	0.99	0.52	0.66	0.77	0.28	1.28	0.28	0.44	0.67	0.29	0.34	2.01	0.706667	0.73	-0.67	0.03	-0.9	-1.04	-0.97	0.15	0.01	-0.64	-1.04	-0.22	-0.348
RV3767C	|| conserved hypothetical protein || conserved hypotheticals ||	-2.6383	0.62	0.23	-0.6	0.0833333	-0.4	-0.4	-1.29	-0.696667	-1.06	-1.26	-0.54	-0.953333	-0.8	-0.58	-0.5	-0.626667	-0.6	0.42	-0.77	0.81	-0.74	-0.64	1.16	1.05	-1.52	-0.0922222	-0.86	-2.23	-1.545	-0.51	-1.53	-1.02	0.68	-0.72		-1.53	0.09	-0.37
RV3771C	|| conserved hypothetical protein || conserved hypotheticals ||	-1.34681	1.27	0.69	0.91	0.956667	2	1.53	0.63	1.38667	1.39	0.8	0.98	1.05667	3.09	2.26	1.02	2.12333	1.22	0.35	1.03	0.5	1.07	1.14	0.72	0.79	1.06	0.875556	1.02	-0.24	0.39	-0.5	0.2	-0.15	0.3	1.18	0.45	0.2	0.04	0.434
RV3775	lipE || lipase || intermediary metabolism and respiration ||	-2.03388	-0.26	-0.33	-0.26	-0.283333	-0.49	-0.47	-0.47	-0.476667	-0.64	-0.69	-0.2	-0.51	-0.82	-0.99	-0.27	-0.693333	-0.08	-0.05	0.07	-0.69	-1.04	-0.93	-0.68	-0.6	0.33	-0.407778	0.5	0.6	0.55	1.34	1.47	1.405	-0.19	-0.04	-0.56	1.47	-0.03	0.13
RV3792	|| conserved membrane protein || cell wall and cell processes ||	0.917685	-0.8	-1.39	-0.2	-0.796667	-0.99	-1.18		-1.085	-1.62	-1.31	-0.23	-1.05333	-1.72	-2.51	-1.56	-1.93	-1.48	-0.84	-1.43	-0.98	-2.1	-2.08	-1.23	-1.23	-1.6	-1.44111	-1.93	0.8	-0.565	-1.76	-3.98	-2.87	-1.4	-1.19	-1.09	-3.98	0.39	-1.454
RV3801C	fadD32 || fatty-acid-CoA ligase || lipid metabolism ||	-0.993118	-0.48	0.21	0.64	0.123333	0.78	0.72	0.42	0.64	0.23	0.33	0.21	0.256667	-0.17	0.38	-0.14	0.0233333	0.32	-0.08	-0.34	-0.02	0.54	0.18	0.33	0.36	-0.45	0.0933333	-0.26	-0.96	-0.61	-1.43	-2.79	-2.11	-1.31	-1.11	-0.56	-2.79	-0.12	-1.178
RV3802C	|| conserved membrane protein || unknown ||	-3.20499	0.47	0.83	0.61	0.636667	0.84	0.91	0.6	0.783333	0.91	0.8	0.89	0.866667	0.91	0.98	0.95	0.946667	1.29	0.98	0.97	0.71	1.52	1.29	0.91	0.96	1.54	1.13	1.59	-1.22	0.185	0.31	-0.12	0.095	-2.2	-2.8	-1.35	-0.12	0.01	-1.292
RV3804C	fbpA || secreted fibronectin-binding protein antigen || lipid metabolism ||	0.669398	-0.18	0.25	0.54	0.203333	0.35	0.08	-0.45	-0.00666667	-0.32	-0.34	-0.35	-0.336667	-0.81	-0.44	-1.58	-0.943333	-2.14	0.81	-1.41	0.36	-2.02	-1.59	0.78	0.85	-3.29	-0.85	-4.11	-4.68	-4.395	-4.26	-4.15	-4.205	-2	-4.6	-4.13	-4.15	-0.13	-3.002
RV3805C	|| conserved membrane protein || cell wall and cell processes ||	-1.43031	-0.77	-0.84	-0.61	-0.74	-1.26	-0.93	-0.7	-0.963333	-1.73	-1.52	0.06	-1.06333	-1.83	-0.74	-1.39	-1.32	-2.25	-0.59	-1.64	-1.56	-2.71	-1.4	-0.83	-0.96	-1.58	-1.50222	-2.38	-1.95	-2.165	-3.64	0.73	-1.455	-0.36	0.67	0.6	0.73	-0.07	0.314
RV3808C	glfT || bifunctional UDP-galactofuranosyl transferase || unknown ||	0.756158	-0.31	-0.5	-0.14	-0.316667	-0.84	-0.51		-0.675	-1.61	-1.64	-0.8	-1.35	-2.12	-1.66	-2.35	-2.04333	-2.97	-1.67	-2.71	-1.85	-2.82	-2.57	-1.67	-1.48	-3.32	-2.34	-3.22	-2.11	-2.665	-3.01	-1.89	-2.45	0.14	-2.09		-1.89	0.07	-0.9425
RV3811	csp || conserved hypothetical protein || cell wall and cell processes ||	-1.59235	-0.97	-1.61	-0.53	-1.03667	-1.17	-1.31	-0.71	-1.06333	-2.3	0.11	-0.42	-0.87	-1.48	-0.94	-0.78	-1.06667	-1.17	-0.47	-1.04	-0.77	-1.51	-1.44	-1.27	-1.35	-0.59	-1.06778	-0.75	0.33	-0.21	-2.38	-1.21	-1.795	0.54	-1.5	-2.19	-1.21	-0.39	-0.95
RV3820C	papA2 || polyketide synthase associated protein || lipid metabolism ||	-1.01424	0.23	-0.88	-0.04	-0.23	-0.11	-0.72	-0.08	-0.303333	-0.5	-0.84	-0.24	-0.526667	-0.54	-1.33	0.1	-0.59	-0.04	-0.37	0.4	0.13	-0.99	-0.56	-0.47	-0.45	-0.42	-0.307778	-0.28	0.42	0.07	1.63	0.54	1.085	1.32	0.47	0.31	0.54	-0.18	0.492
RV3829C	|| dehydrogenase || intermediary metabolism and respiration ||	-0.777686	0.22	-1.48	0.14	-0.373333	-0.43	-1.07	-0.1	-0.533333	-0.08	-1.44	-0.18	-0.566667	-0.92	-0.93	-0.28	-0.71	-0.01	-0.1	0.46	-0.35	-0.14	0.95	-0.01	-0.03	-0.22	0.0611111	-0.55	0.85	0.15	2.74	2.66	2.7	1.3	1.35	2.54	2.66	-0.15	1.54
RV3831	|| hypothetical protein || unknown ||	-1.58115	1.22	0.63	0.05	0.633333	0.56	0.47	0.21	0.413333	0.76	0.64	0.09	0.496667	1.24	0.82	0.31	0.79	0.46	0.4	0.81	0.15	0.43	0.79	0.08	0.09	0.79	0.444444	0.58	0.86	0.72	-0.06	1.01	0.475	0.89	1.07	2.45	1.01	0.14	1.112
RV3838C	pheA || prephenate dehydratase || intermediary metabolism and respiration ||	-1.6588	0.08	-0.03	0.08	0.0433333	0.16	0.25	0.42	0.276667	1.16	1.09	0.45	0.9	1.27	0.86	0.66	0.93	0.85	0.84	0.62	0.79	1.07	0.69	0.81	0.78	0.74	0.798889	0.72	1.61	1.165	1.62	1.07	1.345	1.64	-0.42	-0.6	1.07	0.03	0.344
RV3840	|| transcriptional regulator || regulatory proteins ||	-0.76812	1.57	0.95	0.29	0.936667	0.89	0.92	0.32	0.71	2.02	1.23	0.62	1.29	1.55	1.2	0.72	1.15667	1.42	0.91	1.21	0.79	0.87	0.93	0.57	0.65	1.26	0.956667	1.5	1.36	1.43	-0.75	0.74	-0.005	1.21	-0.26	1.06	0.74	0.39	0.628
RV3848	|| conserved membrane protein || cell wall and cell processes ||	-1.89137	0.17	0.9	0.62	0.563333	1.63	1.62	0.97	1.40667	1.46	1.54	0.8	1.26667	2.25	2.8	1.77	2.27333	1.74	1.03	1.55	1.01	2.19	2.17	0.94	0.98	1.52	1.45889	1.84	-0.21	0.815	0.37	-1.5	-0.565	-1.4	-2.49	-1.52	-1.5	-0.14	-1.41
RV3852	hns || histone-like protein || information pathways ||	-0.895726	-0.49	-0.42	-0.03	-0.313333	-0.32	-0.2	0.18	-0.113333	0.05	0.37	-0.08	0.113333	-0.58	-0.1	-0.02	-0.233333	-0.17	-0.09	-0.34	-0.53	0.52	0.17	0.09	-0.15	-1.28	-0.197778	-0.94	-2.9	-1.92	-2.7	-5.05	-3.875	-3.79	-3.32	-2.18	-5.05	-0.05	-2.878
RV3858C	gltD || NADH-dependent glutamate synthase small subunit || intermediary metabolism and respiration ||	0.908376	-0.52	-0.49	-0.92	-0.643333	-1.8	-1.17	-0.63	-1.2	-1.32	-0.9	-0.81	-1.01	-1.89	-1.23	-1.02	-1.38	-1.55	-1.15	-1.52	-1.29	-1.61	-1.16	-0.76	-0.74	-2.09	-1.31889	-2.4	-1.98	-2.19	-1.86	-2.43	-2.145	-2.51	-3.06	-2.34	-2.43	-0.13	-2.094
RV3873	PPE68 || PPE family protein || PE/PPE ||	0.902635	-1.17	-0.82	-0.1	-0.696667	-0.29	-0.2	0.44	-0.0166667	0.18	0.61	0.24	0.343333	0.05	0.72	0.77	0.513333	0.89	0.61	0.6	0.16	0.9	1	0.63	0.64	0.14	0.618889	0.28	-0.08	0.1	0.12	-0.39	-0.135	-1.21	-0.1	-0.39	-0.39	0.07	-0.404
RV3884C	|| cbxX/cfqX family protein || conserved hypotheticals ||	-2.34546	-0.63	-1.08	-0.36	-0.69	-1.28	-0.9	-0.25	-0.81	-1.09	-1.21	-0.42	-0.906667	-1.25	-1.05	-0.46	-0.92	-1.43	-0.05	-0.38	-0.44	-1.36	-0.68	-0.41	-0.3	-0.12	-0.574444	-1.15	0.6	-0.275	-1.12	0.28	-0.42	0.17	0.4	1.34	0.28	0.03	0.444
RV3893C	PE36 || PE family protein || PE/PPE ||	-1.12495	0.38	-0.13	0.23	0.16	0.18	0.22	-0.17	0.0766667	0.24	-0.48	-0.09	-0.11	-0.7	-0.15	-0.42	-0.423333	-0.59	0.29	-0.81	-0.08	-0.68	-0.18	0.53	0.26	-1.34	-0.288889	-0.85	-3.55	-2.2	-1.52	-3.19	-2.355	-2.3	-3.19	-3.62	-3.19	0.4	-2.38
RV3895C	|| conserved membrane protein || conserved hypotheticals ||	1.23132	-2.12	-0.45	-0.4	-0.99	-0.5	-0.69	-0.43	-0.54	-1.4	-1.34	-0.03	-0.923333	-0.72	-0.65	-0.04	-0.47	-0.65	-0.58	-0.76	-0.4	-0.2	-0.3	-0.34	-0.16	-0.95	-0.482222	-0.55	0.93	0.19	-0.22	1.55	0.665	1.94	2.2	-0.01	1.55	-0.12	1.112
RV3896C	|| conserved hypothetical protein || virulence, detoxification, adaptation ||	-1.59377	-0.74	-0.06	0.66	-0.0466667	0.78	1.08	0.81	0.89	-0.43	0.69	1.24	0.5	0.56	1.08	0.41	0.683333	0.35	-0.07	0.34	-0.83	0.25	0.57	-0.08	0.02	-0.01	0.06	0.37	-0.05	0.16	0.41	1.74	1.075	1.83	3.02	2.66	1.74	-0.01	1.848
RV3899C	|| conserved hypothetical protein || conserved hypotheticals ||	-0.899482	-0.96	-0.52	-0.44	-0.64	-0.14	-0.52	-0.68	-0.446667	-0.88	-1.34	-0.51	-0.91	-0.03	-0.55	-0.26	-0.28	-0.43	-0.96	-0.46	-0.68	-1.26	-0.72	-0.78	-0.4	0.92	-0.53	-1.37	-0.55	-0.96	-0.29		-0.29	0.16	-0.81	1.11		0.18	0.16
RV3916C	|| conserved hypothetical protein || conserved hypotheticals ||	-1.4291	0.45	0.26	0.25	0.32	0.17	1.28	0.19	0.546667	0.83	1	0.2	0.676667	0.78	1.68	1	1.15333	1.09	0.7	0.99	0.63	1.3	1.38	0.92	1.01	1.01	1.00333	2.04	2.23	2.135	4.92	1.76	3.34	1.76	2.55	1.39	1.76	-0.1	1.472

## Sheet: NRP_Vs_ΔdosT20
Rv number	NAME	ΔdosT_C3HeB/FeJ	NRP Day6: 1 (Non-replicating persistence)	NRP Day6: 2 (Non-replicating persistence)	NRP Day6: 3 (Non-replicating persistence)	AVG Day6	NRP Day8: 1 (Non-replicating persistence)	NRP Day8: 2 (Non-replicating persistence)	NRP Day8: 3 (Non-replicating persistence)	Avg Day8	NRP Day10: 1 (Non-replicating persistence)	NRP Day10: 2 (Non-replicating persistence)	NRP Day10: 3 (Non-replicating persistence)	Avg Day10	NRP Day12: 1 (Non-replicating persistence)	NRP Day12: 2 (Non-replicating persistence)	NRP Day12: 3 (Non-replicating persistence)	Avg Day12	NRP Day14: 1 (Non-replicating persistence)	NRP Day14: 2 (Non-replicating persistence)	NRP Day14: 3 (Non-replicating persistence)	NRP Day14: 4 (Non-replicating persistence)	NRP Day14: 5 (Non-replicating persistence)	NRP Day14: 6 (Non-replicating persistence)	NRP Day14: 7 (Non-replicating persistence)	NRP Day14: 8 (Non-replicating persistence)	NRP Day14: 9 (Non-replicating persistence)	Avg Day14	NRP Day20: 1 (Non-replicating persistence)	NRP Day20: 2 (Non-replicating persistence)	Avg Day20	NRP Day30: 1 (Non-replicating persistence)	NRP Day30: 2 (Non-replicating persistence)	Avg Day30	NRP Day80: 1 (Non-replicating persistence)	NRP Day80: 2 (Non-replicating persistence)	NRP Day80: 3 (Non-replicating persistence)	NRP Day80: 4 (Non-replicating persistence)	NRP Day80: 5 (Non-replicating persistence)	Avg Day80
RV0045C	|| hydrolase || lipid metabolism ||	0.786668	-0.82	-0.6	-0.25	-0.556667	-0.51	-0.65	-0.52	-0.56	-1.59	-1.48	-0.58	-1.21667	-0.92	-1.34	-0.74	-1	-1.21	-1.3	-1.37	-1.13	-1.58	-1.78	-1.54	-1.67	-0.63	-1.35667	-1.83	-0.6	-1.215	-0.98	-0.84	-0.91	-1.74	-0.7	-0.96	-0.84	-0.16	-0.88
[truncated: 112 more rows]

## Sheet: AvgNRP_Vs_MtbWT
Rv number	Mtb_C3HeB/FeJ	AVG Day6	Avg Day8	Avg Day10	Avg Day12	Avg Day14	Avg Day20	Avg Day30	Avg Day80
[truncated: 641 more rows]

## Sheet: AvgNRP_Vs_ΔdosR
Rv number	ΔdosR_C3HeB/FeJ	AVG Day6	Avg Day8	Avg Day10	Avg Day12	Avg Day14	Avg Day20	Avg Day30	Avg Day80
[truncated: 113 more rows]

[truncated: 6 more sheets: AvgNRP_VS_ΔdosS, AvgNRP_Vs_ΔdosT, AvgEHR_VS_MtbWT, AvgEHR_Vs_ΔdosR, AvgEHR_Vs_ΔdosS, AvgEHR_Vs_ΔdosT]
