# Supplementary material for: In-Vivo Gene Signatures of Mycobacterium tuberculosis in C3HeB/FeJ Mice
Source: PLoS One. 2015 Aug 13;10(8):e0135208. doi: 10.1371/journal.pone.0135208 (PMC4535907; doi:10.1371/journal.pone.0135208)
Supplement: S4 Table — Comparison of genes and their expression in C3HeB/FeJ mice lungs infected with Mtb strains (Mtb, Mtb:ΔdosR, Mtb:ΔdosS, Mtb:ΔdosT) versus genes expressed in Mtb infected BALB/c mice lungs [7]. (XLS) [file pone.0135208.s007.xls]

## Sheet: Scatter_MtbWT
Rv#	NAME	Name	Mtb_C3HeB/FeJ	FC_Mtb_C3HeB/FeJ	7 days	14 days	21 days	28days
Rv0001	dnaA || chromosomal replication initiator protein || information pathways ||	dnaA	0.636497	1.55455	3.98	6.82	2.67	2.67
Rv0040c	mtc28 || secreted proline rich protein || conserved hypotheticals ||	Rv0040c	1.26049	2.39578	2.23	5.46	2.14	4.71
Rv0045c	|| hydrolase || lipid metabolism ||	Rv0045c	0.666881	1.58764	3.65	6.09	2.34	7.35
Rv0047c	|| conserved hypothetical protein || conserved hypotheticals ||	Rv0047c	1.17007	2.25023	1.81	7.21	1.81	4.07
Rv0050	ponA1 || bifunctional penicillin-binding protein || cell wall and cell processes ||	ponA	1.45057	2.73316	5.46	5.99	3.17	4.1
Rv0054	ssb || single-strand binding protein || information pathways ||	ssb	0.766743	1.70142	3.65	5.46	2.51	3.83
Rv0056	rplI || 50S ribosomal protein L9 || information pathways ||	rplI	0.735178	1.6646	4.79	6.65	3.16	4.55
Rv0100	|| conserved hypothetical protein || unknown ||	Rv0100	1.4963	2.82118	2.39	4.91	2.12	2.77
Rv0147	|| aldehyde dehydrogenase NAD-dependent || intermediary metabolism and respiration ||	Rv0147	2.3869	5.23033	2.87	3.74	0	0
Rv0148	|| short-chain type dehydrogenase/reductase || intermediary metabolism and respiration ||	Rv0148	0.653876	1.57339	2.71	6.88	1.89	1.57
Rv0166	fadD5 || fatty-acid-CoA ligase || lipid metabolism ||	fadD5	2.8605	7.26267	2.19	4.71	1.55	2.29
Rv0169	mce1A || MCE-family protein || virulence, detoxification, adaptation ||	mce1	0.723556	1.65125	3.42	4.9	2.37	2.08
Rv0192	|| conserved hypothetical protein || conserved hypotheticals ||	Rv0192	1.44512	2.72285	2.47	3.07	2	2.66
Rv0204c	|| conserved membrane protein || cell wall and cell processes ||	Rv0204c	0.954489	1.93789	1.79	1.96	0.93	1.47
Rv0207c	|| conserved hypothetical protein || conserved hypotheticals ||	Rv0207c	1.36047	2.56769	3.09	10.78	2.41	3.08
Rv0220	lipC || esterase || intermediary metabolism and respiration ||	lipC	0.680793	1.60302	2.99	6.15	2.61	3.42
Rv0222	echA1 || enoyl-CoA hydratase || lipid metabolism ||	echA1	0.647543	1.5665	2.36	3.99	1.21	2.13
Rv0225	|| conserved hypothetical protein || cell wall and cell processes ||	Rv0225	0.877145	1.83674	2.95	0	0	0
Rv0237	lpqI || lipoprotein || cell wall and cell processes ||	lpqI	0.690349	1.61367	1.62	3.66	1.77	1.5
Rv0269c	|| conserved hypothetical protein || conserved hypotheticals ||	Rv0269c	1.53142	2.89071	4.71	7.68	2.53	3.85
Rv0289	|| conserved hypothetical protein || conserved hypotheticals ||	Rv0289	0.760759	1.69438	3.36	6.45	3.27	4.37
Rv0311	|| hypothetical protein || unknown ||	Rv0311	0.762619	1.69657	2.26	5.12	1.43	2.42
Rv0313	|| conserved hypothetical protein || unknown ||	Rv0313	1.37896	2.60081	4.24	6.41	4.31	3.52
Rv0315	|| beta-1,3-glucanase precursor || intermediary metabolism and respiration ||	Rv0315	1.11156	2.16079	2.79	6.54	2.87	1.85
Rv0325	|| hypothetical protein || unknown ||	Rv0325	1.28683	2.43992	3.34	7.38	0	3.58
Rv0340	|| conserved hypothetical protein || unknown ||	Rv0340	1.26886	2.4097	6.9	9.95	2.31	4.04
Rv0372c	|| conserved hypothetical protein || conserved hypotheticals ||	Rv0372c	3.17854	9.0539	3.39	4.22	1.66	2.21
Rv0390	|| conserved hypothetical protein || unknown ||	Rv0390	1.09984	2.1433	2.69	4.41	1.56	1.79
Rv0395	|| hypothetical protein || unknown ||	Rv0395	1.119	2.17196	3.63	6.78	2.04	2.49
Rv0405	pks6 || membrane bound polyketide synthase || lipid metabolism ||	pks6	0.830274	1.77802	5.42	7.1	4.53	1.53
Rv0426c	|| transmembrane protein || unknown ||	Rv0426c	0.723433	1.65111	2.26	3.26	1.97	4.18
Rv0545c	pitA || low affinity inorganic phosphate transporter membrane protein || cell wall and cell processes ||	pitA	0.799132	1.74005	2.54	6.22	2.17	2.41
Rv0560c	|| benzoquinone methyltransferase || intermediary metabolism and respiration ||	Rv0560c	1.9342	3.82166	3.11	10.4	0	3.7
Rv0569	|| conserved hypothetical protein || conserved hypotheticals ||	Rv0569	1.35243	2.55342	1.86	4.44	2.2	2.92
Rv0630c	recB || exonuclease V beta chain || information pathways ||	recB	1.34546	2.54111	3.92	6.74	1.74	2.37
Rv0637	|| conserved hypothetical protein || conserved hypotheticals ||	Rv0637	0.806634	1.74913	2.07	4.14	2.16	5.39
Rv0639	nusG || transcription antitermination protein || information pathways ||	nusG	0.986705	1.98165	2.42	3.92	2.15	1.93
Rv0663	atsD || arylsulfatase || intermediary metabolism and respiration ||	atsD	1.03935	2.0553	3.07	7.23	2.2	2.79
Rv0670	end || endonuclease IV || intermediary metabolism and respiration ||	end	0.801891	1.74338	1.68	2.66	2.25	2.54
Rv0718	rpsH || 30S ribosomal protein S8 || information pathways ||	rpsH	0.863814	1.81984	2.66	3.75	0	0
Rv0719	rplF || 50S ribosomal protein L6 || information pathways ||	rplF	0.807233	1.74985	1.33	3.79	3.49	2.24
Rv0740	|| conserved hypothetical protein || conserved hypotheticals ||	Rv0740	0.800592	1.74182	3.34	7.07	2.15	4.18
Rv0744c	|| transcriptional regulator || regulatory proteins ||	Rv0744c	1.00694	2.00965	1.05	2.02	3.43	0.97
Rv0785	|| conserved hypothetical protein || intermediary metabolism and respiration ||	Rv0785	0.79477	1.7348	2.89	8.31	2.24	2.8
Rv0790c	|| hypothetical protein || unknown ||	Rv0790c	0.668534	1.58946	6.21	9.57	0	8.69
Rv0815c	cysA2 || thiosulfate sulfurtransferase || intermediary metabolism and respiration ||	cysA2	1.16943	2.24922	1.48	4.62	1.51	2.78
Rv0819	|| conserved hypothetical protein || conserved hypotheticals ||	Rv0819	0.736468	1.66609	2.85	5.82	4.02	3.8
Rv0871	cspB || cold shock protein B || virulence, detoxification, adaptation ||	cspB	0.639183	1.55745	3.24	4.91	0	3.89
Rv0885	|| conserved hypothetical protein || cell wall and cell processes ||	Rv0885	0.639377	1.55766	3	8.23	2.17	1.76
Rv0914c	|| lipid carrier protein or keto acyl-CoA thiolase || lipid metabolism ||	Rv0914c	0.767976	1.70288	3.55	5.94	1.34	3.57
Rv0939	|| bifunctional 2-hydroxyhepta-2,4-diene-1,7-dioate isomerase/cyclase/dehydrase || intermediary metabolism and respiration ||	Rv0939	1.11082	2.15968	3.33	4.81	0	3.76
Rv0953c	|| oxidoreductase || intermediary metabolism and respiration ||	Rv0953c	1.01588	2.02214	2.06	4.52	8.18	2.4
Rv0959	|| conserved hypothetical protein || unknown ||	Rv0959	0.847225	1.79904	1.85	4.51	2.85	1.76
Rv0963c	|| conserved hypothetical protein || conserved hypotheticals ||	Rv0963c	1.06527	2.09256	5.83	9.06	0	8.07
Rv0974c	accD2 || acetyl-/propionyl-CoA carboxylase beta subunit || lipid metabolism ||	accD2	0.878774	1.83881	7.19	12.44	7.48	9.66
Rv0975c	fadE13 || acyl-CoA dehydrogenase || lipid metabolism ||	fadE13	0.891647	1.85529	7.56	0	6.63	8.87
Rv0976c	|| conserved hypothetical protein || unknown ||	Rv0976c	1.04794	2.06757	5.48	7.53	4.9	0
Rv0995	rimJ || ribosomal-protein-alanine acetyltransferase || information pathways ||	rimJ	1.02168	2.03028	2.8	6.39	1.86	2.38
Rv0996	|| conserved membrane protein || unknown ||	Rv0996	0.896843	1.86199	1.52	3.16	0.95	1.47
Rv0999a	|| transcriptional regulator, tetR-family || regulatory proteins ||		0.681335	1.60362	0	0	0	0
Rv1019	|| integrase || insertion seqs and phages ||	Rv1019	0.961124	1.94683	1.86	2.45	3.64	2.32
Rv1054	|| hypothetical protein || unknown ||	Rv1054	0.797934	1.73861	3.47	12.03	0	3.91
Rv1060	echA9 || enoyl-CoA hydratase || lipid metabolism ||	Rv1060	0.838515	1.78821	3.57	7.13	2.5	3.82
Rv1071c	coaA || pantothenate kinase || intermediary metabolism and respiration ||	echA9	1.77289	3.41738	2.45	4.92	1.61	2.43
Rv1092c	phoH2 || phosphate starvation-inducible protein || intermediary metabolism and respiration ||	coaA	0.73598	1.66553	2.51	3.85	0.99	1.81
Rv1095	|| conserved hypothetical protein || conserved hypotheticals ||	phoH2	1.00767	2.01067	2.59	5.08	2.13	1.97
Rv1100	|| conserved hypothetical protein || unknown ||	Rv1100	0.887612	1.85011	2.64	3.87	1.61	2.42
Rv1113	PPE16 || PPE family protein || PE/PPE ||	Rv1113	2.20513	4.61117	2.65	6.96	3.25	3.9
Rv1135c	|| transcriptional regulator || regulatory proteins ||	PPE	0.837892	1.78744	1.36	2.91	1.51	1.96
Rv1152	|| conserved hypothetical protein || unknown ||	Rv1152	0.783194	1.72094	1.82	2.57	1.05	0.24
Rv1155	narG || respiratory nitrate reductase alpha chain || intermediary metabolism and respiration ||	Rv1155	1.03041	2.04261	3.45	6.39	2.58	4.8
Rv1161	fdxC || ferredoxin || intermediary metabolism and respiration ||	narG	0.980141	1.97266	2.87	4.73	1.86	0
Rv1177	pks3 || polyketide beta-ketoacyl synthase || lipid metabolism ||	fdxC	0.878712	1.83873	3.81	7.75	0	3.44
Rv1180	PE13 || PE family protein || PE/PPE ||	pks3	0.832158	1.78035	4.06	9.47	3.14	5.5
Rv1195	|| oxidoreductase || intermediary metabolism and respiration ||	PE	1.11407	2.16456	2.25	5.25	3.08	1.71
Rv1260	embR || transcriptional regulator || regulatory proteins ||	Rv1260	0.785066	1.72317	3.21	3.96	2.1	2.63
Rv1267c	oppC || oligopeptide-transport membrane protein ABC transporter || cell wall and cell processes ||	embR	0.999476	1.99927	2.69	5.03	2.05	2.5
Rv1282c	|| conserved hypothetical protein || conserved hypotheticals ||	oppC	0.788532	1.72732	2.4	6.38	2.66	3.33
Rv1330c	clpS || conserved hypothetical protein || conserved hypotheticals ||	Rv1330c	0.791764	1.73119	3.87	7.73	0	2.5
Rv1331	|| hydrolase || intermediary metabolism and respiration ||	Rv1331	1.24656	2.37275	1.9	3.71	2.51	2.22
Rv1333	fabG || 3-oxoacyl-[acyl-carrier protein] reductase fabG2 || lipid metabolism ||	Rv1333	0.739946	1.67011	2.59	3.77	1.77	2.76
Rv1350	lprF || lipoprotein || cell wall and cell processes ||	fabG2	1.05231	2.07385	3.49	5.32	1.7	2.88
Rv1368	|| conserved hypothetical protein || conserved hypotheticals ||	lprF	0.860132	1.8152	2.29	0	1.29	0
Rv1378c	PE15 || PE family protein || PE/PPE ||	Rv1378c	0.851404	1.80426	3.9	7.77	2.58	4.14
Rv1386	PPE20 || PPE family protein || PE/PPE ||		0.898579	1.86423	0	0	0	0
Rv1387	|| transcriptional regulator || regulatory proteins ||		1.06906	2.09807	0	0	0	0
Rv1395	ribC || riboflavin synthase alpha chain || intermediary metabolism and respiration ||	Rv1395	0.654427	1.57399	2.84	6.45	0.98	0
Rv1412	|| conserved hypothetical protein || conserved hypotheticals ||	ribC	1.50564	2.8395	2.92	4.19	2.42	2.87
Rv1421	|| nitrogen fixation related protein || conserved hypotheticals ||	Rv1421	0.881115	1.8418	3.38	6.02	1.78	2.84
Rv1465	|| conserved hypothetical protein || conserved hypotheticals ||	Rv1465	1.07157	2.10172	3.61	6.64	2.83	2.38
Rv1482c	|| conserved hypothetical protein || conserved hypotheticals ||		0.848891	1.80112	0	0	0	0
Rv1486c	|| glycosyltransferase || intermediary metabolism and respiration ||	Rv1486c	0.918961	1.89075	1.62	0	0	0
Rv1500	|| hypothetical protein || unknown ||	Rv1500	0.767416	1.70222	3.5	7.64	3.01	2.85
Rv1506c	gmdA || GDP-D-mannose dehydratase || intermediary metabolism and respiration ||	Rv1506c	1.07374	2.10488	1.84	3.32	1.37	0
Rv1511	adh || alcohol dehydrogenase || intermediary metabolism and respiration ||	gmdA	1.04473	2.06299	3.46	5.28	2.06	3.11
Rv1530	frdB || fumarate reductase iron-sulfur subunit || intermediary metabolism and respiration ||	adh	1.05407	2.07637	1.89	3.56	1.47	4.37
Rv1553	|| phiRv1 phage protein || insertion seqs and phages ||	frdB	0.678938	1.60096	1.33	4.04	0.9	1.94
Rv1576c	hisD || histidinol dehydrogenase || intermediary metabolism and respiration ||	Rv1576c	1.03966	2.05574	2.08	0	0	0
Rv1599	hisF || cyclase || intermediary metabolism and respiration ||	hisD	0.66987	1.59093	3.29	4.44	2.49	4
Rv1605	chaA || ionic transporter membrane protein || cell wall and cell processes ||	hisF	0.975631	1.9665	2.55	3.47	1.69	2.45
Rv1607	|| conserved membrane protein || conserved hypotheticals ||	chaA	0.981912	1.97508	1.92	4.74	5.62	2.37
Rv1619	|| two component system transcriptional regulator || regulatory proteins ||	Rv1619	1.30612	2.47275	3.48	7.67	1.7	3.84
Rv1626	|| macrolide-transport ATP-binding protein ABC transporter || cell wall and cell processes ||	Rv1626	0.95462	1.93807	1.96	2.73	1.65	0.24
Rv1668c	|| membrane protein || cell wall and cell processes ||	Rv1668c	0.745292	1.67631	2.72	5.16	1.52	2.1
Rv1671	|| conserved membrane protein || cell wall and cell processes ||	Rv1671	0.715181	1.64169	1.87	4.71	1.43	4.54
Rv1686c	lprJ || lipoprotein || cell wall and cell processes ||	Rv1686c	0.771176	1.70666	2.34	3.64	1.34	2.14
Rv1690	|| oxidoreductase || intermediary metabolism and respiration ||	lprJ	0.795978	1.73625	3.5	6.01	2.64	3.81
Rv1726	|| membrane protein || cell wall and cell processes ||	Rv1726	1.07204	2.1024	3.17	7.3	5.22	6.99
Rv1749c	|| oxidoreductase || intermediary metabolism and respiration ||	Rv1749c	1.54341	2.91482	2.71	3.83	1.92	3.07
Rv1751	cut1 || cutinase || cell wall and cell processes ||	Rv1751	0.804241	1.74623	2.92	5.42	2.28	2.88
Rv1758	|| conserved hypothetical protein || conserved hypotheticals ||	Rv1758	0.858153	1.81272	3.13	4.64	1.23	3.21
Rv1770	cyp144 || cytochrome P450 144 || intermediary metabolism and respiration ||	Rv1770	1.50899	2.8461	1.82	3.55	1.11	2.62
Rv1777	PPE26 || PPE family protein || PE/PPE ||	Rv1777	1.18548	2.27439	3.25	6.55	0	4.38
Rv1789	|| conserved membrane protein || cell wall and cell processes ||	PPE	0.852714	1.8059	2.17	4.11	1.75	2.14
Rv1795	|| transcriptional regulator || regulatory proteins ||	Rv1795	0.944794	1.92491	3.7	8.64	2.56	4.28
Rv1816	|| hydrolase || conserved hypotheticals ||	Rv1816	0.698954	1.62333	2.31	3.63	2.16	3.93
Rv1834	adhA || alcohol dehydrogenase || intermediary metabolism and respiration ||	Rv1834	0.723577	1.65127	3.11	5.59	3.17	2.64
Rv1862	|| short-chain type dehydrogenase/reductase || intermediary metabolism and respiration ||	adhA	0.69213	1.61567	3.98	7.34	2.15	4.11
Rv1882c	|| conserved hypothetical protein || conserved hypotheticals ||	Rv1882c	0.9095	1.87839	4.07	6.47	2.53	4.6
Rv1883c	PPE35 || PPE family protein || PE/PPE ||	Rv1883c	0.850925	1.80366	2.81	6.89	4.71	2.51
Rv1918c	mce3R || tetR-family transcriptional repressor || regulatory proteins ||	PPE	0.889344	1.85233	2.66	7.6	3.05	3.08
Rv1963c	|| conserved hypothetical protein || unknown ||	Rv1963c	0.875207	1.83427	3.88	7.63	0	4.32
Rv1976c	|| conserved hypothetical protein || conserved hypotheticals ||	Rv1976c	1.33842	2.52874	3.09	5.47	1.31	3.67
Rv1996	PPE36 || PPE family protein || PE/PPE ||	Rv1996	0.833942	1.78255	4.47	9.57	2.58	4.13
Rv2108	|| conserved hypothetical protein || conserved hypotheticals ||	PPE	0.85591	1.8099	3.37	10.21	0	4.67
Rv2137c	wag31 || hypothetical protein || cell wall and cell processes ||	Rv2137c	0.74092	1.67124	2.35	6.3	2.18	3.73
Rv2145c	|| conserved hypothetical protein || intermediary metabolism and respiration ||	wag31	1.86761	3.64927	4.8	6.51	2.79	0
Rv2161c	|| conserved proline rich membrane protein || unknown ||	Rv2161c	1.29283	2.45009	2.75	5.57	2.05	3.83
Rv2164c	|| conserved hypothetical protein || unknown ||	Rv2164c	0.992378	1.98946	1.68	2.34	1.78	1.03
Rv2172c	TB16.3 || conserved hypothetical protein || conserved hypotheticals ||	Rv2172c	0.930671	1.90616	2.73	5.64	2.08	2.7
Rv2185c	lipB || lipoate biosynthesis protein B || intermediary metabolism and respiration ||	Rv2185c	1.57596	2.98134	3.13	5.72	0	2.63
Rv2217	|| conserved hypothetical protein || unknown ||	lipB	1.02635	2.03686	2.64	5.49	4.91	3.42
Rv2239c	acpM || meromycolate extension acyl carrier protein || lipid metabolism ||	Rv2239c	0.914238	1.88457	2.2	2.86	2.61	2.27
Rv2244	glpD1 || glycerol-3-phosphate dehydrogenase || intermediary metabolism and respiration ||	acpM	0.762368	1.69627	3.23	3.41	4.12	2.29
Rv2249c	|| transcriptional regulator || regulatory proteins ||	glpD1	1.12784	2.18531	1.68	4.02	1.77	1.87
Rv2250c	|| hypothetical protein || unknown ||	Rv2250c	0.839344	1.78924	2.07	4.42	1.36	2.24
Rv2288	|| conserved hypothetical protein || conserved hypotheticals ||	Rv2288	0.894402	1.85884	4.7	3.92	1.28	3.03
Rv2295	rocE || cationic amino acid transport membrane protein || cell wall and cell processes ||	Rv2295	0.96434	1.95117	3.69	7.4	0	0.54
Rv2320c	moeW || molybdopterin biosynthesis protein || intermediary metabolism and respiration ||	rocE	1.00299	2.00415	2.07	3.16	1.62	3.21
Rv2338c	PE_PGRS39 || PE-PGRS family protein || PE/PPE ||	moeW	0.827242	1.77429	4.05	5.06	1.49	3.25
Rv2340c	hemN || oxygen-independent coproporphyrinogen III oxidase || intermediary metabolism and respiration ||	PE	1.27314	2.41686	3.03	4.49	4.54	2.55
Rv2388c	nirA || ferredoxin-dependent nitrite reductase || intermediary metabolism and respiration ||	hemN	0.865188	1.82158	3.19	4.96	1.93	2.65
Rv2391	|| conserved hypothetical protein || conserved hypotheticals ||	nirA	0.962853	1.94916	4.31	5.64	2.36	5.39
Rv2415c	nadD || nicotinate-nucleotide adenylyltransferase || conserved hypotheticals ||	Rv2415c	0.707844	1.63336	4.07	7.58	2.72	2.28
Rv2421c	|| hypothetical protein || unknown ||	Rv2421c	1.51312	2.85427	2.59	3.67	1.85	3.36
Rv2422	dctA || C4-dicarboxylate-transport transmembrane protein || cell wall and cell processes ||	Rv2422	1.42131	2.67828	3.04	4.34	2.4	4.77
Rv2443	valS || valyl-tRNA synthase protein || information pathways ||	dctA	1.87195	3.66026	2.08	2.82	0.98	1.83
Rv2448c	clpX || ATP-dependent clp protease ATP-binding subunit || intermediary metabolism and respiration ||	valS	1.15952	2.23384	1.98	5.17	1.37	1.09
Rv2457c	pepN || aminopeptidase N || intermediary metabolism and respiration ||	clpX	0.815591	1.76002	4.31	7.45	5.44	0
Rv2467	aglA || alpha-glucosidase || intermediary metabolism and respiration ||	pepD	0.993224	1.99063	3.15	5.26	0	2.67
Rv2471	|| transcriptional regulator, luxR-family || regulatory proteins ||	Rv2471	0.860195	1.81528	1.53	2.36	1.83	2.44
Rv2488c	|| conserved hypothetical protein || unknown ||	Rv2488c	0.650943	1.57019	2.26	3.84	1.47	3.17
Rv2515c	alaS || alanyl-tRNA synthetase || information pathways ||	Rv2515c	0.946326	1.92696	1.83	4.16	1.66	3.35
Rv2555c	|| conserved hypothetical protein || conserved hypotheticals ||	alaS	0.850904	1.80363	3.98	10.27	2.75	4.46
Rv2603c	pdxH || pyridoxamine 5-phosphate oxidase || intermediary metabolism and respiration ||	Rv2603c	0.870645	1.82848	4.96	8.12	2.61	7.69
Rv2607	cadI || cadmium inducible protein || conserved hypotheticals ||	pdxH	0.987504	1.98275	4.04	6.67	2.84	3.47
Rv2641	clpC2 || ATP-dependent protease ATP-binding subunit || intermediary metabolism and respiration ||	Rv2641	0.918513	1.89017	1.88	2.04	1.08	1.55
Rv2667	ceoC || trk system potassium uptake protein || cell wall and cell processes ||	clpX'	0.713729	1.64004	3.42	5.27	3.87	0
Rv2692	ltp1 || lipid-transfer protein || cell wall and cell processes ||	trkB	0.645002	1.56374	3.34	6.33	2.98	3.74
Rv2790c	|| conserved hypothetical protein || conserved hypotheticals ||	ltp1	1.36756	2.58034	3.21	5.19	1.25	2.54
Rv2821c	|| conserved membrane protein || cell wall and cell processes ||	Rv2821c	1.28322	2.43381	2.69	4.22	2.19	2.59
Rv2877c	rplS || 50S ribosomal protein L19 || information pathways ||	Rv2877c	0.747833	1.67927	2.37	5.91	0	3.15
Rv2904c	|| conserved hypothetical protein || conserved hypotheticals ||	rplS	1.76586	3.40077	1.19	1.95	1.93	0.88
Rv2908c	glnB || nitrogen regulatory protein P-II || regulatory proteins ||	Rv2908c	0.661934	1.5822	2.64	4.78	1.67	3
Rv2919c	tesA || thioesterase || lipid metabolism ||	glnB	0.760837	1.69447	1.48	3.64	6.46	1.96
Rv2928	fadD26 || fatty-acid-CoA ligase || lipid metabolism ||	tesA	0.73855	1.6685	2.05	3.95	4.52	0.61
Rv2930	ppsD || phenolpthiocerol synthesis type-I polyketide synthase || lipid metabolism ||	fadD26	0.89126	1.8548	3.56	6.99	2.63	2.27
Rv2934	mas || multifunctional mycocerosic acid synthase membrane-associated || lipid metabolism ||	ppsD	1.02572	2.03597	5.23	5.14	3.11	7.02
Rv2940c	|| transposase || insertion seqs and phages ||	mas	0.665217	1.58581	2.21	4.3	1.47	2.03
Rv2943	|| glycosyltransferase || intermediary metabolism and respiration ||	Rv2943	0.644089	1.56275	2.92	4.69	2.8	3.88
Rv2957	|| resolvase || insertion seqs and phages ||	Rv2957	1.41601	2.66846	3.9	3.88	1.97	6.75
Rv2979c	ppk || polyphosphate kinase || intermediary metabolism and respiration ||	Rv2979c	0.955866	1.93974	4.08	6.18	1.96	5
Rv2984	trmU || tRNA (5-methylaminomethyl-2-thiouridylate)-methyltransferase || conserved hypotheticals ||	ppk	0.675703	1.59737	3.44	5.05	0	4.23
Rv3024c	|| transcriptional regulator, tetR-family || regulatory proteins ||	Rv3024c	0.707659	1.63315	1.95	4.86	1.67	2.49
Rv3055	|| transcriptional regulator, gntR-family || regulatory proteins ||	Rv3055	1.34681	2.54349	1.71	6.22	0	2.49
Rv3060c	|| conserved hypothetical protein || conserved hypotheticals ||	Rv3060c	0.890924	1.85436	2.95	4.98	2.12	3.03
Rv3076	|| monooxygenase || intermediary metabolism and respiration ||	Rv3076	2.46145	5.50771	2.94	5.48	2.06	3.57
Rv3083	agpS || alkyldihydroxyacetonephosphate synthase || intermediary metabolism and respiration ||	Rv3083	0.910534	1.87974	4.34	8.54	1.95	3.73
Rv3107c	|| hypothetical protein || unknown ||	Rv3107c	0.799515	1.74052	3.57	6.52	2.5	4.97
Rv3122	nuoE || NADH dehydrogenase I chain E || intermediary metabolism and respiration ||	Rv3122	1.03154	2.04421	1.75	3.85	9.68	2.34
Rv3149	|| transcriptional regulator, tetR/acrR-family || regulatory proteins ||	nuoE	2.68038	6.41027	3.86	5.84	1.78	3.92
Rv3173c	|| conserved hypothetical protein || conserved hypotheticals ||	Rv3173c	0.85121	1.80401	3.97	9.9	2.38	3.79
Rv3189	|| chromosome partitioning protein || cell wall and cell processes ||	Rv3189	0.739263	1.66932	3.95	4.21	2.87	2.12
Rv3213c	tmk || thymidylate kinase || intermediary metabolism and respiration ||	Rv3213c	1.0011	2.00153	2.4	2.77	1.81	1.99
Rv3247c	fbiB || F420 biosynthesis protein || conserved hypotheticals ||	tmk	0.913368	1.88344	3.28	3.84	2.5	2.81
Rv3262	|| conserved hypothetical protein || conserved hypotheticals ||	Rv3262	1.42185	2.67929	4.93	4.54	2.74	5.77
Rv3267	|| conserved hypothetical protein || conserved hypotheticals ||	Rv3267	0.607022	1.52311	6.13	8.66	5.5	0
Rv3281	|| acid phosphatase || intermediary metabolism and respiration ||	Rv3281	0.876	1.83528	0.72	2.8	0.84	2
Rv3310	|| conserved hypothetical protein || conserved hypotheticals ||	Rv3310	0.908519	1.87712	4.03	9	3.33	6.28
Rv3369	|| hydrolase || intermediary metabolism and respiration ||	Rv3369	0.80683	1.74936	4.68	6.97	3.37	3.95
Rv3400	gcp || O-sialoglycoprotein endopeptidase || intermediary metabolism and respiration ||	Rv3400	0.930936	1.90651	3.29	7.65	2.24	4.19
Rv3419c	|| conserved hypothetical protein || conserved hypotheticals ||	gcp	0.929822	1.90504	3.62	6.59	1.51	3.55
Rv3421c	|| conserved hypothetical protein || conserved hypotheticals ||	Rv3421c	1.87998	3.6807	1.78	4.53	2.1	3.26
Rv3422c	PPE58 || PPE family protein || PE/PPE ||	Rv3422c	1.09178	2.13137	1.63	8.83	0	0
Rv3436c	glmS || glucosamine-fructose-6-phosphate aminotransferase || intermediary metabolism and respiration ||	glmS	0.760596	1.69419	3.02	6.46	2.69	3.84
Rv3439c	|| conserved alanine and proline rich protein || conserved hypotheticals ||	Rv3439c	0.804616	1.74668	2.91	5.66	2.34	2.07
Rv3445c	esxU || Esat-6 like protein || unknown ||	Rv3445c	1.23295	2.35048	1.81	4.6	0	2.61
Rv3452	cut4 || cutinase precursor || cell wall and cell processes ||	Rv3452	0.744475	1.67536	3.22	5.78	2.66	4.37
Rv3485c	|| short-chain type dehydrogenase/reductase || intermediary metabolism and respiration ||	Rv3485c	0.767106	1.70185	2.02	5.52	1.18	2.53
Rv3487c	lipF || esterase/lipase || intermediary metabolism and respiration ||	lipF	2.76347	6.79029	3.16	6.02	2.98	2.99
Rv3492c	|| MCE-associated protein || conserved hypotheticals ||	Rv3492c	0.717488	1.64432	1.1	2.03	7.36	1.96
Rv3499c	mce4A || MCE-family protein || virulence, detoxification, adaptation ||	mce4	0.905075	1.87264	2.36	4.74	2.09	3.99
Rv3528c	|| hypothetical protein || unknown ||	Rv3528c	0.900385	1.86656	2.38	4.54	1.13	0
Rv3568c	bphC || biphenyl-2,3-diol 1,2-dioxygenase || intermediary metabolism and respiration ||	Rv3568c	0.868842	1.8262	1.52	2.03	1.58	3.05
Rv3570c	|| oxidoreductase || intermediary metabolism and respiration ||	Rv3570c	0.934756	1.91157	1.57	1.44	0.94	0
Rv3583c	|| transcriptional regulator || regulatory proteins ||	Rv3583c	0.900376	1.86655	4.72	6.06	9.3	3.22
Rv3585	radA || DNA repair protein || information pathways ||	radA	0.937195	1.9148	4.01	5.7	1.68	3.96
Rv3598c	lysS || lysyl-tRNA synthetase 1 || information pathways ||	lysS	0.858141	1.8127	4.01	8.74	0	5.22
Rv3663c	dppD || dipeptide-transport ATP-binding protein ABC transporter || cell wall and cell processes ||	dppD	0.829344	1.77688	2.39	2.43	2.14	2.31
Rv3679	|| anion transporter ATPase || cell wall and cell processes ||	Rv3679	1.55143	2.93107	1.88	4.17	0	3.06
Rv3688c	|| conserved hypothetical protein || conserved hypotheticals ||	Rv3688c	0.84272	1.79343	1.19	2.65	3.92	1.89
Rv3734c	|| conserved hypothetical protein || conserved hypotheticals ||	Rv3734c	1.00916	2.01274	2.11	6.35	2.08	1.97
Rv3746c	PE34 || PE family protein || PE/PPE ||	PE	1.35134	2.55148	2.9	3.69	0	4.2
Rv3809c	glf || UDP-galactopyranose mutase || cell wall and cell processes ||	glf	0.791403	1.73076	3.76	7.98	7.03	4.27
Rv3864	|| conserved hypothetical protein || conserved hypotheticals ||	Rv3864	3.07418	8.42209	2.64	4.33	1.5	1.83
Rv3875	esxA || 6 kda early secretory antigenic target || cell wall and cell processes ||	esat6	0.669811	1.59086	3.08	4.53	2.48	2.62
Rv3880c	|| conserved hypothetical protein || conserved hypotheticals ||	Rv3880c	0.892795	1.85677	2.4	3.4	1.9	3.37
Rv3890c	esxC || Esat-6 like protein || unknown ||	Rv3890c	0.8581	1.81265	2.8	2.47	1.66	2.78
Rv3897c	|| conserved hypothetical protein || conserved hypotheticals ||	Rv3897c	0.85726	1.81159	2.84	9.55	1.11	0
Rv3906c	|| conserved hypothetical protein || conserved hypotheticals ||	Rv3906c	1.87146	3.65904	1.89	4.21	1.11	2.72
Rv3908	|| conserved hypothetical protein || conserved hypotheticals ||	Rv3908	0.780469	1.71769	2.37	3.68	1.77	2.17
Rv3916c	|| conserved hypothetical protein || conserved hypotheticals ||	Rv3916c	0.764415	1.69868	6.5	8.94	7.56	4.43
Rv3920c	|| hypothetical protein || conserved hypotheticals ||	Rv3920c	1.12673	2.18363	1.33	4.85	1.74	2.14
Rv3923c	rnpA || ribonuclease P protein component || intermediary metabolism and respiration ||	rnpA	0.830661	1.7785	3.5	4.14	4.98	2.11

## Sheet: Scatter_ΔdosR
Rv#	NAME	ΔdosR_C3HeB/FeJ	FC_ΔdosR_C3HeB/FeJ	7 days	14 days	21 days	28days
Rv0008c	|| membrane protein || unknown ||	0.763057	1.69708	3.25	4.03	1.64	2.96
Rv0188	|| conserved membrane protein || intermediary metabolism and respiration ||	0.791408	1.73076	3.84	4.12	1.75	3.7
Rv0193c	|| hypothetical protein || unknown ||	0.753485	1.68586	4.23	8.1	0	7.48
Rv0202c	mmpL11 || transmembrane transport protein || cell wall and cell processes ||	1.04983	2.07028	3.12	5.55	3.83	3
Rv0233	nrdB || ribonucleoside-diphosphate reductase beta chain || intermediary metabolism and respiration ||	1.05427	2.07666	2.29	6.43	1.49	2.94
Rv0255c	cobQ1 || cobyric acid synthase || intermediary metabolism and respiration ||	1.46063	2.75228	3.08	4.6	1.56	3.73
Rv0320	|| hypothetical exported protein || conserved hypotheticals ||	1.03813	2.05357	2.66	6.28	1.78	2
Rv0349	|| hypothetical protein || unknown ||	1.05274	2.07447	2.76	4.36	1.58	2.58
Rv0405	pks6 || membrane bound polyketide synthase || lipid metabolism ||	0.822181	1.76808	5.42	7.1	4.53	1.53
Rv0428c	|| hypothetical protein || unknown ||	0.82867	1.77605	6.89	17.55	5.68	5.09
Rv0478	deoC || deoxyribose-phosphate aldolase || intermediary metabolism and respiration ||	0.89789	1.86334	1.17	1.87	2.76	1.7
Rv0512	hemB || delta-aminolevulinic acid dehydratase || intermediary metabolism and respiration ||	1.27881	2.42638	3.95	5.14	0	5.2
Rv0733	adk || adenylate kinase || intermediary metabolism and respiration ||	1.02409	2.03367	2.87	5.6	2.78	1.87
Rv0744c	|| transcriptional regulator || regulatory proteins ||	1.76659	3.4025	1.05	2.02	3.43	0.97
Rv0759c	|| conserved hypothetical protein || conserved hypotheticals ||	0.965926	1.95332	1.78	3.06	1.45	2.22
Rv0773c	ggtA || bifunctional acylase || intermediary metabolism and respiration ||	0.704889	1.63002	3.56	5.73	4.8	3.25
Rv0787	|| hypothetical protein || unknown ||	0.839194	1.78905	7.09	12.33	32.35	2.68
Rv0857	|| conserved hypothetical protein || conserved hypotheticals ||	1.44983	2.73176	2.72	4.98	1.54	2.39
Rv0890c	|| transcriptional regulator, luxR-family || regulatory proteins ||	1.17904	2.26427	3.88	5.52	2.75	4.07
Rv0900	|| membrane protein || unknown ||	0.875234	1.83431	2.42	3.65	1.86	2.38
Rv0911	|| conserved hypothetical protein || conserved hypotheticals ||	0.714282	1.64067	1.97	7.24	2.24	2.36
Rv0915c	PPE14 || PPE family protein || PE/PPE ||	0.810484	1.7538	2.72	3.72	0	3.32
Rv0954	|| conserved membrane protein || cell wall and cell processes ||	1.10814	2.15567	1.13	1.87	1.79	1.99
Rv0966c	|| conserved hypothetical protein || conserved hypotheticals ||	1.53276	2.8934	0	8.96	0	5.25
Rv1034c	|| transposase || insertion seqs and phages ||	1.16324	2.2396	3.97	6.78	1.96	1.54
Rv1035c	|| transposase || insertion seqs and phages ||	0.850026	1.80253	1.87	2.88	1.05	1.7
Rv1086	|| short-chain Z-isoprenyl diphosphate synthase || conserved hypotheticals ||	0.756119	1.68894	2.79	5.28	1.31	2.44
Rv1092c	coaA || pantothenate kinase || intermediary metabolism and respiration ||	0.784646	1.72267	2.51	3.85	0.99	1.81
Rv1103c	|| conserved hypothetical protein || unknown ||	0.692356	1.61592	1.79	6.68	1.29	3.26
Rv1129c	|| transcriptional regulator || regulatory proteins ||	0.87936	1.83956	2.95	5.56	0	2.46
Rv1151c	|| transcriptional regulator || regulatory proteins ||	1.31925	2.49536	2.56	6.5	1.07	0.82
Rv1154c	|| hypothetical protein || unknown ||	0.612108	1.52849	2.5	6.25	1.45	1.42
Rv1179c	|| hypothetical protein || unknown ||	1.78569	3.44784	3.59	6.55	0	7.01
Rv1193	fadD36 || fatty-acid-CoA ligase || lipid metabolism ||	0.822401	1.76835	1.38	5.32	2.56	2.85
Rv1218c	|| tetronasin-transport ATP-binding protein ABC transporter || cell wall and cell processes ||	1.98321	3.95371	2.13	3.3	1.26	0
Rv1233c	|| conserved membrane protein || unknown ||	0.961133	1.94684	2.18	4.23	1.56	0.97
Rv1309	atpG || ATP synthase gamma chain || intermediary metabolism and respiration ||	0.682488	1.60491	4.1	5.46	3.03	2.14
Rv1372	pks18 || conserved hypothetical protein || lipid metabolism ||	1.9883	3.9677	4.41	7.63	3.38	5.22
Rv1515c	|| conserved hypothetical protein || conserved hypotheticals ||	0.838444	1.78812	4.88	7.02	0	0
Rv1541c	lprI || lipoprotein || cell wall and cell processes ||	1.64281	3.12274	3.08	6.15	2.4	3.2
Rv1600	hisC1 || histidinol-phosphate aminotransferase || intermediary metabolism and respiration ||	1.44881	2.72984	3.25	7.36	3.35	4.7
Rv1713	engA || GTP-binding protein || conserved hypotheticals ||	0.950454	1.93248	2.57	3.98	1.51	0
Rv1758	cut1 || cutinase || cell wall and cell processes ||	0.832638	1.78094	3.13	4.64	1.23	3.21
Rv1788	PE18 || PE family protein || PE/PPE ||	0.959688	1.94489	2.46	3.77	1.24	2.09
Rv1807	PPE31 || PPE family protein || PE/PPE ||	0.891101	1.85459	3.74	6.74	0	3.58
Rv1834	|| hydrolase || conserved hypotheticals ||	0.879561	1.83981	3.11	5.59	3.17	2.64
Rv1887	|| hypothetical protein || unknown ||	0.919138	1.89098	3.2	5.02	2.3	4.36
Rv1891	|| conserved hypothetical protein || unknown ||	1.02649	2.03707	3.26	5.37	3.01	1.81
Rv1922	|| conserved lipoprotein || cell wall and cell processes ||	0.889253	1.85222	3.46	5.35	0	1.87
Rv1950c	|| conserved hypothetical protein || conserved hypotheticals ||	1.47592	2.7816	2.64	5.35	1.35	2.4
Rv2016	|| hypothetical protein || unknown ||	0.771193	1.70668	1.49	3.63	1.68	1.09
Rv2113	|| membrane protein || cell wall and cell processes ||	1.03661	2.0514	2.57	5.72	0	2.63
Rv2134c	|| conserved hypothetical protein || conserved hypotheticals ||	1.09315	2.1334	1.95	3.24	2.03	3.15
Rv2253	|| secreted protein || unknown ||	0.738157	1.66804	3.2	6.16	1.83	2.96
Rv2402	|| conserved hypothetical protein || conserved hypotheticals ||	1.20178	2.30024	2.74	6.32	1.29	4.17
Rv2443	dctA || C4-dicarboxylate-transport transmembrane protein || cell wall and cell processes ||	0.917497	1.88884	2.08	2.82	0.98	1.83
Rv2500c	fadE19 || acyl-CoA dehydrogenase || lipid metabolism ||	1.37529	2.5942	3.36	5.73	3.26	3.37
Rv2596	|| conserved hypothetical protein || conserved hypotheticals ||	0.74811	1.67959	3.38	5.81	1.62	3.51
Rv2610c	pimA || alpha-mannosyltransferase || intermediary metabolism and respiration ||	0.931046	1.90666	1.91	3.28	1.13	2.3
Rv2625c	|| conserved alanine and leucine rich membrane protein || conserved hypotheticals ||	0.883453	1.84479	1.35	2.68	1.9	0
Rv2707	|| conserved alanine and leucine rich membrane protein || conserved hypotheticals ||	0.707687	1.63318	4.1	6.47	3.22	1.98
Rv2757c	|| conserved hypothetical protein || conserved hypotheticals ||	0.781653	1.7191	5.87	9.41	5.44	8.74
Rv2889c	tsf || elongation factor || information pathways ||	2.6895	6.45092	3.72	6.3	1.69	6.09
Rv2896c	|| conserved hypothetical protein || conserved hypotheticals ||	0.627148	1.54451	4.38	4.66	2.36	3.93
Rv2897c	|| conserved hypothetical protein || conserved hypotheticals ||	0.610839	1.52715	1.92	3.9	1.17	2.91
Rv2948c	fadD22 || fatty-acid-CoA ligase || lipid metabolism ||	0.755652	1.68839	2.19	7.06	1.51	3.17
Rv2964	purU || formyltetrahydrofolate deformylase || intermediary metabolism and respiration ||	0.79329	1.73302	3.08	4.29	0.95	2.6
Rv2989	|| transcriptional regulator || regulatory proteins ||	1.2988	2.46025	1.52	4.91	1.74	1.62
Rv3034c	|| transferase || conserved hypotheticals ||	0.870551	1.82836	2.57	7.12	1.81	2.49
Rv3041c	|| ABC transporter ATP-binding protein || cell wall and cell processes ||	1.16729	2.2459	2.77	4.75	1.41	2.76
Rv3077	atsF || hydrolase || intermediary metabolism and respiration ||	0.612288	1.52868	3.2	7.14	1.44	3.53
Rv3096	|| conserved hypothetical protein || unknown ||	1.11564	2.16692	1.09	2.38	1.76	1.19
Rv3181c	|| conserved hypothetical protein || conserved hypotheticals ||	2.50859	5.69062	1.37	4.7	0	1.75
Rv3247c	tmk || thymidylate kinase || intermediary metabolism and respiration ||	0.996807	1.99558	3.28	3.84	2.5	2.81
Rv3329	|| aminotransferase || intermediary metabolism and respiration ||	0.891827	1.85552	3.01	3.67	2.26	3.6
Rv3345c	PE_PGRS50 || PE-PGRS family protein || PE/PPE ||	2.14355	4.41848	4.12	7.9	5.81	0
Rv3346c	|| conserved hypothetical protein || conserved hypotheticals ||	0.927572	1.90207	2.1	4.45	1.6	2.21
Rv3378c	|| hypothetical protein || unknown ||	0.716808	1.64354	2.88	3.71	2.22	0.99
Rv3385c	|| conserved hypothetical protein || conserved hypotheticals ||	1.0601	2.08507	5.82	5.37	0	2.16
Rv3442c	rpsI || 30S ribosomal protein S9 || information pathways ||	0.87105	1.82899	4.33	7.08	3.47	3.93
Rv3504	fadE26 || acyl-CoA dehydrogenase || lipid metabolism ||	0.813688	1.7577	1.48	1.82	0.79	1.32
Rv3543c	fadE29 || acyl-CoA dehydrogenase || lipid metabolism ||	1.00022	2.0003	2.09	3.25	2.15	1.98
Rv3585	radA || DNA repair protein || information pathways ||	1.37336	2.59073	4.01	5.7	1.68	3.96
Rv3601c	panD || aspartate 1-decarboxylase precursor || intermediary metabolism and respiration ||	1.14699	2.21452	4.63	3.16	1.47	2.11
Rv3604c	|| conserved alanine, arginine and proline rich membrane protein || cell wall and cell processes ||	0.862139	1.81773	3.83	7.14	2.71	4.07
Rv3612c	|| conserved hypothetical protein || unknown ||	0.864951	1.82128	3	6.08	1.42	2.59
Rv3632	|| conserved membrane protein || unknown ||	0.938503	1.91654	3.67	5.38	0	3.51
Rv3749c	|| conserved hypothetical protein || unknown ||	0.886875	1.84917	2.89	7.13	1.35	1.88
Rv3754	tyrA || prephenate dehydrogenase || intermediary metabolism and respiration ||	1.02323	2.03247	3.38	4.55	2.01	7.03
Rv3806c	|| conserved membrane protein || cell wall and cell processes ||	1.12872	2.18665	2.65	6.57	2.09	3.19
Rv3812	PE_PGRS62 || PE-PGRS family protein || PE/PPE ||	0.783631	1.72146	2.36	5.38	2.86	4.31
Rv3835	|| conserved membrane protein || unknown ||	1.28453	2.43603	1.35	2.75	2.56	1.91
Rv3920c	|| hypothetical protein || conserved hypotheticals ||	1.235	2.35382	1.33	4.85	1.74	2.14

## Sheet: Scatter_ΔdosS
Rv#	NAME	ΔdosS_C3HeB/FeJ	FC_ΔdosS_C3HeB/FeJ	7 days	14 days	21 days	28days
Rv0026	|| conserved hypothetical protein || conserved hypotheticals ||	0.667037	1.58781	4.56	7.42	2.77	4.86
Rv0106	|| conserved hypothetical protein || conserved hypotheticals ||	1.58748	3.00524	3.45	6.37	3.02	4.49
Rv0141c	|| hypothetical protein || unknown ||	0.769401	1.70456	2.11	3.35	1.73	1.36
Rv0283	|| conserved membrane protein || conserved hypotheticals ||	0.693888	1.61764	2.02	4.42	5.54	3.2
Rv0288	esxH || low molecular weight protein antigen 7 || conserved hypotheticals ||	1.92652	3.80137	1.72	3.45	5.03	1.23
Rv0308	|| conserved membrane protein || conserved hypotheticals ||	1.00715	2.00993	3.31	4.99	1.73	2.8
Rv0328	|| transcriptional regulator, tetR/acrR-family || regulatory proteins ||	0.643192	1.56178	2.41	4.29	1.78	3.37
Rv0340	|| conserved hypothetical protein || unknown ||	0.658733	1.5787	6.9	9.95	2.31	4.04
Rv0426c	|| transmembrane protein || unknown ||	0.897574	1.86293	2.26	3.26	1.97	4.18
Rv0455c	|| conserved hypothetical protein || unknown ||	0.776732	1.71325	2.04	4.77	1.95	1.91
Rv0531	|| conserved membrane protein || cell wall and cell processes ||	0.935992	1.91321	3.74	6.58	0	2.41
Rv0559c	|| conserved secreted protein || cell wall and cell processes ||	0.796574	1.73697	4.31	6.5	2.31	3.18
Rv0571c	|| conserved hypothetical protein || conserved hypotheticals ||	1.04441	2.06252	2.37	5.27	2.59	1.48
Rv0611c	|| hypothetical protein || unknown ||	0.77856	1.71542	3.02	6.8	2.94	2.27
Rv0633c	|| hypothetical exported protein || unknown ||	0.678657	1.60065	2.87	5.81	2.27	4.41
Rv0740	|| conserved hypothetical protein || conserved hypotheticals ||	0.696828	1.62094	3.34	7.07	2.15	4.18
Rv0779c	|| conserved membrane protein || conserved hypotheticals ||	0.688554	1.61167	3.39	7.52	1.9	1.7
Rv0788	purQ || phosphoribosylformylglycinamidine synthase I purG || intermediary metabolism and respiration ||	1.08539	2.12195	2.74	5.88	2.3	3.34
Rv0807	|| conserved hypothetical protein || conserved hypotheticals ||	0.704793	1.62991	1.94	4.32	1.52	3.5
Rv0835	lpqQ || lipoprotein || cell wall and cell processes ||	0.773841	1.70982	3.49	6.44	2.03	1.43
Rv0873	fadE10 || acyl-CoA dehydrogenase || lipid metabolism ||	0.654831	1.57443	4.38	7.57	0	3.36
Rv0943c	|| monooxygenase || intermediary metabolism and respiration ||	1.01101	2.01533	2.67	5.77	0	3.88
Rv0971c	echA7 || enoyl-CoA hydratase || lipid metabolism ||	0.979438	1.9717	6.71	11.64	6.84	6.56
Rv1005c	pabB || para-aminobenzoate synthase component I pabD || intermediary metabolism and respiration ||	0.655041	1.57466	2.77	5.69	2.74	4.5
Rv1006	|| hypothetical protein || unknown ||	1.45976	2.75062	2.73	3.92	6.02	4.85
Rv1035c	|| transposase || insertion seqs and phages ||	0.628946	1.54644	1.87	2.88	1.05	1.7
Rv1106c	|| cholesterol dehydrogenase || intermediary metabolism and respiration ||	1.51472	2.85744	2.03	4.64	2.98	2.6
Rv1158c	|| conserved alanine and proline rich protein || conserved hypotheticals ||	0.614823	1.53137	2.35	2.35	1.62	1.7
Rv1165	typA || GTP-binding translation elongation factor || conserved hypotheticals ||	1.34259	2.53606	3.35	5.33	1.91	1.47
Rv1182	papA3 || polyketide synthase associated protein || lipid metabolism ||	0.90327	1.8703	3	5.11	1.18	1.77
Rv1208	|| conserved hypothetical protein || conserved hypotheticals ||	0.686343	1.6092	3.71	5.68	1.55	6.33
Rv1241	|| conserved hypothetical protein || conserved hypotheticals ||	0.962495	1.94868	1.62	3.92	1.11	1.94
Rv1279	|| dehydrogenase FAD flavoprotein gmc oxidoreductase || intermediary metabolism and respiration ||	1.72266	3.30044	2.33	4.37	7.69	2.23
Rv1335	|| 9.5 kda culture filtrate antigen cfp10a || conserved hypotheticals ||	0.8079	1.75066	2.23	5.6	1.77	3.65
Rv1435c	|| conserved glycine, proline and valine-rich secreted protein || conserved hypotheticals ||	0.611026	1.52734	2.03	3.72	1.53	3.87
Rv1463	|| ABC transporter ATP-binding protein || cell wall and cell processes ||	0.868304	1.82552	2.17	5.03	2.32	2.18
Rv1514c	|| conserved hypothetical protein || cell wall and cell processes ||	2.19347	4.57404	3.3	4.96	7.75	4.48
Rv1557	mmpL6 || transmembrane transport protein || cell wall and cell processes ||	0.842476	1.79313	2.25	3.69	2.39	5.97
Rv1614	lgt || prolipoprotein diacylglyceryl transferases || cell wall and cell processes ||	0.693216	1.61688	3.33	6.08	2.23	2.89
Rv1621c	cydD || transmembrane ATP-binding protein ABC transporter || intermediary metabolism and respiration ||	1.78089	3.43639	2.25	4.66	1.64	3.27
Rv1624c	|| conserved membrane protein || cell wall and cell processes ||	0.965731	1.95305	1.91	4.55	2.1	3.26
Rv1628c	|| conserved hypothetical protein || conserved hypotheticals ||	0.896273	1.86125	1.73	4.1	1.37	1.86
Rv1664	pks9 || polyketide synthase || lipid metabolism ||	0.815853	1.76034	3.79	5.33	2.07	5.32
Rv1713	engA || GTP-binding protein || conserved hypotheticals ||	1.30535	2.47143	2.57	3.98	1.51	0
Rv1773c	|| transcriptional regulator || regulatory proteins ||	0.676931	1.59874	3.05	5.08	4.16	5.81
Rv1797	|| conserved hypothetical protein || conserved hypotheticals ||	0.974627	1.96513	2.12	5.73	3.61	2.28
Rv1825	|| conserved hypothetical protein || unknown ||	1.00272	2.00378	3.28	6.38	0	4.14
Rv1858	modB || molybdenum-transport membrane protein ABC transporter || cell wall and cell processes ||	0.807588	1.75028	2.93	4.8	2.01	3.99
Rv1883c	|| conserved hypothetical protein || conserved hypotheticals ||	0.799398	1.74038	2.81	6.89	4.71	2.51
Rv1896c	|| conserved hypothetical protein || conserved hypotheticals ||	2.03983	4.11197	1.82	3.22	1.12	1.59
Rv1982c	|| conserved hypothetical protein || conserved hypotheticals ||	1.5437	2.91541	4.02	7.6	2.79	3.74
Rv1989c	|| hypothetical protein || unknown ||	0.679801	1.60192	3.02	5.41	2.42	3.78
Rv2004c	|| conserved hypothetical protein || unknown ||	0.664966	1.58553	2.25	2.77	1.31	2.84
Rv2088	pknJ || transmembrane serine/threonine-protein kinase J || regulatory proteins ||	0.594679	1.51014	1.58	4.03	1.01	0
Rv2122c	hisE || phosphoribosyl-AMP pyrophosphatase || intermediary metabolism and respiration ||	0.683701	1.60625	2.92	6.68	2.53	2.6
Rv2150c	ftsZ || cell division protein || cell wall and cell processes ||	0.782891	1.72058	2.91	4.55	1.94	2.88
Rv2254c	|| membrane protein || unknown ||	0.777457	1.71411	2.75	2.89	1.84	3.11
Rv2256c	|| conserved hypothetical protein || conserved hypotheticals ||	1.19483	2.28918	1.67	2.68	1.7	1.61
Rv2289	cdh || cdp-diacylglycerol pyrophosphatase || lipid metabolism ||	1.09887	2.14186	3.21	6.24	0	2.34
Rv2296	|| haloalkane dehalogenase || intermediary metabolism and respiration ||	1.02586	2.03618	3.37	6.49	5.53	4.48
Rv2478c	|| conserved hypothetical protein || unknown ||	1.12041	2.17409	2.06	3.53	1.33	1.86
Rv2515c	|| conserved hypothetical protein || unknown ||	2.97401	7.85716	1.83	4.16	1.66	3.35
Rv2524c	fas || fatty-acid synthase || lipid metabolism ||	0.841655	1.7921	3.42	6.3	2.14	3.16
Rv2526	|| hypothetical protein || conserved hypotheticals ||	0.866275	1.82295	2.73	2.97	1.04	2.2
Rv2585c	|| conserved lipoprotein || conserved hypotheticals ||	0.79899	1.73988	1.95	4.9	2.19	4.67
Rv2670c	|| conserved hypothetical protein || conserved hypotheticals ||	0.689829	1.61309	2.74	6.64	2.36	3.23
Rv2696c	|| conserved alanine, glycine and valine rich protein || conserved hypotheticals ||	1.17735	2.26161	2.58	4	1.61	2.47
Rv2740	|| conserved hypothetical protein || conserved hypotheticals ||	0.707311	1.63276	2.27	4.6	2.91	3.71
Rv2779c	|| transcriptional regulator, lrp/asnC-family || regulatory proteins ||	0.795594	1.73579	3.67	6.42	0	2.96
Rv2890c	rpsB || 30S ribosomal protein S2 || information pathways ||	0.938009	1.91588	3.35	5.93	2.43	3.88
Rv2983	|| conserved alanine rich protein || conserved hypotheticals ||	0.696268	1.62031	3.23	7.26	0	2.51
Rv3021c	PPE47 || PPE family protein || PE/PPE ||	0.985383	1.97984	2.35	5.11	2.73	4.03
Rv3061c	fadE22 || acyl-CoA dehydrogenase || lipid metabolism ||	0.690404	1.61374	2.84	5.45	0	2.16
Rv3179	|| conserved hypothetical protein || conserved hypotheticals ||	0.771467	1.70701	2.75	8.15	1.72	3.44
Rv3254	|| conserved hypothetical protein || intermediary metabolism and respiration ||	0.788134	1.72684	2.61	6.45	2.58	0
Rv3279c	birA || bifunctional biotin biosynthesis protein || intermediary metabolism and respiration ||	0.967572	1.95555	7.32	8.4	6.64	5.92
Rv3403c	|| hypothetical protein || unknown ||	0.707585	1.63307	4.21	5.59	0	2.16
Rv3406	|| dioxygenase || intermediary metabolism and respiration ||	1.61047	3.05351	3.28	5.47	2.94	5.08
Rv3437	|| conserved membrane protein || unknown ||	0.845899	1.79738	3.01	6.89	2.56	4.77
Rv3465	rmlC || dTDP-4-dehydrorhamnose 3,5-epimerase || intermediary metabolism and respiration ||	1.54978	2.92772	4.37	6.86	0	3.1
Rv3605c	|| conserved secreted protein || unknown ||	0.697503	1.6217	2.37	3	5.11	3.11
Rv3665c	dppB || dipeptide-transport membrane protein ABC transporter || cell wall and cell processes ||	0.709231	1.63493	1.62	4.4	2.59	2.34
Rv3792	|| conserved membrane protein || cell wall and cell processes ||	0.917685	1.88908	2.13	3.07	1.07	1.93
Rv3804c	fbpA || secreted fibronectin-binding protein antigen || lipid metabolism ||	0.669398	1.59041	1.93	3.81	3.87	2.1
Rv3808c	glfT || bifunctional UDP-galactofuranosyl transferase || unknown ||	0.756158	1.68899	0	0	0	0
Rv3858c	gltD || NADH-dependent glutamate synthase small subunit || intermediary metabolism and respiration ||	0.908376	1.87693	2.83	3.82	1.27	2.38
Rv3873	PPE68 || PPE family protein || PE/PPE ||	0.902635	1.86948	4.4	5.96	2.24	4.98
Rv3895c	|| conserved membrane protein || conserved hypotheticals ||	1.23132	2.34782	2.91	4.32	0	2.21

## Sheet: Scatter_ΔdosT
Rv#	NAME	ΔdosT_C3HeB/FeJ	FC_ΔdosT_C3HeB/FeJ	7 days	14 days	21 days	28days
Rv0045c	|| hydrolase || lipid metabolism ||	0.786668	1.72509	3.65	6.09	2.34	7.35
Rv0050	ponA1 || bifunctional penicillin-binding protein || cell wall and cell processes ||	1.31673	2.491	5.46	5.99	3.17	4.1
Rv0060	|| conserved hypothetical protein || unknown ||	0.875077	1.83411	2.41	4.17	2.19	1.73
Rv0220	lipC || esterase || intermediary metabolism and respiration ||	0.883867	1.84532	2.99	6.15	2.61	3.42
Rv0289	|| conserved hypothetical protein || conserved hypotheticals ||	0.790971	1.73024	3.36	6.45	3.27	4.37
Rv0311	|| hypothetical protein || unknown ||	1.00978	2.01361	2.26	5.12	1.43	2.42
Rv0325	|| hypothetical protein || unknown ||	1.10604	2.15254	3.34	7.38	0	3.58
Rv0370c	|| oxidoreductase || intermediary metabolism and respiration ||	0.908732	1.87739	2.21	6.32	3.2	3.55
Rv0386	|| transcriptional regulator, luxR/uhpA-family || regulatory proteins ||	1.12576	2.18217	2.82	4.98	3.58	3.05
Rv0465c	|| transcriptional regulator || regulatory proteins ||	0.686077	1.6089	4.58	7.83	2.16	5.43
Rv0575c	|| oxidoreductase || intermediary metabolism and respiration ||	0.945791	1.92624	1.74	3.64	1.17	1.74
Rv0630c	recB || exonuclease V beta chain || information pathways ||	1.10256	2.14736	3.92	6.74	1.74	2.37
Rv0885	|| conserved hypothetical protein || cell wall and cell processes ||	0.741127	1.67148	3	8.23	2.17	1.76
Rv0937c	|| conserved hypothetical protein || conserved hypotheticals ||	0.620993	1.53793	3	6.49	2.97	3.38
Rv1135c	PPE16 || PPE family protein || PE/PPE ||	0.849343	1.80168	1.36	2.91	1.51	1.96
Rv1195	PE13 || PE family protein || PE/PPE ||	1.13675	2.19886	2.25	5.25	3.08	1.71
Rv1311	atpC || ATP synthase epsilon chain || intermediary metabolism and respiration ||	1.12683	2.18378	3.38	6.92	3.01	2.09
Rv1330c	|| conserved hypothetical protein || conserved hypotheticals ||	1.16159	2.23703	3.87	7.73	0	2.5
Rv1348	|| drugs-transport transmembrane ATP-binding protein ABC transporter || cell wall and cell processes ||	0.744019	1.67484	4.23	9.11	2.54	3.22
Rv1465	|| nitrogen fixation related protein || conserved hypotheticals ||	0.78825	1.72698	3.61	6.64	2.83	2.38
Rv1758	cut1 || cutinase || cell wall and cell processes ||	0.713397	1.63966	3.13	4.64	1.23	3.21
Rv1770	|| conserved hypothetical protein || conserved hypotheticals ||	1.51173	2.85152	1.82	3.55	1.11	2.62
Rv1790	PPE27 || PPE family protein || PE/PPE ||	0.652476	1.57186	1.75	3.41	1	1.99
Rv1795	|| conserved membrane protein || cell wall and cell processes ||	1.10044	2.14421	3.7	8.64	2.56	4.28
Rv1855c	|| oxidoreductase || intermediary metabolism and respiration ||	0.923217	1.89634	1.9	3.53	1.29	2.44
Rv2014	|| transposase || insertion seqs and phages ||	0.77898	1.71592	2.2	2.29	1.88	2.53
Rv2044c	|| conserved hypothetical protein || unknown ||	0.892877	1.85687	3.93	6.53	3.45	4.66
Rv2113	|| membrane protein || cell wall and cell processes ||	1.71543	3.28395	2.57	5.72	0	2.63
Rv2137c	|| conserved hypothetical protein || conserved hypotheticals ||	1.13118	2.19038	2.35	6.3	2.18	3.73
Rv2190c	|| conserved hypothetical protein || virulence, detoxification, adaptation ||	0.790711	1.72993	3.17	4.49	2.31	2.33
Rv2239c	|| conserved hypothetical protein || unknown ||	0.831345	1.77934	2.2	2.86	2.61	2.27
Rv2254c	|| membrane protein || unknown ||	0.636428	1.55448	2.75	2.89	1.84	3.11
Rv2388c	hemN || oxygen-independent coproporphyrinogen III oxidase || intermediary metabolism and respiration ||	0.778535	1.71539	3.19	4.96	1.93	2.65
Rv2391	nirA || ferredoxin-dependent nitrite reductase || intermediary metabolism and respiration ||	0.815742	1.7602	4.31	5.64	2.36	5.39
Rv2457c	clpX || ATP-dependent clp protease ATP-binding subunit || intermediary metabolism and respiration ||	0.771142	1.70662	4.31	7.45	5.44	0
Rv2467	pepN || aminopeptidase N || intermediary metabolism and respiration ||	0.917478	1.88881	3.15	5.26	0	2.67
Rv2491	|| conserved hypothetical protein || unknown ||	0.775649	1.71196	2.52	4.93	0	6.24
Rv2683	|| conserved hypothetical protein || conserved hypotheticals ||	0.874466	1.83333	2.42	7.38	2.47	2.42
Rv2984	ppk || polyphosphate kinase || intermediary metabolism and respiration ||	0.978135	1.96992	3.44	5.05	0	4.23
Rv3076	|| conserved hypothetical protein || conserved hypotheticals ||	2.14814	4.43257	2.94	5.48	2.06	3.57
Rv3109	moaA1 || molybdenum cofactor biosynthesis protein A || intermediary metabolism and respiration ||	1.01107	2.01541	4.14	4.86	3.68	2.09
Rv3122	|| hypothetical protein || unknown ||	0.914445	1.88484	1.75	3.85	9.68	2.34
Rv3225c	|| transferase || intermediary metabolism and respiration ||	0.745035	1.67601	4.33	6.09	2.3	15.09
Rv3236c	kefB || conserved membrane transport protein || cell wall and cell processes ||	0.808512	1.7514	2.51	6.25	2.07	2.3
Rv3305c	amiA1 || N-acyl-L-amino acid amidohydrolase || intermediary metabolism and respiration ||	0.855355	1.8092	2.15	5.8	1.97	1.49
Rv3417c	groEL || 60 kda chaperonin 1 groEL1 || virulence, detoxification, adaptation ||	0.748835	1.68043	4.72	7.28	3.15	0
Rv3568c	bphC || biphenyl-2,3-diol 1,2-dioxygenase || intermediary metabolism and respiration ||	1.00555	2.00772	1.52	2.03	1.58	3.05
Rv3585	radA || DNA repair protein || information pathways ||	0.821932	1.76777	4.01	5.7	1.68	3.96
Rv3628	ppa || inorganic pyrophosphatase || intermediary metabolism and respiration ||	0.76831	1.70327	2.73	4.8	1.82	1.97
Rv3679	|| anion transporter ATPase || cell wall and cell processes ||	1.09753	2.13989	1.88	4.17	0	3.06
Rv3734c	|| conserved hypothetical protein || conserved hypotheticals ||	0.93184	1.90771	2.11	6.35	2.08	1.97
Rv3758c	proV || osmoprotectant || virulence, detoxification, adaptation ||	1.02997	2.04198	1.78	4.73	1.15	2.5
Rv3880c	|| conserved hypothetical protein || conserved hypotheticals ||	1.23013	2.34588	2.4	3.4	1.9	3.37
Rv3897c	|| conserved hypothetical protein || conserved hypotheticals ||	1.02494	2.03488	2.84	9.55	1.11	0

## Sheet: Sorted_All_Vs_Talaat-et-al
Rv#	Name	Mtb_C3HeB/FeJ	ΔdosR_C3HeB/FeJ	ΔdosS_C3HeB/FeJ	ΔdosT_C3HeB/FeJ	7 days	14 days	21 days	28days	Literature
Rv0001	dnaA	0.636497	0	0	0	3.98	6.82	2.67	2.67
Rv0008c	Rv0008c	0	0.763057	0	0	3.25	4.03	1.64	2.96	Cell Wall and Cell Processes
Rv0010c	Rv0010c	-0.809374	0	-1.18789	0	4.29	11.66	4.23	7
Rv0013	pabA	-1.34745	0	0	0	2.81	8.37	0	1.09
Rv0016c	pbpA	-1.49147	0	0	0	2.33	4.65	1.77	2.6
Rv0025	Rv0025	-1.26909	-1.98153	0	0	4.21	6.33	0	3.3
Rv0026	Rv0026	-1.08619	0	0.667037	0	4.56	7.42	2.77	4.86
Rv0027	Rv0027	-1.15846	0	-0.904571	0	1.59	3.11	1.86	0
Rv0029	Rv0029	-1.74447	0	0	0	2.66	6.93	14.7	3.17
Rv0033	Rv0033	-0.812261	0	0	0	3.65	7.74	0	2.28
Rv0040c	Rv0040c	1.26049	0	0	0	2.23	5.46	2.14	4.71	Secreted proline rich protein Mtc28 (proline rich 28 kDa antigen)
Rv0041	leuS	0	0	-1.25298	0	2.71	9.16	1.98	2.88
Rv0045c	Rv0045c	0.666881	0	0	0.786668	3.65	6.09	2.34	7.35
Rv0046c	Rv0046c	0	0	-2.4279	0	3.45	7.26	2.97	4.35
Rv0047c	Rv0047c	1.17007	0	0	0	1.81	7.21	1.81	4.07	DNA microarrays show increased expression in M. tuberculosis H37Rv in BALB/c mice compared to SCID mice, after 21 days of infection (See Talaat et al., 2004).
Rv0050	ponA	1.45057	0	0	1.31673	5.46	5.99	3.17	4.1	peptidoglycan synthesis (at the final stages), cell wall formation. Synthesis of cross-linked peptidoglycan from the lipid intermediates
Rv0051	Rv0051	0	0	0	-0.879992	3.13	6.94	1.7	0
Rv0054	ssb	0.766743	0	0	0	3.65	5.46	2.51	3.83
Rv0056	rplI	0.735178	0	0	0	4.79	6.65	3.16	4.55
Rv0060	Rv0060	0	-1.48962	0	0.875077	2.41	4.17	2.19	1.73
Rv0063	Rv0063	0	-4.01163	-0.692111	0	6.14	6.75	2.54	4.14
Rv0065	Rv0065	-0.998521	0	0	0	2.78	6.33	1.32	0.75
Rv0067c	Rv0067c	-2.18108	0	0	0	4.67	5.57	1.95	1.14
Rv0071	Rv0071	-1.4693	0	0	0	1.38	3.17	1.15	2.27
Rv0073	Rv0073	-0.904552	0	-3.14557	0	2.99	5.88	0	4
Rv0089	Rv0089	-1.58301	0	0	0	2.07	8.28	1.55	3.83
Rv0100	Rv0100	1.4963	0	0	0	2.39	4.91	2.12	2.77	lipid metabolism (See Mazandu and Mulder, 2012)
Rv0106	Rv0106	0	0	1.58748	0	3.45	6.37	3.02	4.49	Predicted to be in the IdeR|Rv2711 regulon (See Gold et al., 2001). Predicted to be in the Zur|Rv2359 regulon (See Maciag et al., 2007).
Rv0107c	ctpI	0	0	0	-1.22927	3.31	5.34	1.86	3.34
Rv0112	gca	0	-1.60598	0	0	6.03	7.37	2.97	7.12
Rv0113	gmhA	-0.942936	0	0	0	2.49	5.97	3.9	3.2
Rv0117	oxyS	-0.75897	0	-1.18521	0	3.13	3.35	1.98	1.44
Rv0124	PE_PGRS	0	0	-0.920114	0	2.46	4.89	2.51	2.05
Rv0128	Rv0128	-0.840203	0	0	0	4.48	6.86	0	4.46
Rv0130	Rv0130	0	0	-0.701598	0	4.03	7.5	2.29	5.47
Rv0132c	Rv0132c	-0.750293	0	0	0	1.88	2.9	1.26	1.96
Rv0134	ephF	0	0	-0.755609	0	1.98	3.9	1.92	2.33
Rv0138	Rv0138	0	0	-0.698065	0	1.52	2.33	1.24	1.48
Rv0139	Rv0139	-1.05865	0	0	0	3.44	5.77	2.1	2.66
Rv0140	Rv0140	-1.54006	0	0	0	3.66	7.44	2.54	4.14
Rv0141c	Rv0141c	-2.80728	0	0.769401	0	2.11	3.35	1.73	1.36
Rv0147	Rv0147	2.3869	0	0	0	2.87	3.74	0	0	Function unknown; probably involved in cellular metabolism
Rv0148	Rv0148	0.653876	0	0	0	2.71	6.88	1.89	1.57
Rv0152c	PE	-2.54374	0	0	0	3.36	5.77	0	4.98
Rv0157	pntB	-0.894918	0	0	0	3.35	6.13	2.25	3.56
Rv0164	Rv0164	-1.63646	0	0	0	3.9	6.04	2.64	4.05
Rv0166	fadD5	2.8605	-1.25571	0	0	2.19	4.71	1.55	2.29	Function unknown, but involved in lipid degradation
Rv0169	mce1	0.723556	0	0	0	3.42	4.9	2.37	2.08
Rv0170	Rv0170	-1.20656	0	-0.824303	0	5.06	8.5	1.8	3.2
Rv0176	Rv0176	-1.47556	0	0	0	5.04	4.02	3.01	5.29
Rv0178	Rv0178	-2.67842	0	0	0	4.01	8.11	3.73	3.81
Rv0181c	Rv0181c	-0.894739	0	0	0	3.03	7.39	2.27	1.95
Rv0183	Rv0183	0	0	-2.40964	0	2.39	3.17	1.25	1.46
Rv0185	Rv0185	0	0	-1.34054	0	2.22	5.1	1.51	3.64
Rv0188	Rv0188	-1.21291	0.791408	0	0	3.84	4.12	1.75	3.7
Rv0189c	ilvD	0	-1.08508	-1.99907	0	3.24	5.91	2.12	4.35
Rv0191	Rv0191	-1.2608	0	0	0	2.4	5.49	2.03	3.41
Rv0192	Rv0192	1.44512	0	0	0	2.47	3.07	2	2.66	Function unknown
Rv0193c	Rv0193c	0	0.753485	0	0	4.23	8.1	0	7.48	Predicted to be in the Rv1404 regulon (See Golby et al., 2008); Rv1404 which encode putative SAM-dependent methyltransferases, have been shown to be upregulated during macrophage infection; role in infection
Rv0197	Rv0197	-1.26912	-0.878989	0	0	5.33	8.19	3.13	2.41
Rv0198c		-0.859175	-1.35569	0	0	0	0	0	0
Rv0199	Rv0199	0	0	0	-0.906138	3.16	8.14	0	6.33
Rv0202c	mmpL11	0	1.04983	0	0	3.12	5.55	3.83	3	Thought to be involved in fatty acid transport.
Rv0204c	Rv0204c	0.954489	0	0	0	1.79	1.96	0.93	1.47	cell wall and cell processes
Rv0207c	Rv0207c	1.36047	0	0	0	3.09	10.78	2.41	3.08	Unknown
Rv0220	lipC	0.680793	0	-0.998851	0.883867	2.99	6.15	2.61	3.42
Rv0222	echA1	0.647543	0	0	0	2.36	3.99	1.21	2.13
Rv0223c	Rv0223c	0	0	-1.17079	0	3.81	8.38	0	6.63
Rv0225	Rv0225	0.877145	0	0	0	2.95	0	0	0
Rv0226c	Rv0226c	0	-5.07608	0	0	3.73	6.38	2.42	3.69
Rv0230c	Rv0230c	-0.886078	0	0	0	2.66	6.52	3.14	3.56
Rv0233	nrdB	0	1.05427	0	0	2.29	6.43	1.49	2.94	Involved in the DNA replication pathway (first reaction). Provides the precursors necessary for DNA synthesis
Rv0236c	Rv0236c	0	0	-0.641195	0	2.7	6.21	3.53	3.4
Rv0237	lpqI	0.690349	0	-0.911544	0	1.62	3.66	1.77	1.5
Rv0244c	fadE5	0	0	-2.06648	0	2.4	5.83	1.97	4.25
Rv0246	Rv0246	-2.12988	0	0	0	3.09	5.57	1.37	2.14
Rv0255c	cobQ	0	1.46063	0	0	3.08	4.6	1.56	3.73	Involved in cobalamin biosynthesis
Rv0256c	PPE	-2.19234	0	0	0	3.36	0	0	0
Rv0261c	narK3	0	-1.48341	0	0	3.4	6.4	2.79	2.53
Rv0267	narU	-1.49109	0	-4.25547	0	2.5	6.6	3.4	4.21
Rv0268c	Rv0268c	-1.43508	-2.62438	0	0	3.1	7.79	2.75	4.37
Rv0269c	Rv0269c	1.53142	0	0	0	4.71	7.68	2.53	3.85	possible integral memb protein
Rv0275c	fadD27	-0.687689	0	0	0	5.15	7.67	2.45	4.55
Rv0278c	PE_PGRS	-1.14309	0	0	0	3.01	6.69	1.38	2.92
Rv0283	Rv0283	-1.10205	0	0.693888	0	2.02	4.42	5.54	3.2
Rv0284	Rv0284	-2.11205	0	0	0	3.16	5.46	4.71	3.42
Rv0288	Rv0288	0	0	1.92652	0	1.72	3.45	5.03	1.23	May be involved in virulence: Predicted to be in the Zur|Rv2359 regulon (See Maciag et al., 2007)
Rv0289	Rv0289	0.760759	0	0	0.790971	3.36	6.45	3.27	4.37
Rv0292	Rv0292	-0.698736	0	0	0	3.55	7.03	3.5	4.19
Rv0293c	Rv0293c	0	0	-0.693346	0	4.31	7.36	2.79	3.84
Rv0308	Rv0308	0	0	1.00715	0	3.31	4.99	1.73	2.8
Rv0309	Rv0309	0	-0.960655	0	0	3.54	7.48	1.99	2.26
Rv0310c	Rv0310c	-3.08961	0	0	0	1.55	3.63	1.47	2.06
Rv0311	Rv0311	0.762619	0	-1.04022	1.00978	2.26	5.12	1.43	2.42
Rv0313	Rv0313	1.37896	0	0	0	4.24	6.41	4.31	3.52
Rv0315	Rv0315	1.11156	0	0	0	2.79	6.54	2.87	1.85	Possibly hydrolyzes specific sugar (hydrolyzation of glycosidic bond) and could be involved in exopolysaccharide biosynthesis/degradation. Could also have a LYTIC activity against cell WALLS.
Rv0320	Rv0320	0	1.03813	0	0	2.66	6.28	1.78	2	cell wall and cell processes
Rv0325	Rv0325	1.28683	0	0	1.10604	3.34	7.38	0	3.58
Rv0328	Rv0328	0	0	0.643192	0	2.41	4.29	1.78	3.37
Rv0334	rmlA	-1.17062	0	0	0	2.63	5.65	2.07	4.34
Rv0335c	PE	-1.40145	0	0	0	1.66	3.5	1.06	2.42
Rv0336	Rv0336	0	0	-1.04095	0	1.38	3.88	0.86	0
Rv0340	Rv0340	1.26886	0	0.658733	0	6.9	9.95	2.31	4.04	cell wall and cell processes (See Mazandu and Mulder, 2012)
Rv0343	Rv0343	-1.30991	-2.56758	0	0	2.1	5.4	0	2.72
Rv0345	Rv0345	0	0	-0.671161	0	1.73	4.64	1.72	2.39
Rv0346c	aroP2	0	0	-2.72882	0	2.17	5.58	2.12	2.94
Rv0347	Rv0347	0	0	-1.23153	0	3.86	7.09	2.24	3.66
Rv0349	Rv0349	0	1.05274	0	0	2.76	4.36	1.58	2.58	possible MT-complex-specific genomic island (See Becq et al., 2007).
Rv0354c	PPE	-2.60921	0	0	0	1.99	4.88	1.28	4.33
Rv0362	mgtE	-1.00116	0	0	0	3.47	6.69	1.72	3.23
Rv0368c	Rv0368c	0	0	-0.845478	0	4.48	7.09	0	3.87
Rv0370c	Rv0370c	0	0	0	0.908732	2.21	6.32	3.2	3.55
Rv0372c	Rv0372c	3.17854	0	-1.66207	0	3.39	4.22	1.66	2.21
Rv0373c	Rv0373c	0	0	-1.87081	0	3.59	6.2	1.94	2.35
Rv0380c		0	-2.68422	0	0	0	0	0	0
Rv0386	Rv0386	0	0	0	1.12576	2.82	4.98	3.58	3.05
Rv0390	Rv0390	1.09984	0	0	0	2.69	4.41	1.56	1.79
Rv0395	Rv0395	1.119	0	0	0	3.63	6.78	2.04	2.49	Unknown
Rv0399c	lpqK	0	-0.871577	0	0	2.58	4.35	1.93	1.84	Possible conserved lipoprotein LpqK
Rv0402c	mmpL1	-0.905264	0	0	0	1.47	2.85	1.04	0
Rv0405	pks6	0.830274	0.822181	0	0	5.42	7.1	4.53	1.53
Rv0410c	pknG	0	-1.01494	0	0	3.55	6.75	1.9	2.3
Rv0414c	thiE	0	0	-2.98438	0	3.12	3.36	1.33	2.37
Rv0419	lpqM	-1.76947	0	0	0	3.62	9.1	1.81	2.02
Rv0426c	Rv0426c	0.723433	0	0.897574	0	2.26	3.26	1.97	4.18
Rv0428c	Rv0428c	0	0.82867	-0.644191	0	6.89	17.55	5.68	5.09
Rv0429c	def	-1.54693	0	-1.0244	0	3.92	6.28	1.8	2.35
Rv0431	Rv0431	0	0	-1.02485	0	1.65	5.02	1.71	1.39
Rv0432	sodC	0	0	-1.30975	0	2.83	6.03	1.56	0.25
Rv0441c	Rv0441c	-3.73094	-2.76138	0	0	2.56	5	2.01	2.63
Rv0443	Rv0443	-2.06745	0	0	0	2.77	6.27	1.68	2.36
Rv0448c	Rv0448c	-1.01596	0	0	0	1.33	2.2	1.23	1.69
Rv0455c	Rv0455c	0	0	0.776732	0	2.04	4.77	1.95	1.91
Rv0456c	echA2	0	-1.79947	0	0	2.09	3.32	1.29	0
Rv0461	Rv0461	-1.64679	0	0	0	2.28	4.19	1.24	2.47
Rv0465c	Rv0465c	0	0	0	0.686077	4.58	7.83	2.16	5.43
Rv0470c	umaA2	-0.895444	0	0	0	3.78	5.45	2.16	3.18
Rv0471c	Rv0471c	-1.38366	0	0	-0.796906	3.2	6.7	0	2.86
Rv0473	Rv0473	0	0	-1.43298	0	2.5	4.65	1.44	2.86
Rv0478	deoC	-1.6291	0.89789	0	0	1.17	1.87	2.76	1.7
Rv0479c	Rv0479c	-1.86192	0	0	0	2.76	6.45	3.14	4.52
Rv0482	murB	-1.40337	0	-0.755163	0	4.39	6.43	2.23	4.88
Rv0485	Rv0485	-1.089	0	0	0	4.4	6.46	3.82	4.79
Rv0486	Rv0486	0	-3.59453	0	0	2.52	4.4	1.35	2.27
Rv0488	Rv0488	0	-1.52594	0	0	3.75	5.39	3.1	4.34
Rv0489	gpm	0	-1.9511	0	0	2.9	6.1	2.21	5.64
Rv0493c	Rv0493c	0	0	-0.915456	0	3.99	6.71	4.69	3.43
Rv0495c	Rv0495c	0	0	-2.84086	0	3.02	4.75	2.66	4.12
Rv0496	Rv0496	0	0	-0.869203	0	1.54	1.67	1.54	1.4
Rv0497	Rv0497	-3.19025	0	0	0	2.61	5.43	1.58	2.18
Rv0512	hemB	0	1.27881	0	0	3.95	5.14	0	5.2	Involved in porphyrin and heme biosynthesis
Rv0517	Rv0517	0	0	-2.39073	0	2.33	5.75	1.19	2.53
Rv0530	Rv0530	0	-0.997876	0	0	3.27	6.76	1.84	1.49
Rv0531	Rv0531	0	0	0.935992	0	3.74	6.58	0	2.41
Rv0532	PE_PGRS	-2.34276	0	0	-0.756585	3.84	6.76	12.79	2.73
Rv0533c	fabH	0	0	-2.7875	0	2.18	3.88	1.43	1.57
Rv0545c	pitA	0.799132	0	0	0	2.54	6.22	2.17	2.41
Rv0547c	Rv0547c	0	0	-0.842715	0	4.08	4.54	2.01	2.89
Rv0555	menD	0	0	0	-0.696768	3.13	6.52	0	1.87
Rv0557	Rv0557	0	0	-1.81679	0	2.98	5.62	2.03	3.12
Rv0558	ubiE	0	0	-1.15466	0	2.48	5.34	1.48	1.75
Rv0559c	Rv0559c	-0.963208	0	0.796574	0	4.31	6.5	2.31	3.18
Rv0560c	Rv0560c	1.9342	0	0	0	3.11	10.4	0	3.7	intermediary metabolism and respiration
Rv0569	Rv0569	1.35243	0	0	0	1.86	4.44	2.2	2.92	redicted to be in the DosR|Rv3133c regulon, in M. tuberculosis 1254 (See Voskuil et al., 2003).
Rv0570	nrdZ	0	0	-1.32298	0	1.48	2.32	0.96	1.95
Rv0571c	Rv0571c	0	0	1.04441	0	2.37	5.27	2.59	1.48
Rv0572c	Rv0572c	0	0	-2.23594	0	2.15	3.72	1.11	2.17
Rv0575c	Rv0575c	0	0	0	0.945791	1.74	3.64	1.17	1.74
Rv0579	Rv0579	0	-1.03938	0	0	3.26	6.07	1.9	0
Rv0583c	lpqN	-2.45119	0	0	0	3.06	7.55	2.45	3.78
Rv0594	Rv0594	-0.950028	0	-2.64382	0	1.87	2.81	1.58	1.81
Rv0597c	Rv0597c	0	0	-1.12228	0	3.59	6.72	2.51	5.54
Rv0608	Rv0608	0	0	-2.83242	0	5.18	5.72	0	1.89
Rv0611c	Rv0611c	0	0	0.77856	0	3.02	6.8	2.94	2.27
Rv0614	Rv0614	-1.26533	0	0	0	2.91	4.86	2.26	2.91
Rv0621	Rv0621	0	0	0	-0.714827	3.16	6.6	2.97	2.75
Rv0625c	Rv0625c	-1.15019	0	0	0	4.46	5.26	0	4.85
Rv0626	Rv0626	0	-3.37106	0	0	5.27	5.73	3.73	4.33
Rv0630c	recB	1.34546	0	-1.25439	1.10256	3.92	6.74	1.74	2.37	Involved in homologous recombination
Rv0633c	Rv0633c	0	0	0.678657	0	2.87	5.81	2.27	4.41
Rv0635	Rv0635	0	-2.50592	0	0	2.94	5.56	5.51	2.93
Rv0637	Rv0637	0.806634	0	0	0	2.07	4.14	2.16	5.39
Rv0638	secE	0	-1.92863	0	0	3.68	4.01	1.61	2.02
Rv0639	nusG	0.986705	0	0	0	2.42	3.92	2.15	1.93	Probable transcription antitermination protein NusG
Rv0645c	mmaA1	-1.46109	-2.15985	0	0	3.77	7.86	0	4.08
Rv0648	Rv0648	0	0	-1.25947	0	3.13	3.78	1.6	2.38
Rv0653c	Rv0653c	-2.21549	0	-1.8681	0	3.64	6.94	2.68	3.88
Rv0655	Rv0655	-1.19858	0	0	0	2.73	5.09	0	2.47
Rv0660c	Rv0660c	0	0	-0.861421	0	2.42	2.84	1.89	1.71
Rv0662c	Rv0662c	0	0	-1.12269	0	3.09	4.23	1.47	2.87
Rv0663	atsD	1.03935	0	0	0	3.07	7.23	2.2	2.79	Thought to play an important role in the mineralization of sulfates
Rv0667	rpoB	-0.969022	0	0	0	2.47	4.95	1.57	2.66
Rv0670	end	0.801891	-0.702196	0	0	1.68	2.66	2.25	2.54
Rv0691c	Rv0691c	-2.51582	0	0	0	3.34	8.41	2.4	4.78
Rv0694	lldD1	0	-1.87224	0	0	1.5	2.58	2.78	2.77
Rv0697	Rv0697	0	-1.62199	0	0	2.41	5.43	0	3.71
Rv0712	Rv0712	0	0	-1.11367	0	3.37	4.54	0	3.86
Rv0718	rpsH	0.863814	0	0	0	2.66	3.75	0	0
Rv0719	rplF	0.807233	0	0	0	1.33	3.79	3.49	2.24
Rv0727c	fucA	-1.56409	0	0	0	3.18	5.78	0	4.81
Rv0728c	Rv0728c	0	0	-2.33995	0	3.22	6.45	2.2	2.92
Rv0731c	Rv0731c	0	-1.09295	0	0	4.01	7.84	3.1	3.19
Rv0733	adk	0	1.02409	0	0	2.87	5.6	2.78	1.87	intermediary metabolism and respiration
Rv0740	Rv0740	0.800592	0	0.696828	0	3.34	7.07	2.15	4.18
Rv0741	Rv0741	0	-1.23961	0	0	4.55	7.67	3.66	1.76
Rv0744c	Rv0744c	1.00694	1.76659	-2.23111	0	1.05	2.02	3.43	0.97	REGULATORY PROTEINS
Rv0757	phoP	0	-2.05338	0	0	3.6	8.08	2.66	2.56
Rv0758	phoR	0	0	-1.77776	0	2.93	3.98	1.82	2.4
Rv0759c	Rv0759c	-1.04006	0.965926	0	0	1.78	3.06	1.45	2.22
Rv0761c	adhB	0	0	-0.935254	0	1.02	2.08	0.89	1.48
Rv0765c	Rv0765c	0	0	-2.26442	0	2.28	4.64	1.83	3.01
Rv0767c	Rv0767c	0	0	-0.953672	0	1.88	4.91	1.51	2.53
Rv0773c	ggtA	0	0.704889	0	0	3.56	5.73	4.8	3.25	intermediary metabolism and respiration (See Mazandu and Mulder, 2012)
Rv0779c	Rv0779c	-2.70885	0	0.688554	0	3.39	7.52	1.9	1.7
Rv0785	Rv0785	0.79477	0	0	0	2.89	8.31	2.24	2.8
Rv0787	Rv0787	0	0.839194	0	0	7.09	12.33	32.35	2.68
Rv0788	purQ	0	0	1.08539	0	2.74	5.88	2.3	3.34
Rv0790c	Rv0790c	0.668534	0	0	0	6.21	9.57	0	8.69
Rv0802c	Rv0802c	-0.74803	0	0	0	3.78	8.05	1.91	5.1
Rv0803	purL	-0.922752	-1.19823	-1.21643	0	3.71	7.08	1.8	2.51
Rv0806c	cpsY	0	0	-1.34303	0	1.94	3.25	1.31	2.36
Rv0807	Rv0807	0	0	0.704793	0	1.94	4.32	1.52	3.5
Rv0808	purF	0	0	-1.86633	0	2.83	4.55	0	0
Rv0815c	cysA2	1.16943	0	0	0	1.48	4.62	1.51	2.78	May be a sulfotransferase involved in the formation of thiosulfate; Intermediary metabolosm and respiration
Rv0819	Rv0819	0.736468	0	0	0	2.85	5.82	4.02	3.8
Rv0823c	Rv0823c	0	0	-1.73165	0	2.85	6.6	4.04	4.84
Rv0825c	Rv0825c	-0.856978	0	0	-0.847245	3.05	7.21	4.21	3.33
Rv0831c	Rv0831c	-0.742414	0	0	0	2.97	5.37	2.13	3.33
Rv0835	lpqQ	0	0	0.773841	0	3.49	6.44	2.03	1.43
Rv0837c	Rv0837c	-1.01182	0	0	0	3.94	8.29	0	1.55
Rv0846c	Rv0846c	-1.00762	0	-1.41038	-0.962488	3.13	5.28	1.4	2.44
Rv0853c	pdc	0	0	-1.99664	0	2.59	6.67	1.77	4.21
Rv0857	Rv0857	0	1.44983	0	0	2.72	4.98	1.54	2.39	information pathways (See Mazandu and Mulder, 2012)
Rv0861c	Rv0861c	-1.07127	0	0	0	3.14	5.68	3.44	2.35
Rv0865	mog	-1.49862	0	-0.915119	0	2.6	5.67	0	4.45
Rv0867c	Rv0867c	-0.968145	0	0	0	3.45	5.68	2.16	4.35
Rv0868c	moaD2	-1.33373	0	0	0	3.02	7.96	2.02	2.88
Rv0871	cspB	0.639183	0	0	0	3.24	4.91	0	3.89
Rv0872c	PE_PGRS	0	0	-1.66289	0	1.97	4.31	2.07	4.67
Rv0873	fadE10	0	0	0.654831	0	4.38	7.57	0	3.36
Rv0875c	Rv0875c	0	-0.716924	0	0	3.73	7.02	3.12	2.48	cell wall and cell processes (See Mazandu and Mulder, 2012)
Rv0882	Rv0882	-1.01375	0	0	-1.37118	1.38	1.85	5.53	0
Rv0885	Rv0885	0.639377	0	0	0.741127	3	8.23	2.17	1.76
Rv0887c	Rv0887c	0	-1.23672	0	0	2.44	5.81	1.25	1.91
Rv0890c	Rv0890c	0	1.17904	0	0	3.88	5.52	2.75	4.07
Rv0891c	Rv0891c	-1.1105	0	0	0	3.36	6.67	2.3	1.84
Rv0897c	Rv0897c	-0.758836	0	0	0	2.27	4.3	1.27	6.17
Rv0900	Rv0900	0	0.875234	0	0	2.42	3.65	1.86	2.38
Rv0902c	Rv0902c	-1.38485	0	0	0	2.15	4.17	1.31	1.92
Rv0905	echA6	-1.60861	0	0	0	1.48	3.17	1.91	2.68
Rv0906	Rv0906	0	0	0	-0.61985	1.43	2.98	0.88	1.45
Rv0911	Rv0911	0	0.714282	0	0	1.97	7.24	2.24	2.36	intermediary metabolism and respiration (See Mazandu and Mulder, 2012)
Rv0912	Rv0912	0	-1.05357	0	0	2.39	4.47	1.29	0
Rv0914c	Rv0914c	0.767976	0	0	0	3.55	5.94	1.34	3.57
Rv0915c	PPE	0	0.810484	0	0	2.72	3.72	0	3.32	Possibly a protective antigen involved with the early control of infection.
Rv0925c	Rv0925c	0	0	-1.77324	0	3.26	6.04	1.59	3.53
Rv0932c	pstS	-1.43597	0	0	0	3.91	6.51	4.63	4.13
Rv0934	phoS1	0	0	-0.765146	0	1.91	1.9	1.7	2.36
Rv0937c	Rv0937c	0	0	0	0.620993	3	6.49	2.97	3.38
Rv0939	Rv0939	1.11082	0	0	0	3.33	4.81	0	3.76	Function unknown; probably involved in cellular metabolism, possibly in a degradation pathway.
Rv0943c	Rv0943c	0	0	1.01101	0	2.67	5.77	0	3.88
Rv0950c	Rv0950c	-1.30865	-1.74048	0	0	4.26	6.48	2.71	0
Rv0952	sucD	0	0	-1.08107	0	0.91	1.98	1.27	2.43
Rv0953c	Rv0953c	1.01588	0	0	0	2.06	4.52	8.18	2.4	Possible Oxido reductase:Function unknown; probably involved in cellular metabolism.
Rv0954	Rv0954	0	1.10814	-0.789525	0	1.13	1.87	1.79	1.99
Rv0955	Rv0955	0	0	-1.14567	0	1.98	3.51	0.88	2.46
Rv0959	Rv0959	0.847225	0	0	0	1.85	4.51	2.85	1.76
Rv0961	Rv0961	-4.37723	0	0	-1.7408	6.99	0	0	8.51
Rv0962c		-1.86996	-1.55663	0	0	0	0	0	0
Rv0963c	Rv0963c	1.06527	0	0	0	5.83	9.06	0	8.07	Cell Wall and Cell Processes
Rv0966c	Rv0966c	0	1.53276	0	0	0	8.96	0	5.25	cell wall and cell processes (See Mazandu and Mulder, 2012)
Rv0970	Rv0970	0	0	-0.918672	0	9.63	11.42	6.83	0
Rv0971c	echA7	0	0	0.979438	0	6.71	11.64	6.84	6.56
Rv0974c	accD2	0.878774	0	0	0	7.19	12.44	7.48	9.66
Rv0975c	fadE13	0.891647	0	0	0	7.56	0	6.63	8.87	Probable acyl-CoA dehydrogenase FadE13
Rv0976c	Rv0976c	1.04794	0	0	0	5.48	7.53	4.9	0	lipid metabolism (See Mazandu and Mulder, 2012)
Rv0978c	PE_PGRS	-4.0645	0	0	0	5.95	0	0	0
Rv0980c	PE_PGRS	-5.52597	0	0	0	8.04	13.18	6.07	5.55
Rv0985c	mscL	-1.05116	-1.12451	0	0	2.02	2.83	3.03	2.37
Rv0990c	Rv0990c	0	0	-1.60437	0	7.08	9.93	3.63	8.74
Rv0994	moeA	-1.82186	0	0	0	2.32	6.47	3.45	1.88
Rv0995	rimJ	1.02168	-1.9082	-1.31573	0	2.8	6.39	1.86	2.38	Acetylates the N-terminal alanine of ribosomal protein S5
Rv0996	Rv0996	0.896843	0	0	0	1.52	3.16	0.95	1.47	cell wall and cell processes
Rv0999	Rv0999	0	0	0	-0.817798	1.51	3.49	1.33	1.69
Rv0999a		0.681335	0	0	0	0	0	0	0
Rv1005c	pabB	-5.92017	-1.8049	0.655041	0	2.77	5.69	2.74	4.5
Rv1006	Rv1006	0	0	1.45976	0	2.73	3.92	6.02	4.85	intermediary metabolism and respiration (See Mazandu and Mulder, 2012)
Rv1007c	metS	0	0	0	-0.933762	2.55	5.22	1.72	5.16
Rv1008	Rv1008	-1.23014	0	0	0	2.12	3.78	1.21	3.94
Rv1013	pks16	0	0	-1.29591	0	0	9.12	2	3.48
Rv1019	Rv1019	0.961124	0	0	0	1.86	2.45	3.64	2.32	Probable transcriptional regulatory protein (probably TetR-family)
Rv1034c	Rv1034c	0	1.16324	0	0	3.97	6.78	1.96	1.54	Possibly required for the transposition of the insertion element IS1560.
Rv1035c	Rv1035c	0	0.850026	0.628946	0	1.87	2.88	1.05	1.7
Rv1039c	PPE	-1.06957	0	0	0	3.05	4.35	2.14	3.97
Rv1043c	Rv1043c	0	0	-1.81628	0	2.75	6.81	1.29	1.38
Rv1045	Rv1045	-1.93396	-3.70009	0	0	1.67	5.27	20.42	2.12
Rv1046c	Rv1046c	-3.82218	0	0	0	2.32	4.11	1.93	0
Rv1047	Rv1047	-3.56405	0	0	0	5.13	5.41	2.06	3
Rv1048c	Rv1048c	0	0	-0.963474	0	2.83	0	0	4.54
Rv1051c	Rv1051c	0	0	-2.81314	0	2.76	5.65	2.32	1.85
Rv1054	Rv1054	0.797934	0	0	0	3.47	12.03	0	3.91
Rv1056	Rv1056	0	0	-1.58055	0	1.43	2.28	0.96	1.91
Rv1060	Rv1060	0.838515	0	0	0	3.57	7.13	2.5	3.82
Rv1064c	lpqV	-0.734407	0	0	0	3.16	6.46	1.51	3.73
Rv1069c	Rv1069c	-0.772927	0	-1.29262	0	2.75	6.33	2.38	3.41
Rv1071c	echA9	1.77289	0	0	0	2.45	4.92	1.61	2.43	lipid metabolism possibly oxidize fatty acids using specific components [catalytic activity
Rv1073	Rv1073	0	0	-2.39456	0	2.38	6.3	1.58	2.37
Rv1074c	fadA3	0	-1.71433	0	0	1.57	3.53	1.47	0.17
Rv1081c	Rv1081c	0	0	-0.623	0	3.13	7.53	0	8.32
Rv1084	Rv1084	0	0	0	-0.793057	3.98	7.48	2	3.15
Rv1086	Rv1086	0	0.756119	0	0	2.79	5.28	1.31	2.44	Catalyzes the first committed step in the synthesis of decaprenyl diphosphate, a molecule which has a central role in the biosynthesis of most features of the mycobacterial cell wall
Rv1092c	coaA	0.73598	0.784646	0	0	2.51	3.85	0.99	1.81
Rv1093	glyA	0	0	-1.37193	0	3.8	3.84	1.39	7.88
Rv1095	phoH2	1.00767	0	0	0	2.59	5.08	2.13	1.97	Probable PHOH-like protein PhoH2 (phosphate starvation-inducible protein PSIH): METABOLISM AND RESPIRATION
Rv1097c	Rv1097c	-1.34266	0	0	0	1.5	5.14	1.46	0
Rv1098c	fum	0	-1.38648	0	0	1.49	3.29	1.12	0
Rv1100	Rv1100	0.887612	0	-1.40717	0	2.64	3.87	1.61	2.42
Rv1101c	Rv1101c	0	0	-2.43718	0	1.84	4.3	1.55	1.61
Rv1102c	Rv1102c	-1.78564	-2.19648	-1.30568	0	3.91	2.77	3.46	0
Rv1103c	Rv1103c	-1.46003	0.692356	-1.40862	0	1.79	6.68	1.29	3.26
Rv1106c	Rv1106c	0	0	1.51472	0	2.03	4.64	2.98	2.6	Oxidizes 3-beta-hydroxysterols using NAD+ as cofactor
Rv1111c	Rv1111c	0	0	-1.2992	0	3.6	5.56	0	4.12
Rv1113	Rv1113	2.20513	0	0	0	2.65	6.96	3.25	3.9	Possible antitoxin VapB32; part of toxin-antitoxin (TA) operon
Rv1114	Rv1114	0	0	-2.31104	0	3.43	8.41	2.05	4.45
Rv1116	Rv1116	-2.71981	-1.1352	0	0	3.29	5.55	1.46	2.58
Rv1118c	Rv1118c	-2.12034	0	0	0	4.22	6.74	1.57	0
Rv1119c	Rv1119c	-1.32	0	0	0	3.93	6.85	2.32	4.79
Rv1124	ephC	0	-1.8396	0	0	2.8	5.71	1.69	2.9
Rv1129c	Rv1129c	0	0.87936	0	0	2.95	5.56	0	2.46	Possible transcriptional regulator protein, similar to Rv0465c|MTV038.09c Mycobacterium tuberculosis
Rv1130	Rv1130	-0.668701	0	0	0	4.54	6.72	1.94	4.25
Rv1132	Rv1132	-1.04736	0	0	0	3.91	6.18	2.15	3.19
Rv1133c	metE	-0.860627	0	0	0	3.14	5.8	2.26	2.21
Rv1135c	PPE	0.837892	0	0	0.849343	1.36	2.91	1.51	1.96
Rv1141c	echA11	0	-2.60468	0	0	2.6	5.21	2.16	2.01
Rv1144	Rv1144	-3.90885	0	0	0	1.2	2.28	0	3.29
Rv1148c	Rv1148c	-2.63755	0	0	0	2.15	6.1	1.53	3.03
Rv1151c	Rv1151c	0	1.31925	-0.911946	0	2.56	6.5	1.07	0.82
Rv1152	Rv1152	0.783194	0	0	0	1.82	2.57	1.05	0.24
Rv1154c	Rv1154c	0	0.612108	0	0	2.5	6.25	1.45	1.42
Rv1155	Rv1155	1.03041	0	0	0	3.45	6.39	2.58	4.8	May be involved in biosynthesis of pyridoxine (vitamin B6) and pyridoxal phosphate. Oxidize PNP and PMP into pyridoxal 5'-phosphate (PLP) [catalytic activity: pyridoxamine 5'-phosphate + H2O + O2 = pyridoxal 5'-phosphate + NH3 + H2O2]
Rv1158c	Rv1158c	0	0	0.614823	0	2.35	2.35	1.62	1.7
Rv1161	narG	0.980141	0	0	0	2.87	4.73	1.86	0	Respiratory nitrate reductase (alpha chain) NarG
Rv1165	Rv1165	0	0	1.34259	0	3.35	5.33	1.91	1.47	probably interacts with the ribosomes in a GTP dependent manner
Rv1168c	PPE	-1.12979	0	0	0	3.84	2.17	4.86	0
Rv1169c	PE	-1.09688	0	0	0	1.52	3.97	0.84	3.84
Rv1176c	Rv1176c	-1.50252	0	0	0	1.38	2.56	0.96	0
Rv1177	fdxC	0.878712	0	0	0	3.81	7.75	0	3.44
Rv1179c	Rv1179c	-1.67757	1.78569	0	0	3.59	6.55	0	7.01
Rv1180	pks3	0.832158	0	0	0	4.06	9.47	3.14	5.5
Rv1182	papA3	0	0	0.90327	0	3	5.11	1.18	1.77	Lipid Metabolism: Predicted to be in the KstR|Rv3574 regulon and to be involved in lipid catabolism (See Kendall et al., 2007 and Van der Geize et al., 2007).
Rv1190	Rv1190	0	0	-0.996173	0	3.6	4.63	1.46	2.88
Rv1193	fadD36	0	0.822401	0	0	1.38	5.32	2.56	2.85	lipid degradation; robable fatty-acid-CoA ligase FadD36 (fatty-acid-CoA synthetase) (fatty-acid-CoA synthase)
Rv1195	PE	1.11407	0	0	1.13675	2.25	5.25	3.08	1.71	PE family protein PE13
Rv1203c	Rv1203c	-0.98722	0	0	0	3.12	7.86	2.53	4.34
Rv1208	Rv1208	0	0	0.686343	0	3.71	5.68	1.55	6.33
Rv1210	tagA	0	0	-0.621396	0	3.47	7.84	3.19	3.85
Rv1212c	Rv1212c	0	-1.05722	0	0	2.79	4.77	1.64	1.69
Rv1215c	Rv1215c	-4.43512	0	0	0	2.87	5.99	1.8	3.96
Rv1218c	Rv1218c	0	1.98321	0	0	2.13	3.3	1.26	0	Thought to be involved in active transport of tetronasin across the membrane (export): tetronasin resistance by an export mechanism. Responsible for energy coupling to the transport system
Rv1221	sigE	-0.742355	0	0	0	2.5	4.17	4.01	1.98
Rv1225c	Rv1225c	-2.13562	0	0	0	1.27	2.59	1.06	1.45
Rv1229c	mrp	-1.13277	0	-1.14036	0	2.91	5.7	1.59	2.01
Rv1231c	Rv1231c	-1.29876	0	0	0	3.16	5.75	1.89	3.79
Rv1232c	Rv1232c	0	-1.28744	0	0	2.89	6.13	0	4.78
Rv1233c	Rv1233c	0	0.961133	0	0	2.18	4.23	1.56	0.97
Rv1235	lpqY	-1.22347	0	0	0	3.02	7.42	1.52	3.35
Rv1241	Rv1241	0	0	0.962495	0	1.62	3.92	1.11	1.94
Rv1244	lpqZ	-1.11121	0	0	0	2.91	5.78	1.87	3.21
Rv1245c	Rv1245c	-3.27044	0	0	0	3.7	4.99	2.18	3.93
Rv1248c	sucA	-1.12441	0	0	0	1.83	3.93	1.19	4.27
Rv1249c	Rv1249c	-1.27164	0	0	0	4.21	7.27	0	4.92
Rv1260	Rv1260	0.785066	0	0	0	3.21	3.96	2.1	2.63
Rv1265	Rv1265	0	0	-1.03515	0	2.53	5.8	2.82	4.89
Rv1267c	embR	0.999476	0	0	0	2.69	5.03	2.05	2.5	Rv1267c, (MT1305, MTCY50.15), len: 388 aa. Probable embR, regulatory protein (see citation below): Involved in transcriptional mechanism. Thought to regulate the biosynthesis of the mycobacterial cell wall arabinan and resistance to ethambutol
Rv1269c	Rv1269c	-1.40923	0	0	0	2.43	4.17	1.72	2.16
Rv1271c	Rv1271c	-3.9938	0	-0.636126	-1.27728	1.68	4.15	1.97	2.28
Rv1273c	Rv1273c	-2.14723	0	0	0	3.11	7.5	0	3.25
Rv1275	lprC	0	0	-1.21468	0	3.61	6.79	0	4.97
Rv1279	Rv1279	0	0	1.72266	0	2.33	4.37	7.69	2.23	probably involved in cellular metabolism, probably electron-transfer-linked.
Rv1280c	oppA	0	0	-1.92973	0	4.9	6.04	2.35	2.42
Rv1282c	oppC	0.788532	0	0	0	2.4	6.38	2.66	3.33
Rv1287	Rv1287	0	0	-1.50535	0	2.32	3.05	1.57	2.97
Rv1291c	Rv1291c	-1.43828	0	-0.64781	0	2.7	4.87	1.89	2.52
Rv1305	atpE	-1.00434	0	0	0	1.85	4.44	5.2	3.2
Rv1309	atpG	0	0.682488	-1.04379	0	4.1	5.46	3.03	2.14
Rv1311	atpC	0	0	0	1.12683	3.38	6.92	3.01	2.09
Rv1312	Rv1312	-0.882472	0	0	0	1.51	0	0	0
Rv1316c	ogt	-1.12195	0	-1.74023	0	4.17	7.15	3.23	3.84
Rv1318c	Rv1318c	-1.21251	0	0	0	1.09	0	0	0
Rv1319c	Rv1319c	0	0	-1.0475	0	2.51	5.76	1.08	3.82
Rv1320c	Rv1320c	-1.60218	0	0	0	1.75	2.79	1.35	0
Rv1322	Rv1322	-3.61587	-2.05533	0	0	3.91	5.32	1.73	2.92
Rv1326c	glgB	0	0	-2.28449	0	2.65	3.14	1.07	2.53
Rv1330c	Rv1330c	0.791764	0	0	1.16159	3.87	7.73	0	2.5
Rv1331	Rv1331	1.24656	0	0	0	1.9	3.71	2.51	2.22	intermediary metabolism and respiration
Rv1333	Rv1333	0.739946	0	-1.20096	0	2.59	3.77	1.77	2.76
Rv1335	Rv1335	-0.909064	-2.58301	0.8079	0	2.23	5.6	1.77	3.65
Rv1348	Rv1348	0	0	0	0.744019	4.23	9.11	2.54	3.22
Rv1350	fabG2	1.05231	0	0	0	3.49	5.32	1.7	2.88	Involved in the fatty acid biosynthesis pathway (first reduction step)
Rv1353c	Rv1353c	-3.72803	-0.80619	0	0	2.58	6.9	0	2.61
Rv1354c	Rv1354c	-2.90944	0	0	0	3.34	8.56	2.08	7.08
Rv1355c	moeY	0	-0.812835	0	0	2.71	5.23	1.49	2.19	intermediary metabolism and respiration
Rv1356c	Rv1356c	-2.04264	0	0	0	2.53	4.95	1.05	1.76
Rv1361c	PPE	-1.08525	0	0	0	1.59	5.79	1.61	0
Rv1362c	Rv1362c	-0.714368	0	0	0	1.88	2.23	1.4	2.07
Rv1367c	Rv1367c	0	-0.869629	0	0	1.24	2.82	1.04	2.18	possibly involved in cell wall biosynthesis
Rv1368	lprF	0.860132	0	0	0	2.29	0	1.29	0
Rv1371	Rv1371	0	0	-1.18691	0	2.91	3.08	2.16	2.31
Rv1372	pks18	0	1.9883	0	0	4.41	7.63	3.38	5.22	lipid metabolism
Rv1375	Rv1375	0	0	-1.25365	0	3.33	5.86	0	3.83
Rv1378c	Rv1378c	0.851404	0	0	0	3.9	7.77	2.58	4.14
Rv1385	pyrF	-0.803142	0	0	0	2.42	3.88	1.61	3.41
Rv1386		0.898579	0	0	0	0	0	0	0	intermediary metabolism and respiration (See Mazandu and Mulder, 2012)
Rv1387		1.06906	0	0	0	0	0	0	0	PPE family protein PPE20: Cell Wall and Cell Processes
Rv1390	Rv1390	-0.95791	0	0	0	1.25	2.11	0	0
Rv1394c	Rv1394c	0	0	-1.28814	0	2.54	4.9	1.91	1.82
Rv1395	Rv1395	0.654427	0	0	0	2.84	6.45	0.98	0
Rv1397c	Rv1397c	0	0	-1.28896	0	3.77	5.2	2.82	2.62
Rv1405c	Rv1405c	0	0	0	-1.17886	2.38	4.32	1.22	1.76
Rv1410c		-1.51317	0	0	0	0	0	0	0
Rv1412	ribC	1.50564	0	0	0	2.92	4.19	2.42	2.87	Involved in riboflavin synthesis. Riboflavin synthase is a bifunctional enzyme complex catalyzing the formation of riboflavin
Rv1416	ribH	-1.38174	0	0	0	1.66	3.61	1.44	0
Rv1419	Rv1419	0	0	0	-0.799374	2.82	6.2	2.08	0
Rv1420	uvrC	0	0	-0.962943	0	4.81	7.46	2.52	5.13
Rv1421	Rv1421	0.881115	0	0	0	3.38	6.02	1.78	2.84
Rv1422	Rv1422	0	0	-2.74843	0	2.38	3.17	1.38	1.66
Rv1424c	Rv1424c	-3.00213	0	0	0	2.88	4	0	2.56
Rv1425	Rv1425	-0.895883	0	0	0	2.39	6.15	0	0
Rv1433	Rv1433	-1.33139	0	0	0	2.39	5.72	2.23	3.06
Rv1435c	Rv1435c	0	0	0.611026	0	2.03	3.72	1.53	3.87
Rv1445c	devB	0	0	-1.19254	0	3.4	5.83	1.51	4.04
Rv1448c	tal	0	0	-1.77593	0	3.43	5.74	0	3.45
Rv1454c	qor	-1.39725	-1.33022	0	0	3.21	8.66	2.26	2.98
Rv1455	Rv1455	0	0	-2.08241	0	2.61	5.48	2.79	3.6
Rv1460	Rv1460	-1.5629	0	0	0	4.62	5.45	1.61	3.85
Rv1463	Rv1463	0	0	0.868304	0	2.17	5.03	2.32	2.18
Rv1465	Rv1465	1.07157	0	0	0.78825	3.61	6.64	2.83	2.38	Possible nitrogen fixation related protein
Rv1470	trxA	-2.2559	0	0	-2.04545	2.85	4.54	1.21	1.73
Rv1475c	acn	0	0	-2.76689	0	3.74	6.11	2.59	3.03
Rv1482c		0.848891	0	0	0	0	0	0	0
Rv1486c	Rv1486c	0.918961	0	0	0	1.62	0	0	0	cell wall and cell processes (See Mazandu and Mulder, 2012)
Rv1491c	Rv1491c	-1.20076	0	0	0	4.74	7.06	1.59	3.65
Rv1492	mutA	0	0	-1.322	0	3.48	5.71	2	4.68
Rv1495	Rv1495	-0.991207	0	0	0	2.33	5.37	1.73	2.15
Rv1498c	Rv1498c	0	0	-1.0159	0	3.15	5.81	2.4	4.99
Rv1499	Rv1499	0	0	-1.48543	0	2.8	4.52	1.32	2.66
Rv1500	Rv1500	0.767416	0	0	0	3.5	7.64	3.01	2.85
Rv1501	Rv1501	-0.807136	0	-0.782131	0	2.71	3.95	1.15	2.75
Rv1505c	Rv1505c	-1.14093	0	0	0	2.4	5.52	1.63	3.28
Rv1506c	Rv1506c	1.07374	0	0	0	1.84	3.32	1.37	0	unknown
Rv1507c	Rv1507c	0	-1.12011	0	0	3.63	6.58	1.73	7.51
Rv1508c	Rv1508c	-2.0237	0	0	0	3.21	4.82	2.06	2.89
Rv1511	gmdA	1.04473	0	0	0	3.46	5.28	2.06	3.11	RT-PCR shows increased expression in M. tuberculosis H37Rv grown in anaerobic non-replicating conditions (See Saxena et al., 2008).
Rv1514c	Rv1514c	0	0	2.19347	0	3.3	4.96	7.75	4.48	intermediary metabolism and respiration (See Mazandu and Mulder, 2012)
Rv1515c	Rv1515c	0	0.838444	0	0	4.88	7.02	0	0	metabolic process methyltransferase activity
Rv1517	Rv1517	0	0	-1.71608	0	3.67	7.19	1.79	3.51
Rv1520	Rv1520	-0.887903	0	0	0	4.33	8.8	1.9	3.36
Rv1521	fadD25	-1.35431	0	0	0	3.01	5.78	2.38	2.23
Rv1522c	mmpL12	0	0	-2.01311	0	3.62	5.99	1.55	2.75
Rv1524	Rv1524	0	0	-1.85613	0	2.26	3.74	1.43	1.74
Rv1528c	papA4	-0.887087	-2.03123	0	0	3.8	0	0	6.02
Rv1530	adh	1.05407	0	0	0	1.89	3.56	1.47	4.37	Catalyzes the reversible oxidation of ethanol to acetaldehyde with the concomitant reduction of NAD
Rv1532c	Rv1532c	-1.57274	0	0	0	4.69	4.93	1.7	3.68
Rv1541c	lprI	-1.65953	1.64281	0	0	3.08	6.15	2.4	3.2
Rv1553	frdB	0.678938	0	0	0	1.33	4.04	0.9	1.94
Rv1557	mmpL6	0	0	0.842476	0	2.25	3.69	2.39	5.97
Rv1564c	glgX	0	0	-1.48999	0	4.23	7.21	3.62	6.11
Rv1565c	Rv1565c	-2.19046	0	0	0	3.67	5.27	2.08	2.99
Rv1567c	Rv1567c	-1.12885	0	0	0	2.17	4.08	1.74	1.67
Rv1568	bioA	0	0	0	-0.760286	3.13	5.07	0	3.42
Rv1575	Rv1575	-1.77983	0	-1.27422	0	5.24	6.5	0	4.44
Rv1576c	Rv1576c	1.03966	0	0	0	2.08	0	0	0	Probable PhiRv1 phage protein: insertion seqs and phages
Rv1580c	Rv1580c	-3.71664	0	0	0	3.73	6.37	2.18	3.92
Rv1587c	Rv1587c	-3.39279	0	0	-0.963049	2.87	8.93	3.15	1.96
Rv1588c	Rv1588c	-2.78065	-5.01617	0	0	2.05	4.82	1.31	1.79
Rv1592c	Rv1592c	-1.25758	0	0	0	3.82	6.08	2.32	2.68
Rv1597	Rv1597	0	0	-1.88235	0	3.25	4.74	2.4	4.55
Rv1599	hisD	0.66987	0	-1.08398	0	3.29	4.44	2.49	4
Rv1600	hisC	0	1.44881	0	0	3.25	7.36	3.35	4.7	Probable histidinol-phosphate aminotransferase HisC1
Rv1605	hisF	0.975631	0	0	0	2.55	3.47	1.69	2.45	metabolism an respiration
Rv1607	chaA	0.981912	0	0	0	1.92	4.74	5.62	2.37	Probable ionic transporter integral membrane protein ChaA
Rv1610	Rv1610	0	0	-1.80064	0	3.01	5.12	1.57	2.85
Rv1614	lgt	0	0	0.693216	0	3.33	6.08	2.23	2.89
Rv1616	Rv1616	0	-4.88353	0	0	3.75	6.3	0	4.47
Rv1619	Rv1619	1.30612	0	0	0	3.48	7.67	1.7	3.84	Cell wall and Cell processes
Rv1621c	cydD	0	0	1.78089	0	2.25	4.66	1.64	3.27	Responsible for energy coupling to the transport system and for the translocation of the substrate across the membrane.
Rv1623c	appC	-1.16237	0	-1.04766	0	2.5	6.1	1.57	4.24
Rv1624c	Rv1624c	-1.51681	0	0.965731	0	1.91	4.55	2.1	3.26
Rv1626	Rv1626	0.95462	0	0	0	1.96	2.73	1.65	0.24	Probable two-component system transcriptional regulator
Rv1628c	Rv1628c	0	0	0.896273	0	1.73	4.1	1.37	1.86
Rv1629	polA	-3.47719	-1.33306	0	0	1.92	3.36	1.39	2.63
Rv1632c	Rv1632c	-1.68058	0	0	0	1.97	3.46	1.3	1.53
Rv1633	uvrB	0	0	-1.56725	0	2.71	5.86	0	4.03
Rv1636	Rv1636	-0.890641	-1.92709	0	0	4.89	7.98	3.55	3.62
Rv1641	infC	0	0	-1.27744	0	3.11	4.32	2.45	4.03
Rv1643	rplT	0	0	-1.34092	0	3.76	5.54	2.84	4.49
Rv1656	argF	0	0	0	-0.990886	2.38	2.82	1.36	0
Rv1657	argR	-0.896057	-0.954236	0	0	2.88	5.59	0	3.01
Rv1663	pks17	0	0	-1.68103	0	3.33	7.46	0	3.04
Rv1664	pks9	0	0	0.815853	0	3.79	5.33	2.07	5.32	PapA3 Is an Acyltransferase Required for Polyacyltrehalose Biosynthesis in Mycobacterium tuberculosis
Rv1668c	Rv1668c	0.745292	0	0	0	2.72	5.16	1.52	2.1
Rv1670	Rv1670	0	-1.46523	0	0	3.09	8.13	0	3.99
Rv1671	Rv1671	0.715181	0	-2.2093	0	1.87	4.71	1.43	4.54
Rv1679	fadE16	-0.781541	0	0	0	2.83	6.3	2.54	4.67
Rv1682	Rv1682	-2.33598	0	0	0	2.63	5.8	2.23	3.39
Rv1685c	Rv1685c	-1.41931	0	0	0	3.41	6.07	1.76	3.59
Rv1686c	Rv1686c	0.771176	0	-1.49787	0	2.34	3.64	1.34	2.14
Rv1687c	Rv1687c	0	0	-0.674878	0	2.58	6.41	0	3.65
Rv1690	lprJ	0.795978	0	0	0	3.5	6.01	2.64	3.81
Rv1692	Rv1692	0	0	-1.31546	0	3.57	4.61	1.62	2.18
Rv1695	Rv1695	0	-1.14263	0	0	3.38	3.49	1.64	7.13
Rv1704c	cycA	-0.932818	0	-1.52651	0	1.73	2.94	1.71	0
Rv1709	Rv1709	-1.00452	0	0	0	2.43	5.22	1.52	2.71
Rv1713	Rv1713	0	0.950454	1.30535	0	2.57	3.98	1.51	0
Rv1715	fadB3	0	0	0	-1.25645	2.49	5.46	1.34	3.12
Rv1721c	Rv1721c	-0.941962	0	0	0	1.94	3.12	1.55	3.52
Rv1724c	Rv1724c	-1.33375	0	0	0	3.04	3.79	1.64	3.24
Rv1726	Rv1726	1.07204	0	-1.72197	0	3.17	7.3	5.22	6.99	Probable oxidoreductase
Rv1727	Rv1727	-1.73986	-1.37065	-0.798069	0	1.93	3.27	1.37	2.99
Rv1729c	Rv1729c	-1.67076	0	0	0	3.88	5.45	0	2.75
Rv1730c	Rv1730c	-1.07418	0	0	0	3.71	5.26	0	2.88
Rv1732c	Rv1732c	-2.05456	-0.982962	0	0	6.3	8.33	10.63	3.57
Rv1735c	Rv1735c	0	-1.54089	0	0	1.56	3.61	13.69	1.58
Rv1738	Rv1738	0	0	-1.15042	0	2.25	6.23	20	2.42
Rv1744c	Rv1744c	-1.54326	0	0	0	2.91	5.55	4.95	3.75
Rv1745c	Rv1745c	-2.65739	0	0	0	2.5	5.5	2.07	4.15
Rv1749c	Rv1749c	1.54341	-1.59695	0	0	2.71	3.83	1.92	3.07	cell wall and cell processes (See Mazandu and Mulder, 2012)
Rv1750c	fadD1	0	-0.85669	0	0	0	0	0	2.74	lipid degradation: FadD1
Rv1751	Rv1751	0.804241	0	0	0	2.92	5.42	2.28	2.88
Rv1753c	PPE	-3.13381	0	-1.72127	-1.23754	3.86	8.65	0	3.39
Rv1755c	plcD	-1.32666	0	0	0	3.29	5.68	2.46	3.3
Rv1758	Rv1758	0.858153	0.832638	-2.02446	0.713397	3.13	4.64	1.23	3.21
Rv1760	Rv1760	-2.74064	0	0	0	4.79	5.32	1.75	3.35
Rv1770	Rv1770	1.50899	0	0	1.51173	1.82	3.55	1.11	2.62	Function unknown
Rv1773c	Rv1773c	0	0	0.676931	0	3.05	5.08	4.16	5.81
Rv1776c	Rv1776c	-1.11851	0	0	0	1.35	2.57	3.15	0
Rv1777	Rv1777	1.18548	0	0	0	3.25	6.55	0	4.38	Cytochromes P450 are a group of heme-thiolate monooxygenases. They oxidize a variety of structurally unrelated compounds, including steroids, fatty acids, and xenobiotics.
Rv1780	Rv1780	-1.78502	0	0	0	5.82	5.87	2.94	7.47
Rv1781c	Rv1781c	-3.5503	-3.95388	-3.44137	0	2.56	6.46	1.46	2.87
Rv1783	Rv1783	0	0	-2.29191	0	2.38	4.05	1.81	2.44
Rv1788	PE	-2.31851	0.959688	0	0	2.46	3.77	1.24	2.09
Rv1789	PPE	0.852714	0	0	0	2.17	4.11	1.75	2.14
Rv1790	PPE	0	0	0	0.652476	1.75	3.41	1	1.99
Rv1795	Rv1795	0.944794	0	0	1.10044	3.7	8.64	2.56	4.28	ESX conserved component EccD5. ESX-5 type VII secretion system protein. Probable membrane protein: ESAT6 family
Rv1797	Rv1797	0	0	0.974627	0	2.12	5.73	3.61	2.28
Rv1807	PPE	0	0.891101	0	0	3.74	6.74	0	3.58
Rv1814	Rv1814	-3.99435	0	0	0	3.31	3.55	1.95	2.82
Rv1815	Rv1815	0	0	-2.37484	0	2.58	3.85	2.69	4.04
Rv1816	Rv1816	0.698954	0	0	0	2.31	3.63	2.16	3.93
Rv1820	ilvG	-1.05487	0	-3.47163	0	1.66	3.13	1.3	2.49
Rv1822	pgsA2	-2.4469	0	-2.35142	0	1.95	3.06	1.99	2.57
Rv1823	Rv1823	0	-0.844427	0	0	1.51	3.82	1.78	2.06	cell wall and cell processes (See Mazandu and Mulder, 2012)
Rv1825	Rv1825	0	0	1.00272	0	3.28	6.38	0	4.14
Rv1833c	Rv1833c	0	0	0	-1.21458	2.6	4.84	1.74	0
Rv1834	Rv1834	0.723577	0.879561	0	0	3.11	5.59	3.17	2.64
Rv1838c	Rv1838c	-3.32504	0	0	-1.11187	3.46	4.87	1.86	3.46
Rv1839c	Rv1839c	0	-1.43659	0	0	1.81	4.07	1.52	2.53
Rv1841c	Rv1841c	0	-2.5902	0	0	1.38	3.8	1.25	2.42
Rv1842c	Rv1842c	-1.34846	0	0	0	0.88	1.25	1.21	0
Rv1847	Rv1847	-2.12948	0	0	0	2.5	6.59	1.57	4.25
Rv1854c	ndh	-2.08724	-3.4494	-2.05508	0	2.96	5.91	2.69	2.77
Rv1855c	Rv1855c	0	0	0	0.923217	1.9	3.53	1.29	2.44
Rv1858	modB	0	0	0.807588	0	2.93	4.8	2.01	3.99	responsible for the translocation of the substrate across the membrane
Rv1862	adhA	0.69213	0	0	0	3.98	7.34	2.15	4.11
Rv1875	Rv1875	0	-1.3922	0	0	3.2	5.01	1.65	4.39
Rv1878	glnA3	-2.97621	0	-1.04996	0	2.67	4.19	1.21	2.07
Rv1880c	Rv1880c	-1.13584	0	0	0	3.83	4.32	1.74	3.24
Rv1882c	Rv1882c	0.9095	0	0	0	4.07	6.47	2.53	4.6	Probable short-chain type dehydrogenase/reductase
Rv1883c	Rv1883c	0.850925	0	0.799398	0	2.81	6.89	4.71	2.51
Rv1885c	Rv1885c	-0.752597	0	0	0	2.48	5.83	2.13	4.33
Rv1887	Rv1887	0	0.919138	0	0	3.2	5.02	2.3	4.36
Rv1888c	Rv1888c	-1.229	0	0	0	3.57	8.22	2.72	3.94
Rv1891	Rv1891	0	1.02649	0	0	3.26	5.37	3.01	1.81	Predicted to be in the SenX3|Rv0490-RegX3|Rv0491 regulon (See Parish et al., 2003).
Rv1894c	Rv1894c	0	-1.6505	0	0	2.74	4.67	2.33	3.52
Rv1896c	Rv1896c	0	0	2.03983	0	1.82	3.22	1.12	1.59	lipid metabolism (See Mazandu and Mulder, 2012)
Rv1898	Rv1898	-1.45558	0	0	0	3.56	5.24	4.53	3.79
Rv1899c	lppD	-3.27946	0	0	0	4.34	5.61	0	0
Rv1900c	lipJ	0	0	-0.935104	0	2.51	4.41	1.58	5.32
Rv1903	Rv1903	0	0	-0.961637	0	3.29	5.88	0	4.01
Rv1913	Rv1913	-0.916841	0	0	0	1.91	4.21	1.27	3.23
Rv1918c	PPE	0.889344	0	0	0	2.66	7.6	3.05	3.08
Rv1920	Rv1920	-2.93303	0	0	-0.810361	1.3	2.11	0.91	1.61
Rv1922	Rv1922	0	0.889253	0	0	3.46	5.35	0	1.87
Rv1926c	Rv1926c	-1.88278	0	-1.59199	0	2.08	4.2	1.29	1.83
Rv1933c	fadE18	-2.35265	-0.989768	0	0	3.31	3.98	2.79	5.74
Rv1935c	echA13	-1.10671	0	0	0	3.37	7.96	2.82	2.43
Rv1937	Rv1937	0	-1.02056	0	0	3.24	5.85	2.15	1.78
Rv1939	Rv1939	0	-2.43263	0	0	2.57	4.17	1.51	4.67
Rv1943c	Rv1943c	-1.28572	0	0	0	3.58	0	2.7	0
Rv1946c	lppG	-2.01389	0	0	0	3.11	5.11	3.17	2.62
Rv1950c	Rv1950c	0	1.47592	0	0	2.64	5.35	1.35	2.4	virulence, detoxification, adaptation (See Mazandu and Mulder, 2012)
Rv1957	Rv1957	-2.08519	0	0	0	3.9	5.01	1.68	4.16
Rv1963c	Rv1963c	0.875207	0	0	0	3.88	7.63	0	4.32
Rv1966	mce3	0	-3.81316	0	0	3.72	7.42	2.71	4.39
Rv1968	Rv1968	0	-2.01435	0	0	2.15	3.09	1.29	3.39
Rv1975	Rv1975	-1.12568	0	0	0	3.12	4.16	0	1.91
Rv1976c	Rv1976c	1.33842	0	0	0	3.09	5.47	1.31	3.67	cell wall and cell processes
Rv1982c	Rv1982c	-0.719675	0	1.5437	0	4.02	7.6	2.79	3.74
Rv1983	PE_PGRS	-0.634668	0	0	0	3.31	5.76	4.59	3.89
Rv1987	Rv1987	-1.60499	0	0	0	2.11	4.71	1.98	3.29
Rv1989c	Rv1989c	0	0	0.679801	0	3.02	5.41	2.42	3.78
Rv1992c	ctpG	0	0	0	-1.09826	2.49	8.41	1.31	0
Rv1996	Rv1996	0.833942	0	0	0	4.47	9.57	2.58	4.13
Rv2001	Rv2001	-1.55233	0	-2.62804	-0.726133	4.19	7.67	0	4.68
Rv2004c	Rv2004c	0	0	0.664966	0	2.25	2.77	1.31	2.84
Rv2006	otsB	-1.82269	0	0	0	3.04	4.3	1.64	2.59	See Galagan et al., Fig. 3
Rv2014	Rv2014	0	0	0	0.77898	2.2	2.29	1.88	2.53
Rv2016	Rv2016	-3.45702	0.771193	0	0	1.49	3.63	1.68	1.09
Rv2032	Rv2032	0	0	-0.930217	0	2.95	10.17	2.86	5.11
Rv2043c	pncA	-3.50553	0	0	0	1.71	5.07	1.42	0
Rv2044c	Rv2044c	0	0	0	0.892877	3.93	6.53	3.45	4.66
Rv2055c	rpsR2	-2.43912	-2.77839	0	0	4.23	7.28	0	5.17
Rv2067c	Rv2067c	-0.732451	0	0	0	2.73	5.23	1.52	0
Rv2069	sigC	-3.1206	0	0	0	2.68	4.66	1.31	2.28
Rv2072c	cobL	-1.90254	0	0	0	4.27	5.58	0	4.64
Rv2073c	Rv2073c	0	-1.30085	0	0	2.18	5.7	7.49	0
Rv2075c	Rv2075c	0	-1.24475	0	0	2.87	7.41	1.64	3.15
Rv2081c	Rv2081c	-1.94055	0	0	0	1.62	6.02	8.08	4.01
Rv2088	pknJ	0	0	0.594679	0	1.58	4.03	1.01	0
Rv2091c	Rv2091c	0	0	-3.05918	0	4.23	7.43	2.86	0
Rv2100	Rv2100	-0.649309	-0.814198	0	0	3.79	4.54	1.29	3.39
Rv2107	PE	0	0	-0.838029	0	3.45	7.61	2.22	3.95
Rv2108	PPE	0.85591	0	0	0	3.37	10.21	0	4.67
Rv2111c	Rv2111c	0	0	-3.01582	0	2.35	5.86	2.93	3.48
Rv2113	Rv2113	0	1.03661	0	1.71543	2.57	5.72	0	2.63
Rv2117	Rv2117	-3.18795	0	0	0	3.36	4.04	4.31	4.26
Rv2122c	hisI	0	0	0.683701	0	2.92	6.68	2.53	2.6
Rv2123	PPE	-1.83774	0	0	0	4.09	7.23	2.69	4.23
Rv2124c	metH	0	-2.16584	0	0	2.8	4.52	1.42	1.74
Rv2125	Rv2125	0	0	0	-0.785002	2.81	5.2	2.28	2.72
Rv2130c	cysS2	-1.92061	0	-0.965277	0	1.7	3.09	1.01	1.24
Rv2132	Rv2132	-0.911061	0	0	0	2.91	5.06	1.57	2.95
Rv2133c	Rv2133c	-1.37474	0	0	0	1.45	3.49	1.7	2.24
Rv2134c	Rv2134c	0	1.09315	0	0	1.95	3.24	2.03	3.15	intermediary metabolism and respiration
Rv2137c	Rv2137c	0.74092	0	-0.815805	1.13118	2.35	6.3	2.18	3.73
Rv2140c	Rv2140c	-1.24341	0	0	0	4.51	7.32	2.81	5.66
Rv2143	Rv2143	-0.93433	0	0	0	3.87	9.13	0	2.26
Rv2145c	wag31	1.86761	0	0	0	4.8	6.51	2.79	0	Function unknown but corresponds to antigen 84 of Mycobacterium tuberculosis (wag31) (see Hermans et al., 1995). Role in Cell wall biosynthesis
Rv2150c	ftsZ	0	0	0.782891	0	2.91	4.55	1.94	2.88	Essential for cell division. It is thought that the intracellular concentration of FTSZ protein is critical for productive septum formation in mycobacteria.
Rv2151c	ftsQ	0	-1.74742	-1.46021	0	2.67	3.51	1.94	2.97
Rv2155c	murD	0	-1.22624	0	0	2.47	6.16	0	5.77
Rv2158c	murE	0	0	-2.00066	0	4.03	7.14	3.24	4.86
Rv2159c	Rv2159c	0	0	-1.40567	0	3.26	6.04	3.12	6.95
Rv2161c	Rv2161c	1.29283	0	-0.834816	0	2.75	5.57	2.05	3.83	shows some similarity to protein involved in lincomycin production and to other M. tuberculosis proteins e.g. Rv0953c, Rv0791c, Rv0132c, Rv2951c, Rv1855c.
Rv2164c	Rv2164c	0.992378	0	0	0	1.68	2.34	1.78	1.03	Probable conserved proline rich membrane protein
Rv2172c	Rv2172c	0.930671	0	0	0	2.73	5.64	2.08	2.7	Conserved protein
Rv2180c	Rv2180c	-1.56113	0	0	0	2.88	4.41	1.32	2.3
Rv2185c	Rv2185c	1.57596	0	0	0	3.13	5.72	0	2.63	lipid metabolism
Rv2188c	Rv2188c	-2.6995	0	0	-0.717606	1.43	2.82	1.98	1
Rv2190c	Rv2190c	0	0	0	0.790711	3.17	4.49	2.31	2.33
Rv2193	ctaE	-1.60094	0	0	0	2.06	7.28	8.61	2.13
Rv2195	qcrA	0	0	-1.21246	0	3.76	8.04	2.75	3.7
Rv2200c	ctaC	0	0	-0.958277	0	3.41	4.96	0	3.38
Rv2203	Rv2203	-1.96712	0	0	0	4.15	8.73	2.12	5.82
Rv2204c	Rv2204c	0	-1.2341	0	0	3.77	7.21	2.83	3.51
Rv2217	lipB	1.02635	0	0	0	2.64	5.49	4.91	3.42	Lipoate biosynthesis
Rv2218	lipA	0	0	-0.759404	0	2.37	6.07	1.66	2.29
Rv2221c	glnE	0	0	-1.17428	0	2.42	4.24	2.03	3.48
Rv2227	Rv2227	-1.77445	0	0	0	2.67	4.94	0	4.66
Rv2231c	cobC	0	0	-0.679191	0	2.37	4.41	1.92	3.2
Rv2237	Rv2237	-0.956196	0	0	0	3.09	5.84	3.95	3.92
Rv2239c	Rv2239c	0.914238	0	0	0.831345	2.2	2.86	2.61	2.27	cell wall and cell processes (See Mazandu and Mulder, 2012)
Rv2240c	Rv2240c	-2.595	0	-2.97001	0	3.27	6.42	1.11	4.58
Rv2244	acpM	0.762368	0	0	0	3.23	3.41	4.12	2.29
Rv2245	kasA	0	0	-2.44741	0	3.11	7.05	2.35	3.43
Rv2249c	glpD1	1.12784	0	0	0	1.68	4.02	1.77	1.87	Involved in aerobic respiration and oxidation of glycerol. Reduces an acceptor and generates glycerone phosphate from Sn-glycerol 3-phosphate. Possibly play a role in metabolism of riboflavin, FAD,FMN
Rv2250c	Rv2250c	0.839344	0	0	0	2.07	4.42	1.36	2.24
Rv2253	Rv2253	0	0.738157	0	0	3.2	6.16	1.83	2.96	cell wall and cell processes
Rv2254c	Rv2254c	0	0	0.777457	0.636428	2.75	2.89	1.84	3.11
Rv2256c	Rv2256c	0	0	1.19483	0	1.67	2.68	1.7	1.61
Rv2260	Rv2260	0	0	-0.833902	0	2.44	4.3	3.49	3.85
Rv2261c	Rv2261c	-0.850319	0	0	0	2.18	4.22	3.45	2.44
Rv2270	lppN	-3.88289	0	0	0	2.14	2.89	1.31	2.12
Rv2275	Rv2275	-1.10516	0	0	0	2.68	6.21	0	3.63
Rv2280	Rv2280	0	-2.05259	0	0	1.55	3.29	1.22	2.49
Rv2288	Rv2288	0.894402	0	0	0	4.7	3.92	1.28	3.03	cell wall and cell processes (See Mazandu and Mulder, 2012)
Rv2289	cdh	0	0	1.09887	0	3.21	6.24	0	2.34
Rv2291	sseB	-0.943654	0	0	0	2.19	4.45	3.99	2.24
Rv2295	Rv2295	0.96434	0	0	0	3.69	7.4	0	0.54	intermediary metabolism and respiration (See Mazandu and Mulder, 2012)
Rv2296	Rv2296	0	-2.03051	1.02586	0	3.37	6.49	5.53	4.48
Rv2303c	Rv2303c	-4.96897	-3.30246	0	-3.00715	1.49	2.55	1.25	2.54
Rv2304c	Rv2304c	0	0	-0.957465	0	2.01	2.99	1.02	3.13
Rv2320c	rocE	1.00299	0	-1.78573	0	2.07	3.16	1.62	3.21	Thought to be involved in transport of cationic amino acid (especially arginine and ornithine) across the membrane. Responsible for the translocation of the substrate across the membrane
Rv2326c	Rv2326c	0	-1.45699	0	0	1.61	2.38	1.34	1.95
Rv2331	Rv2331	-1.69218	0	0	0	3.92	6.98	3.07	4.43
Rv2336	Rv2336	-0.908362	0	0	0	3.86	6.32	1.54	3.01
Rv2338c	moeW	0.827242	0	0	0	4.05	5.06	1.49	3.25
Rv2340c	PE	1.27314	0	0	0	3.03	4.49	4.54	2.55	Functio unknown PEPGRS family protein
Rv2350c	plcB	0	0	-0.928955	0	1.85	2.43	1.12	2.22
Rv2358	Rv2358	-1.11105	0	0	0	2.35	3.68	0.84	2.27
Rv2360c	Rv2360c	0	-1.10574	-0.85893	0	3.41	6.76	2.09	3.89
Rv2361c	Rv2361c	0	0	-1.29838	0	4.17	7.89	2.31	0
Rv2363	amiA2	0	0	-0.78038	0	4.3	6.99	2.43	4.78
Rv2364c	bex	0	0	-0.805363	0	2.8	4.42	1.29	3.01
Rv2365c	Rv2365c	-0.758621	0	0	0	2.99	4.11	1.62	2.97
Rv2367c	Rv2367c	0	0	-2.14657	0	2.29	3.79	1.89	3.33
Rv2368c	phoH	-0.948562	0	0	0	1.65	4.45	1.58	3.2
Rv2373c	dnaJ2	0	0	-1.36493	0	2.89	5.21	2.27	2.84
Rv2375	Rv2375	-2.99629	0	0	0	1.92	2.97	1.37	2.28
Rv2378c	mbtG	0	0	-0.644512	0	3.65	5.4	0	3.07
Rv2384	mbtA	0	0	-0.966942	0	4.15	7.29	1.61	3.79
Rv2388c	hemN	0.865188	0	0	0.778535	3.19	4.96	1.93	2.65
Rv2391	nirA	0.962853	0	0	0.815742	4.31	5.64	2.36	5.39	Catalyzes the reduction of sulfite to sulfide, in the biosynthesis of sulfur-containing amino acids and co-factors
Rv2401	Rv2401	-2.0123	0	-1.23011	0	2.73	6.31	0	2.32
Rv2402	Rv2402	0	1.20178	0	0	2.74	6.32	1.29	4.17	glucan 1,4-alpha-glucosidase activity polysaccharide metabolic process
Rv2403c	lppR	0	0	-0.921816	0	1.49	2.95	1.59	0
Rv2408	PE	-3.46136	0	0	0	4.01	5.69	1.71	4.24
Rv2415c	Rv2415c	0.707844	0	0	0	4.07	7.58	2.72	2.28
Rv2421c	Rv2421c	1.51312	0	0	0	2.59	3.67	1.85	3.36	Involved in NAD biosynthesis; catalyzes the reversible adenylation of nicotinate mononucleotide
Rv2422	Rv2422	1.42131	0	0	0	3.04	4.34	2.4	4.77	Hypothetical protein
Rv2425c	Rv2425c	0	0	-1.41221	0	4.33	7.17	0	3.93
Rv2428	ahpC	-1.50845	0	0	0	3.79	6.71	2.67	2.79
Rv2429	ahpD	-2.92276	0	0	0	4.73	6.99	2.65	3.39
Rv2438c	Rv2438c	0	-1.21874	0	0	3.7	6.7	2.52	2.9
Rv2443	dctA	1.87195	0.917497	0	0	2.08	2.82	0.98	1.83	Involved in the transport of dicarboxylates such as succinate, fumarate, and malate from the periplasm across the inner membrane. Responsible for the translocation of the substrate across the membrane
Rv2448c	valS	1.15952	0	-2.59178	0	1.98	5.17	1.37	1.09	Involved in translation mechanisms
Rv2449c	Rv2449c	0	0	-1.87108	0	1.84	4.02	12.7	1.91
Rv2451	Rv2451	-2.26114	0	0	0	5.67	9.12	0	0
Rv2453c	Rv2453c	-1.16773	-1.0592	0	0	3.5	7.75	1.99	3.77
Rv2455c	Rv2455c	0	0	-0.922583	0	4.89	6.88	0	3.36
Rv2457c	clpX	0.815591	0	0	0.771142	4.31	7.45	5.44	0
Rv2463	lipP	0	0	-0.8437	0	2.36	3.7	3.01	3.59
Rv2464c	Rv2464c	-1.3768	0	0	0	2.27	2.82	2.83	3.68
Rv2465c	rpi	-1.00777	0	0	0	1.2	2.5	0.89	2.03
Rv2467	pepD	0.993224	0	0	0.917478	3.15	5.26	0	2.67	Aminopeptidase with broad substrate specificity to several peptides (could preferentially cleave leucine, arginine and lysine in peptide-bond-containing substrates).
Rv2469c	Rv2469c	-1.53609	0	0	0	2.85	4.14	7.33	1.54
Rv2471	Rv2471	0.860195	0	0	0	1.53	2.36	1.83	2.44
Rv2478c	Rv2478c	0	0	1.12041	0	2.06	3.53	1.33	1.86
Rv2488c	Rv2488c	0.650943	0	0	0	2.26	3.84	1.47	3.17
Rv2491	Rv2491	0	0	0	0.775649	2.52	4.93	0	6.24
Rv2493	Rv2493	-1.12609	-1.59076	0	0	2.72	4.75	1.73	2.06
Rv2498c	citE	0	0	-1.30926	0	2.93	5.41	1.58	2.2
Rv2500c	fadE19	0	1.37529	0	0	3.36	5.73	3.26	3.37	Function unknown, but seems involved in metabolism of small branched-chain fatty acids and macrolide antibiotic production. Catalyses the alpha, beta-dehydrogenation of acyl-CoA esters and transfer electrons to ETF, the electron transfer protein
Rv2505c	fadD35	0	-1.49785	-1.9939	0	3.73	7.54	1.66	8.16
Rv2507	Rv2507	-1.53295	0	0	0	2.96	4.54	1.9	2.56
Rv2515c	Rv2515c	0.946326	-1.29855	2.97401	0	1.83	4.16	1.66	3.35	Predicted to be in the RelA|Rv2583c regulon (See Dahl et al., 2003).
Rv2520c	Rv2520c	-1.35336	0	0	0	1.22	1.5	1.13	1.31
Rv2524c	fas	0	0	0.841655	0	3.42	6.3	2.14	3.16	See Galagan et al., Fig. 3
Rv2526	Rv2526	0	0	0.866275	0	2.73	2.97	1.04	2.2
Rv2537c	aroD	-3.03419	0	0	0	2.34	5.58	1.93	3.74
Rv2539c	aroK	0	-2.76888	0	0	2.29	3.53	1.9	1.39
Rv2542	Rv2542	-0.736456	0	0	0	2.31	4.96	1.98	2.8
Rv2543	lppA	0	0	-1.1541	0	1.61	4.34	1.25	2.6
Rv2544	lppB	0	-7.59033	0	0	1.87	3.49	1.32	1.39
Rv2547	Rv2547	0	-1.69556	0	0	3.95	7.87	3.03	3.35
Rv2548	Rv2548	-2.22802	0	0	0	3.58	5.51	2.3	3.54
Rv2552c	aroE	-0.679869	0	0	0	2.12	3.14	1.26	2.98
Rv2555c	alaS	0.850904	0	0	0	3.98	10.27	2.75	4.46
Rv2557	Rv2557	0	0	-1.41679	0	2.47	3.59	5.75	0.99
Rv2559c	Rv2559c	0	-1.04165	0	0	2.22	2.76	2.62	3.58
Rv2562		0	-0.994987	0	0	0	0	0	0
Rv2565	Rv2565	-1.89539	0	0	-1.2565	2.87	5.7	2.57	4.42
Rv2566	Rv2566	0	0	-0.811238	0	3.63	9.23	3.62	4.08
Rv2569c	Rv2569c	0	0	-1.03705	-0.882386	2	3.62	0	3.49
Rv2575	Rv2575	-1.03736	0	0	0	2.66	7.31	9.48	2.08
Rv2578c	Rv2578c	0	-1.73074	0	0	3.07	6.6	2.01	3.77
Rv2585c	Rv2585c	0	0	0.79899	0	1.95	4.9	2.19	4.67	A Lipoprotein; DNA microarrays show increased expression in M. tuberculosis H37Rv in BALB/c mice compared to SCID mice, after 21 days of infection (See Talaat et al., 2004).
Rv2590	fadD9	0	-1.27782	-2.95121	0	3.58	5.36	3.76	6.48
Rv2596	Rv2596	-0.911108	0.74811	0	0	3.38	5.81	1.62	3.51
Rv2597	Rv2597	0	-2.76521	-0.70082	0	2.27	4.55	2.15	2.46
Rv2602	Rv2602	-0.79125	0	0	0	3.49	6.46	2.41	5.55
Rv2603c	Rv2603c	0.870645	0	0	0	4.96	8.12	2.61	7.69
Rv2604c	Rv2604c	0	0	-0.72968	0	1.91	4.73	1.53	2.33
Rv2607	pdxH	0.987504	0	0	0	4.04	6.67	2.84	3.47	involved in biosynthesis of pyridoxine (vitamin B6) and pyridoxal phosphate.
Rv2608	PPE	-0.90373	0	0	0	3.44	5.41	2.48	5.38
Rv2609c	Rv2609c	0	0	0	-0.617513	1.59	4.03	1.59	4.04
Rv2610c	Rv2610c	0	0.931046	0	0	1.91	3.28	1.13	2.3	lipid metabolism
Rv2611c	Rv2611c	0	-1.22731	0	0	2.72	6.64	1.8	2.35
Rv2616	Rv2616	0	0	-2.51156	0	1.81	2.52	1.15	2.94
Rv2625c	Rv2625c	0	0.883453	0	0	1.35	2.68	1.9	0	Predicted to be in the DosR|Rv3133c regulon, in M. tuberculosis 1254 (See Voskuil et al., 2003).
Rv2628	Rv2628	-1.57553	0	0	0	2.38	4.51	0.97	2.02
Rv2631	Rv2631	0	-2.65645	0	0	2.17	3.43	1.9	2.45
Rv2632c	Rv2632c	-1.00874	0	-0.898256	0	1.6	2.85	1.51	2.36
Rv2634c	PE_PGRS	0	-3.28521	0	0	1.3	1.91	1.19	1.11
Rv2636	Rv2636	0	0	-1.71062	0	3.17	5.31	1.73	3.52
Rv2641	Rv2641	0.918513	0	-1.5181	0	1.88	2.04	1.08	1.55	Cadmium inducible protein CadI: Predicted to be in the RelA|Rv2583c regulon (See Dahl et al., 2003).
Rv2645	Rv2645	0	0	-2.19687	0	3.15	4.75	2.22	3.34
Rv2646	Rv2646	0	0	-1.29509	0	3.96	7.06	1.2	2.37
Rv2650c		0	-3.61101	0	0	0	0	0	0
Rv2653c	Rv2653c	0	0	-1.03048	0	2.27	3.2	1.54	3.24
Rv2655c	Rv2655c	-4.02308	-1.69773	0	-1.2425	2.99	4.11	3.18	8.48
Rv2660c	Rv2660c	-1.46301	0	0	0	3.05	9.17	0	4.71
Rv2667	clpX'	0.713729	0	0	0	3.42	5.27	3.87	0
Rv2669	Rv2669	-0.690362	0	0	0	4.83	5.69	2.79	4.67
Rv2670c	Rv2670c	0	0	0.689829	0	2.74	6.64	2.36	3.23
Rv2673	Rv2673	0	0	-1.33645	0	1.87	4.9	1.19	3.88
Rv2677c	hemY'	0	0	-0.961589	0	2.27	4.92	2.65	5.05
Rv2678c	hemE	-1.92571	0	0	0	1.58	4.79	1.31	2.14
Rv2681	Rv2681	0	0	-1.3785	0	2.13	4.88	2.51	4.23
Rv2682c	dxs	-0.835802	0	0	0	1.89	2.57	0.97	1.91
Rv2683	Rv2683	0	-0.858017	0	0.874466	2.42	7.38	2.47	2.42
Rv2685	arsB	0	0	-1.14835	0	3.59	5.61	0	3.1
Rv2690c		-2.17887	-1.55246	0	0	0	0	0	0
Rv2692	trkB	0.645002	0	0	0	3.34	6.33	2.98	3.74
Rv2696c	Rv2696c	0	-1.54813	1.17735	0	2.58	4	1.61	2.47
Rv2697c	dut	-0.690509	0	0	0	3.66	5.96	2.29	0
Rv2703	sigA	0	-1.11086	-1.46756	0	2.94	7.12	2.81	4.18
Rv2707	Rv2707	0	0.707687	0	0	4.1	6.47	3.22	1.98	Probable conserved transmembrane alanine and leucine rich protein
Rv2708c	Rv2708c	0	0	-0.714825	0	6.68	6.61	5.44	5.48
Rv2712c	Rv2712c	-0.829911	0	0	0	1.45	2.24	1.1	1.15
Rv2720		-0.914713	-2.92879	0	0	0	0	0	0
Rv2722	Rv2722	-4.12108	0	0	-1.82177	7.03	7.97	6.22	6.54
Rv2723	Rv2723	-1.54379	0	-1.34846	0	4.96	9.97	2.15	4.2
Rv2725c	hflX	0	-1.29347	-1.81136	0	4.26	4.98	0	1.82
Rv2728c	Rv2728c	0	-1.81091	0	0	3.56	4.22	3.82	4.81
Rv2729c	Rv2729c	0	-0.847381	0	0	3.43	7.34	0	2.43	integral membrane alanine valine and leucine rich protein
Rv2735c	Rv2735c	0	0	-1.02467	0	3.62	18.01	3.22	3.55
Rv2738c	Rv2738c	0	-1.36551	0	0	1.23	3.91	3.6	2.7
Rv2740	Rv2740	0	0	0.707311	0	2.27	4.6	2.91	3.71
Rv2741	PE_PGRS	0	0	-2.14631	0	5.49	7.79	3.18	7.14
Rv2742c	Rv2742c	-2.53355	0	0	0	2.02	2.01	1.5	1.22
Rv2747	Rv2747	-1.92645	0	0	0	0	0	0	5.26
Rv2748c	ftsK	-2.91145	0	0	0	1.67	3.84	2.71	2.68
Rv2750	Rv2750	-1.03282	0	0	0	3.53	6.71	2.95	2.82
Rv2757c	Rv2757c	0	0.781653	0	0	5.87	9.41	5.44	8.74	Possible toxin VapC21; virulence, detoxification, adaptation; Predicted to be in the SenX3|Rv0490-RegX3|Rv0491 regulon (See Parish et al., 2003).
Rv2759c	Rv2759c	0	0	-0.989714	0	5.67	0	0	8.36
Rv2765	Rv2765	-3.01104	0	-0.936782	0	4.04	6.32	1.54	4.06
Rv2771c	Rv2771c	0	-1.69971	0	0	2.56	4.96	8.5	3.41
Rv2774c	Rv2774c	-0.832435	0	-1.40142	0	2.49	6.95	2.85	4.6
Rv2779c	Rv2779c	0	0	0.795594	0	3.67	6.42	0	2.96
Rv2780	ald	0	0	-1.43566	0	6.05	7.02	2.95	3.27
Rv2781c	Rv2781c	-1.23073	0	0	0	1.6	2.93	1.19	1.71
Rv2783c		0	0	0	-0.849678	0	0	0	0
Rv2787	Rv2787	-1.84835	0	0	0	3.52	4.91	1.33	2.57
Rv2790c	ltp1	1.36756	0	0	0	3.21	5.19	1.25	2.54	Possibly catalyzes the transfer of a great variety of lipids between membrane
Rv2796c	lppV	0	0	-1.26149	0	2.3	3.79	0.78	2.25
Rv2801c	Rv2801c	0	0	-0.704597	0	2.26	3.45	1.54	2.43
Rv2804c	Rv2804c	-1.60767	0	0	0	2.1	3.57	1.81	1.8
Rv2806	Rv2806	-1.00484	0	0	0	2.17	2.74	1.85	2.79
Rv2811	Rv2811	0	-1.48441	0	0	7.62	6.26	2.05	5.07
Rv2813	Rv2813	-1.17829	0	0	-1.1297	3.69	9.2	1.33	3.69
Rv2817c	Rv2817c	-2.53274	0	0	0	4.64	6.95	2.99	0
Rv2821c	Rv2821c	1.28322	0	0	0	2.69	4.22	2.19	2.59	virulence, detoxification, adaptation (See Mazandu and Mulder, 2012)
Rv2826c	Rv2826c	-0.871872	0	0	0	1.91	2.67	1.31	1.38
Rv2853	PE_PGRS	-0.79552	0	-1.25571	0	2.63	3.86	5.6	3.81
Rv2860c	glnA4	0	0	-0.886151	0	3.87	7.46	2.63	5.33
Rv2868c	gcpE	-1.12249	0	0	0	2.87	4.52	1.47	2.6
Rv2875	mpt70	-1.75477	0	0	0	1.04	2.75	0	2.92
Rv2877c	Rv2877c	0.747833	0	-1.07205	0	2.37	5.91	0	3.15
Rv2885c	Rv2885c	0	0	-2.18887	0	2.09	4.86	4.73	2.3
Rv2889c	tsf	0	2.6895	0	0	3.72	6.3	1.69	6.09	Associates with the EF-TU.GDP complex and induces the exchange of GDP to GTP, it remains bound to the aminoacyl-tRNA. EF-TU.GTP complex up to the GTP hydrolysis stage on the ribosome.
Rv2890c	rpsB	-1.02352	0	0.938009	0	3.35	5.93	2.43	3.88
Rv2894c	xerC	-1.09312	0	0	0	4.17	9.39	2.76	3.22
Rv2896c	Rv2896c	0	0.627148	0	0	4.38	4.66	2.36	3.93	information pathways (See Mazandu and Mulder, 2012)
Rv2897c	Rv2897c	0	0.610839	0	0	1.92	3.9	1.17	2.91	cell wall and cell processes (See Mazandu and Mulder, 2012)
Rv2898c	Rv2898c	0	-2.56407	-0.917276	0	2.27	3.35	1.29	2.98
Rv2904c	rplS	1.76586	0	0	0	1.19	1.95	1.93	0.88	may play a role in the structure and function of the aminoacyl-tRNA binding site.
Rv2908c	Rv2908c	0.661934	0	0	0	2.64	4.78	1.67	3
Rv2909c	rpsP	0	0	-1.03687	0	3.43	4.26	2.22	3.93
Rv2919c	glnB	0.760837	0	-1.83153	0	1.48	3.64	6.46	1.96
Rv2928	tesA	0.73855	-1.09472	0	0	2.05	3.95	4.52	0.61
Rv2929	Rv2929	-1.00841	0	0	0	3.55	6.18	0	2.35
Rv2930	fadD26	0.89126	0	0	0	3.56	6.99	2.63	2.27	Involved in phthiocerol dimycocerosate (dim) biosynthesis, possibly by activating substrates for the PPS polyketides synthase.
Rv2934	ppsD	1.02572	0	0	0	5.23	5.14	3.11	7.02	Involved in phenolpthiocerol and phthiocerol dimycocerosate (dim) biosynthesis: extension with methylmalony CoA (partial reduction).
Rv2938	drrC	-2.53383	0	0	-1.50611	3.34	7.76	2.21	3.97
Rv2940c	mas	0.665217	-1.57209	0	0	2.21	4.3	1.47	2.03
Rv2942	mmpL7	0	0	-3.02766	0	3.98	7.97	2.9	4.31
Rv2943	Rv2943	0.644089	0	0	0	2.92	4.69	2.8	3.88
Rv2948c	fadD22	0	0.755652	-1.26499	0	2.19	7.06	1.51	3.17
Rv2954c	Rv2954c	-2.01779	0	0	0	3.17	5.91	2.01	3.52
Rv2957	Rv2957	1.41601	0	0	0	3.9	3.88	1.97	6.75	Function unknown; probably involved in cellular metabolism
Rv2960c	Rv2960c	-1.47912	0	0	0	3.04	5.8	1.73	2.87
Rv2964	purU	0	0.79329	0	0	3.08	4.29	0.95	2.6	intermediary metabolism and respiration; Involved in de novo purine biosynthesis
Rv2972c	Rv2972c	-1.45468	0	0	0	2.75	5.83	2.15	3.07
Rv2978c	Rv2978c	0	0	-1.1451	0	4.19	5.41	1.14	2.41
Rv2979c	Rv2979c	0.955866	0	0	0	4.08	6.18	1.96	5	Prevents the cointegration of foreign DNA before integration into the chromosome: Probable Resolvase
Rv2980	Rv2980	0	0	-4.00973	0	3.55	5.35	1.94	3.16
Rv2983	Rv2983	0	0	0.696268	0	3.23	7.26	0	2.51
Rv2984	ppk	0.675703	0	0	0.978135	3.44	5.05	0	4.23
Rv2987c	leuD	0	0	0	-1.03275	5.8	9.51	0	4.18
Rv2989	Rv2989	0	1.2988	-0.919463	0	1.52	4.91	1.74	1.62
Rv2995c	leuB	-0.76584	0	-1.00987	0	2.65	4.79	1.36	2.56
Rv3003c	ilvB	-0.738774	0	0	0	3.56	7.58	2.55	0
Rv3006	lppZ	0	0	-1.46874	0	3.49	3.14	1.16	3.38
Rv3007c	Rv3007c	-2.38766	0	0	0	1.16	3.25	2.2	1.73
Rv3009c	gatB	-1.37406	0	0	0	2.42	4.08	1.47	3.56
Rv3016	lpqA	-1.05811	0	0	0	2.9	3.31	1.68	3.45
Rv3021c	PPE	0	0	0.985383	0	2.35	5.11	2.73	4.03
Rv3024c	Rv3024c	0.707659	0	-0.90986	0	1.95	4.86	1.67	2.49
Rv3028c	fixB	0	0	0	-0.719511	2.05	4.65	4.88	2.56
Rv3032	Rv3032	0	0	0	-0.839288	3.26	6.57	0	2.76
Rv3034c	Rv3034c	0	0.870551	0	0	2.57	7.12	1.81	2.49	Function unknown; possibly involved in cellular metabolism
Rv3038c	Rv3038c	0	0	-0.822571	0	2.27	8.92	1.68	3.67
Rv3041c	Rv3041c	0	1.16729	0	0	2.77	4.75	1.41	2.76	active transport of undetermined substrate (possibly iron) across the membrane. Responsible for energy coupling to the transport system
Rv3045	adhC	0	0	-0.809167	0	3.05	6.25	0	1.61
Rv3046c	Rv3046c	-3.9597	0	0	0	2.12	2.78	1.75	3.35
Rv3055	Rv3055	1.34681	0	-0.775462	0	1.71	6.22	0	2.49	Possible transcriptional regulatory protein (probably TetR-family)
Rv3057c	Rv3057c	0	0	-1.84963	0	2.7	5.91	2.06	3.72
Rv3060c	Rv3060c	0.890924	0	0	0	2.95	4.98	2.12	3.03	Probable transcriptional regulatory protein (probably GntR-family)
Rv3061c	fadE22	0	0	0.690404	0	2.84	5.45	0	2.16
Rv3062	ligB	-0.929553	0	0	0	2.86	6.52	2.25	4.24
Rv3063	cstA	0	0	-1.48382	0	2.55	4.72	2.03	4.18
Rv3068c	pgmA	-2.44039	0	0	0	3.99	3.04	1.95	2.4
Rv3076	Rv3076	2.46145	0	0	2.14814	2.94	5.48	2.06	3.57	intermediary metabolism and respiration
Rv3077	atsF	0	0.612288	0	0	3.2	7.14	1.44	3.53	cellular metabolism
Rv3081	Rv3081	-0.90744	0	0	0	2.93	6.25	2.31	0
Rv3082c	virS	0	0	-1.73343	0	2.71	5.51	0	2.79
Rv3083	Rv3083	0.910534	0	0	0	4.34	8.54	1.95	3.73	possible oxidoreductase involved in cellular metabolism.
Rv3090	Rv3090	-1.1375	0	0	0	1.15	1.73	0.81	1.97
Rv3096	Rv3096	0	1.11564	0	0	1.09	2.38	1.76	1.19	Prediction based on GO and InterPro: intermediary metabolism and respiration (See Mazandu and Mulder, 2012)
Rv3099c	Rv3099c	0	0	-1.24197	0	2.61	3.48	1.6	2.7
Rv3105c	prfB	0	0	-1.65026	0	2.41	7.48	1.27	4.91
Rv3107c	Rv3107c	0.799515	0	0	0	3.57	6.52	2.5	4.97
Rv3108	Rv3108	-4.03242	0	0	-2.04249	2.3	2.78	0.47	1.2
Rv3109	moaA	0	0	0	1.01107	4.14	4.86	3.68	2.09
Rv3110	moaB	-1.27379	0	0	0	3.35	6.05	0	2.81
Rv3121	Rv3121	-1.174	0	0	0	2.74	6.44	0	2.79
Rv3122	Rv3122	1.03154	0	0	0.914445	1.75	3.85	9.68	2.34	May be involved in biosynthesis of pyridoxine (vitamin B6) and pyridoxal phosphate. Oxidize PNP and PMP into pyridoxal 5'-phosphate (PLP) [catalytic activity: pyridoxamine 5'-phosphate + H2O + O2 = pyridoxal 5'-phosphate + NH3 + H2O2]
Rv3124	Rv3124	0	0	-1.92228	0	2.48	5.36	2.14	3.14
Rv3126c	Rv3126c	-1.07136	0	-0.734599	-0.998619	2.93	4.86	1.12	2.72
Rv3136	PPE	-1.13143	0	0	0	3.86	0	9.36	5.5
Rv3138	pflA	0	-1.02038	0	0	1.85	2.84	0.9	2.31
Rv3142c	Rv3142c	0	0	-1.27689	0	3.04	5.12	1.77	4.23
Rv3143	Rv3143	-3.16104	0	0	0	2.23	5.32	2.52	1.46
Rv3149	nuoE	2.68038	0	0	0	3.86	5.84	1.78	3.92
Rv3159c	PPE	-2.0806	0	0	0	2.13	4.07	2.91	3.79
Rv3168	Rv3168	-4.50659	0	0	0	2.11	5.06	1.29	2.58
Rv3173c	Rv3173c	0.85121	0	0	0	3.97	9.9	2.38	3.79
Rv3177	Rv3177	-2.21854	0	0	0	3.56	8.53	2.99	6.87
Rv3178	Rv3178	-2.07105	0	0	0	2.91	7.33	3.25	2.62
Rv3179	Rv3179	0	0	0.771467	0	2.75	8.15	1.72	3.44
Rv3180c	Rv3180c	0	-1.20927	0	0	3.06	4.98	1.56	3.08
Rv3181c	Rv3181c	-0.849944	2.50859	0	0	1.37	4.7	0	1.75
Rv3189	Rv3189	0.739263	0	0	0	3.95	4.21	2.87	2.12
Rv3190c	Rv3190c	-1.04281	0	-1.13344	0	1.95	2.81	1.64	2.86
Rv3196	Rv3196	0	0	-1.71789	0	2.18	3.55	1.31	3.14
Rv3199c	Rv3199c	-1.78558	0	0	-1.07305	1.54	5.27	0	1.32
Rv3203	lipV	-1.30064	0	0	0	4.25	9.76	1.53	4.14
Rv3204	Rv3204	-1.29967	0	0	0	2.89	6.65	1.04	3.01
Rv3206c	moeZ	-2.04393	0	-0.921326	-1.25026	4.04	3.63	1.81	2.65
Rv3209	Rv3209	-1.7358	0	0	0	1.69	4.76	1.26	2.55
Rv3210c	Rv3210c	0	0	0	-1.11935	1.17	2.2	1.12	0.86
Rv3211	rhlE	0	0	0	-1.69214	3.76	8.11	3.77	2.17
Rv3213c	Rv3213c	1.0011	0	0	0	2.4	2.77	1.81	1.99	Possible SOJ/para-related protein
Rv3216	Rv3216	-0.917689	0	-2.13657	0	1.81	2.16	0.99	0.9
Rv3218	Rv3218	-1.43529	-6.29791	0	-0.99169	3.57	6.74	0	3.45
Rv3225c	Rv3225c	0	0	0	0.745035	4.33	6.09	2.3	15.09
Rv3235	Rv3235	-3.22227	0	0	0	3.62	7.13	0	2.79
Rv3236c	kefB	0	0	-0.801473	0.808512	2.51	6.25	2.07	2.3
Rv3238c	Rv3238c	-1.88775	0	0	0	1.48	3.56	4.81	3.06
Rv3241c	Rv3241c	0	0	-0.849017	0	1.84	5.66	2.6	2.09
Rv3247c	tmk	0.913368	0.996807	0	0	3.28	3.84	2.5	2.81	Thymidylate kinase Tmk (dTMP kinase) (thymidylic acid kinase) (TMPK)
Rv3252c	Rv3252c	0	0	-2.52109	0	2.95	3.77	1.97	2.28
Rv3254	Rv3254	0	0	0.788134	0	2.61	6.45	2.58	0
Rv3259	Rv3259	0	-0.646306	0	0	2.87	5.49	3.02	2.17
Rv3262	Rv3262	1.42185	0	-1.48109	0	4.93	4.54	2.74	5.77	Required for coenzyme F420 production: involved in the conversion of FO into F420.
Rv3265c	wbbL	0	0	0	-0.860399	1.94	6.54	0	3.69
Rv3267	Rv3267	0.607022	0	0	0	6.13	8.66	5.5	0
Rv3271c	Rv3271c	-1.23069	0	0	0	10.61	9.1	0	3.99
Rv3275c	purE	-1.25078	0	0	0	7.3	11.01	3.62	6.12
Rv3276c	purK	-0.957295	0	0	0	2.64	4.64	1.12	3.18
Rv3277	Rv3277	-1.75664	0	0	0	1.77	3.74	1.43	4.25
Rv3278c	Rv3278c	-2.93815	0	0	0	3	3.92	1.98	2.52
Rv3279c	birA	0	0	0.967572	0	7.32	8.4	6.64	5.92
Rv3280	accD5	-0.843307	0	0	-0.71702	3.86	5.63	2.62	4.37
Rv3281	Rv3281	0.876	0	-0.726317	0	0.72	2.8	0.84	2
Rv3290c	lat	-1.08325	-1.57382	0	0	2.75	5.02	4.29	2.64
Rv3297	nei	0	0	-2.80068	0	2.23	6.49	1.3	2.05
Rv3305c	amiA	0	0	0	0.855355	2.15	5.8	1.97	1.49
Rv3309c	upp	-2.12772	0	0	0	2.18	5.12	2.88	4.12
Rv3310	Rv3310	0.908519	0	0	0	4.03	9	3.33	6.28	Involved in cellular metabolism: acting on ester bonds
Rv3311	Rv3311	-0.872709	0	0	0	1.83	4.54	4.75	3.76
Rv3317	sdhD	0	0	-0.803382	0	1.69	4.2	5	2.24
Rv3319	sdhB	0	0	-2.10853	0	1.42	3.38	0	2.91
Rv3320c	Rv3320c	-1.97141	0	0	0	2.77	4.86	0	2.76
Rv3323c	gphA	-1.04437	-2.91443	0	0	4.53	6.21	1.96	4.24
Rv3324c	moaC3	0	0	-0.808782	0	2.79	4.98	1.33	2.65
Rv3327	Rv3327	0	-2.11083	0	0	2.91	3.92	3.3	4.26
Rv3329	Rv3329	0	0.891827	0	0	3.01	3.67	2.26	3.6
Rv3331	sugI	0	0	-1.33904	0	2.08	2.48	1.03	1.66
Rv3334	Rv3334	-1.10768	0	0	0	4.42	5.37	3.36	5.85
Rv3338	Rv3338	0	0	-0.856722	0	3.65	4.57	3.42	4.23
Rv3345c	PE_PGRS	-0.914925	2.14355	-2.59409	0	4.12	7.9	5.81	0
Rv3346c	Rv3346c	-1.69086	0.927572	0	0	2.1	4.45	1.6	2.21
Rv3348	Rv3348	-1.93687	0	0	0	1.91	2.12	0.57	1.61
Rv3354	Rv3354	-1.42777	0	0	0	2.71	3.52	1.3	2.64
Rv3358	Rv3358	0	0	-0.924342	0	2.81	3.41	4.08	5.38
Rv3360	Rv3360	-2.0335	-1.37641	0	0	3.53	3.24	0.91	1.66
Rv3365c	Rv3365c	-1.72097	0	0	0	3.87	8.15	1.79	4.01
Rv3369	Rv3369	0.80683	0	0	0	4.68	6.97	3.37	3.95
Rv3378c	Rv3378c	0	0.716808	0	0	2.88	3.71	2.22	0.99	Produces isotuberculosinol (nosyberkol) from halimadienyl diphosphate. Production of tuberculosinol has also been shown by some
Rv3385c	Rv3385c	0	1.0601	0	0	5.82	5.37	0	2.16	Possible antitoxin VapB46
Rv3390	lpqD	-2.60888	0	0	0	2.62	6.06	1.49	2.6
Rv3393	iunH	0	0	-0.681976	0	2.83	4.43	1.59	3.55
Rv3396c	guaA	0	0	-1.0017	0	2.54	5.22	1.46	2.84
Rv3400	Rv3400	0.930936	0	0	0	3.29	7.65	2.24	4.19	metabolism and respiration
Rv3402c	Rv3402c	-1.00774	0	0	0	2.49	4.2	1.23	2.01
Rv3403c	Rv3403c	0	0	0.707585	0	4.21	5.59	0	2.16
Rv3406	Rv3406	0	0	1.61047	0	3.28	5.47	2.94	5.08	involved in cellular metabolism.
Rv3408	Rv3408	-1.20864	0	0	0	1.96	3.03	1.29	1.66
Rv3413c	Rv3413c	-0.986732	0	0	0	2.82	4.07	1.25	3.33
Rv3416	whiB3	-1.22871	0	-1.07533	0	3.43	5.93	1.47	3.3
Rv3417c	groEL1	0	0	-1.71681	0.748835	4.72	7.28	3.15	0
Rv3419c	gcp	0.929822	0	0	0	3.62	6.59	1.51	3.55	essential for in vitro growth on cholesterol; by sequencing of Himar1-based transposon mutagenesis (See Griffin et al., 2011)
Rv3421c	Rv3421c	1.87998	0	0	0	1.78	4.53	2.1	3.26	intermediary metabolism and respiration (See Mazandu and Mulder, 2012)
Rv3422c	Rv3422c	1.09178	0	0	0	1.63	8.83	0	0	intermediary metabolism and respiration (See Mazandu and Mulder, 2012)
Rv3429	PPE	-2.71783	0	0	0	6.01	5.92	0	3.31
Rv3436c	glmS	0.760596	0	0	0	3.02	6.46	2.69	3.84
Rv3437	Rv3437	0	0	0.845899	0	3.01	6.89	2.56	4.77
Rv3439c	Rv3439c	0.804616	0	0	0	2.91	5.66	2.34	2.07
Rv3442c	rpsI	0	0.87105	0	0	4.33	7.08	3.47	3.93	This protein is one of the assembly proteins of the 50S ribosomal subunit.
Rv3445c	Rv3445c	1.23295	0	0	0	1.81	4.6	0	2.61	ESAT-6 like protein EsxU
Rv3451	Rv3451	-1.16979	0	0	0	2.73	3.85	2.32	1.33
Rv3452	Rv3452	0.744475	0	0	0	3.22	5.78	2.66	4.37
Rv3458c	rpsD	0	0	-1.55783	0	2.49	7.72	1.19	2.2
Rv3462c	infA	0	-2.2062	0	0	2.36	3.42	3.35	2.19
Rv3465	rmlC	0	0	1.54978	0	4.37	6.86	0	3.1	nvolved in dTDP-L-rhamnose biosynthesis, within the O antigen biosynthesis pathway of lipopolysaccharide biosynthesis: conversion of dTDP-4-keto-6-deoxy-D-glucose to dTDP-4-keto-rhamnose [catalytic activity: dTDP-4-dehydro-6-deoxy-D-glucose = dTDP-4-dehyd.踜Ⴆfiº
Rv3477	PE	0	0	-1.7372	0	1.8	4.48	3.19	2.13
Rv3479	Rv3479	0	0	-1.41349	0	1.9	4.76	1.66	2.77
Rv3485c	Rv3485c	0.767106	0	0	0	2.02	5.52	1.18	2.53
Rv3487c	lipF	2.76347	0	-1.06568	0	3.16	6.02	2.98	2.99	Function unknown; lipolytic enzyme involved in cellular metabolism
Rv3492c	Rv3492c	0.717488	0	0	0	1.1	2.03	7.36	1.96
Rv3498c	Rv3498c	-0.999113	-1.99662	0	0	1.8	2.69	1.29	1.81
Rv3499c	mce4	0.905075	0	-1.53716	0	2.36	4.74	2.09	3.99	Mce-family protein Mce4A: predicted to be invloved in Lipid metabolism: Predicted to be in the KstR|Rv3574 regulon and to be involved in lipid catabolism (See Kendall et al., 2007 and Van der Geize et al., 2007).
Rv3502c	Rv3502c	0	0	0	-1.19809	3.02	5.59	2.57	4.61
Rv3504	fadE26	0	0.813688	0	0	1.48	1.82	0.79	1.32	Lipid degradation: Probable acyl-CoA dehydrogenase FadE26
Rv3506	fadD17	0	0	-1.59203	0	3.3	7.07	2.58	3.43
Rv3507	PE_PGRS	-1.33101	0	0	0	3.59	6.94	2.94	5.73
Rv3513c	fadD18	0	-0.756544	0	0	3.48	5.88	2.88	3.63	Lipid degrardation: Rv3513c product-Probable fatty-acid-CoA ligase FadD18 (fragment) (fatty-acid-CoA synthetase) (fatty-acid-CoA synthase)
Rv3516	echA19	0	-2.30663	0	0	1.91	4.14	1.36	1.92
Rv3518c	Rv3518c	0	0	-1.53022	0	4.24	6.53	0	5.25
Rv3519	Rv3519	-3.70796	0	0	-1.97594	2.46	4.39	2.25	2.58
Rv3525c	Rv3525c	-0.695827	-2.68373	-1.81319	0	3.52	3.9	2.31	3.45
Rv3528c	Rv3528c	0.900385	0	0	0	2.38	4.54	1.13	0	MT-complex-specific genomic island (See Becq et al., 2007).
Rv3529c	Rv3529c	0	0	-0.799876	0	1.7	6.19	0	3.35
Rv3539	PE	-0.968492	0	0	0	4.22	4.72	1.48	3.26
Rv3543c	fadE29	0	1.00022	0	0	2.09	3.25	2.15	1.98	involved in lipid degradation.
Rv3545c	Rv3545c	-1.85723	0	0	0	1.45	2.64	1.33	2.93
Rv3547	Rv3547	-2.73191	0	0	0	2.25	6.04	2.39	1.89
Rv3550	echA20	0	0	-3.83171	0	2.98	5.91	0	4.1
Rv3552	Rv3552	0	-2.6554	0	0	1.5	3.2	1.17	1.65
Rv3568c	Rv3568c	0.868842	0	0	1.00555	1.52	2.03	1.58	3.05
Rv3570c	Rv3570c	0.934756	0	0	0	1.57	1.44	0.94	0	Lipid Metabolism: Predicted to be in the KstR|Rv3574 regulon and to be involved in lipid catabolism (See Kendall et al., 2007 and Van der Geize et al., 2007).
Rv3575c	Rv3575c	0	0	-1.18356	0	1.58	5	1.54	2.2
Rv3580c	cysS	0	-1.59201	0	0	1.69	5.07	2.45	3.81
Rv3583c	Rv3583c	0.900376	0	0	0	4.72	6.06	9.3	3.22
Rv3585	radA	0.937195	1.37336	0	0.821932	4.01	5.7	1.68	3.96	DNA repair protein RadA (DNA repair protein SMS): DNA damage dependent
Rv3588c	Rv3588c	0	-1.75911	0	0	5.22	4.04	1.37	4.78
Rv3594	Rv3594	-1.30429	-1.11279	0	0	2.06	3.09	0.97	1.99
Rv3598c	lysS	0.858141	0	0	0	4.01	8.74	0	5.22
Rv3601c	panD	0	1.14699	0	0	4.63	3.16	1.47	2.11	Involved in pantothenate biosynthesis
Rv3604c	Rv3604c	0	0.862139	0	0	3.83	7.14	2.71	4.07	cell wall and cell processes
Rv3605c	Rv3605c	0	0	0.697503	0	2.37	3	5.11	3.11
Rv3607c	folX	-1.0281	0	0	0	2.45	3.92	2.18	1.91
Rv3610c	ftsH	-2.19163	0	0	0	2.98	5.33	2.72	4.68
Rv3612c	Rv3612c	0	0.864951	-2.51937	0	3	6.08	1.42	2.59
Rv3617	ephA	0	0	-1.10554	0	3.22	3.9	2.02	4.94
Rv3624c	hpt	0	-1.39112	0	0	2.52	3.47	2.16	2.06
Rv3625c	mesJ	0	0	-0.901438	0	1.7	3.87	5.57	1.79
Rv3628	ppa	0	0	0	0.76831	2.73	4.8	1.82	1.97
Rv3629c	Rv3629c	-1.39282	0	0	0	1.18	3.28	12.8	1.78
Rv3632	Rv3632	0	0.938503	0	0	3.67	5.38	0	3.51
Rv3634c	rmlB2	-1.09799	0	0	0	3.27	5.61	1.45	4.12
Rv3641c	fic	0	0	-0.85347	0	1.27	2.41	1.36	2.31
Rv3645	Rv3645	-2.09267	0	0	0	3.25	3.47	3.08	4.51
Rv3658c	Rv3658c	0	-1.06706	0	0	1.98	4.66	3.09	3.07
Rv3662c	Rv3662c	-2.53326	0	-2.00408	0	3.18	3.75	1.36	2.29
Rv3663c	dppD	0.829344	0	0	0	2.39	2.43	2.14	2.31
Rv3665c	dppB	0	0	0.709231	0	1.62	4.4	2.59	2.34
Rv3668c	Rv3668c	-2.76994	0	0	0	1.67	6.58	1.88	4.31
Rv3679	Rv3679	1.55143	0	0	1.09753	1.88	4.17	0	3.06	Anion-transporting ATPase; supposedly catalyzes the extrusion of undetermined anions
Rv3680	Rv3680	0	0	-1.92979	0	4.36	5.28	2.82	2.96
Rv3681c	whiB4	0	0	-0.634876	0	2.79	6.08	1.98	3.05
Rv3685c	Rv3685c	0	0	-1.85036	0	1.57	3.4	2.85	2.15
Rv3686c	Rv3686c	0	-1.19895	-2.29574	0	3.33	10.06	2.32	5.62
Rv3687c	Rv3687c	0	0	-1.88437	0	4.67	8.98	0	3.66
Rv3688c	Rv3688c	0.84272	0	0	0	1.19	2.65	3.92	1.89
Rv3691	Rv3691	-3.1424	0	0	0	4.14	4.82	2.59	2.74
Rv3694c	Rv3694c	-1.00513	-2.66899	0	0	1.94	3.21	2.13	3.36
Rv3696c	glpK	-2.01328	0	0	0	2.59	3.2	1.27	1.85
Rv3697c	Rv3697c	0	-1.3004	-2.16495	0	2.29	1.98	0	1.32
Rv3702c	Rv3702c	0	0	-2.7807	0	2.27	3.32	0.96	2.19
Rv3708c	asd	0	-0.796621	0	0	2.77	4.26	1.03	2.38	intermediary metabolism and respiration
Rv3710	leuA	0	0	-2.13998	0	3.89	6.39	2.24	3.1
Rv3717	Rv3717	-0.965159	0	0	0	3.32	6.61	3.45	4.44
Rv3723	Rv3723	0	0	-0.67622	0	2.75	4.35	3.03	5.1
Rv3727	Rv3727	-1.15367	0	0	0	2.02	4.72	2.19	1.93
Rv3728	Rv3728	0	0	-1.17973	0	3.05	3.27	0	0
Rv3734c	Rv3734c	1.00916	0	0	0.93184	2.11	6.35	2.08	1.97	lipid metabolism: May be involved in synthesis of triacylglycerol: Putative triacylglycerol synthase (diacylglycerol acyltransferase) Tgs2
Rv3735	Rv3735	0	0	0	-0.685037	1.19	2.2	1.38	1.51
Rv3740c	Rv3740c	-2.55851	0	0	-2.51676	1.82	2.8	1.99	2.64
Rv3742c	Rv3742c	-2.0502	0	0	0	2.15	0	0	0
Rv3746c	PE	1.35134	0	0	0	2.9	3.69	0	4.2	Predicted to be in the Rv1404 regulon (See Golby et al., 2008).
Rv3749c	Rv3749c	-2.12085	0.886875	0	0	2.89	7.13	1.35	1.88
Rv3750c	Rv3750c	-0.973389	0	-1.76571	0	2.77	3.31	2.56	3.02
Rv3754	tyrA	-0.882909	1.02323	0	0	3.38	4.55	2.01	7.03
Rv3755c	Rv3755c	-1.03152	0	0	0	2.99	4.65	0	2.73
Rv3758c	proV	0	0	0	1.02997	1.78	4.73	1.15	2.5
Rv3760	Rv3760	-1.28229	-1.12988	0	0	1.67	2.16	2.22	3.54
Rv3762c	Rv3762c	0	-3.84491	0	0	1.14	2.27	5.84	1.33
Rv3765c	Rv3765c	0	-1.35779	0	0	1.24	1.52	1.41	1.29
Rv3766	Rv3766	0	-0.822377	0	0	1.83	3.23	6.2	5.12
Rv3767c	Rv3767c	0	0	-2.6383	0	1.69	3.84	1.61	2.74
Rv3771c	Rv3771c	0	0	-1.34681	-0.922527	2.03	3.11	1.14	2.49
Rv3773c	Rv3773c	-3.01712	0	0	-0.793196	2.8	7.82	1.94	3.79
Rv3775	lipE	0	0	-2.03388	0	2.06	4.71	0	1.84
Rv3792	Rv3792	0	0	0.917685	0	2.13	3.07	1.07	1.93
Rv3795	embB	-1.24222	0	0	0	2.53	6.43	1.57	2.72
Rv3796	atsH	-1.14846	0	0	0	2.96	5.89	0	4.41
Rv3797	fadE35	-1.5782	0	0	0	5.29	6.64	2.95	4.16
Rv3801c	fadD32	0	0	-0.993118	0	3.81	8.4	3.5	4.31
Rv3802c	Rv3802c	0	0	-3.20499	0	1.53	3.3	1.61	2.66
Rv3804c	fbpA	0	0	0.669398	0	1.93	3.81	3.87	2.1
Rv3805c	Rv3805c	0	0	-1.43031	0	1.54	2.35	1.38	1.19
Rv3806c	Rv3806c	0	1.12872	0	0	2.65	6.57	2.09	3.19	Involved in arabinogalactan synthesis
Rv3808c		0	0	0.756158	0	0	0	0	0
Rv3809c	glf	0.791403	0	0	0	3.76	7.98	7.03	4.27
Rv3811	csp	0	0	-1.59235	0	2.01	3.15	1.55	2.38
Rv3812	PE_PGRS	0	0.783631	0	0	2.36	5.38	2.86	4.31	Thought to be involved in virulence.
Rv3816c	Rv3816c	-3.1427	0	0	0	1.44	2.61	0.83	1.77
Rv3820c	papA2	-1.5431	0	-1.01424	0	3.2	4.8	2.38	2.84
Rv3822	Rv3822	-1.77133	0	0	0	2.76	3.79	2.9	2.49
Rv3829c	Rv3829c	0	0	-0.777686	0	2.11	4.23	0	1.58
Rv3831	Rv3831	-1.45826	0	-1.58115	0	2.87	5.04	1.22	1.95
Rv3832c	Rv3832c	-1.56326	0	0	-1.04861	1.34	0	0	0
Rv3835	Rv3835	0	1.28453	0	0	1.35	2.75	2.56	1.91	Cell Wall and Cell Processes
Rv3838c	pheA	0	0	-1.6588	0	1.68	1.76	0	2.32
Rv3840	Rv3840	-1.45039	0	-0.76812	0	1.4	3.05	1.42	1.08
Rv3848	Rv3848	0	-4.25844	-1.89137	0	4.07	6.7	0	2.7
Rv3852	hns	0	0	-0.895726	0	3.31	5.37	2.24	2.44
Rv3858c	gltD	0	0	0.908376	0	2.83	3.82	1.27	2.38	Glutamate Biosynthesis
Rv3864	Rv3864	3.07418	0	0	0	2.64	4.33	1.5	1.83
Rv3870	Rv3870	-0.804918	0	0	0	2.68	6.91	2.03	3.29
Rv3871	Rv3871	-0.711698	0	0	0	2.46	4.49	4.47	4.73
Rv3873	PPE	0	0	0.902635	0	4.4	5.96	2.24	4.98
Rv3875	esat6	0.669811	0	0	0	3.08	4.53	2.48	2.62
Rv3879c	Rv3879c	0	-1.49505	0	0	4.6	10.83	0	3.61
Rv3880c	Rv3880c	0.892795	0	0	1.23013	2.4	3.4	1.9	3.37	ESX-1 secretion-associated protein EspL
Rv3884c	Rv3884c	0	0	-2.34546	0	2.01	7.97	1.32	1.71
Rv3890c	Rv3890c	0.8581	0	0	0	2.8	2.47	1.66	2.78
Rv3891c	Rv3891c	-1.43555	-3.01528	0	0	5.53	6.58	6.4	0
Rv3893c	PE	0	0	-1.12495	0	5.27	8.54	3.2	3.61
Rv3895c	Rv3895c	0	-2.33874	1.23132	0	2.91	4.32	0	2.21
Rv3896c	Rv3896c	0	0	-1.59377	0	2.61	4.91	1.62	0
Rv3897c	Rv3897c	0.85726	0	0	1.02494	2.84	9.55	1.11	0
Rv3899c	Rv3899c	0	0	-0.899482	0	4.81	5.39	2.68	3.37
Rv3901c	Rv3901c	-1.08719	-0.859266	0	0	2.28	4.78	2.43	2.07
Rv3906c	Rv3906c	1.87146	0	0	0	1.89	4.21	1.11	2.72	cell wall and cell processes (See Mazandu and Mulder, 2012)
Rv3907c	pcnA	0	-0.991275	0	0	1.89	3.09	0	1.33
Rv3908	Rv3908	0.780469	0	0	0	2.37	3.68	1.77	2.17
Rv3916c	Rv3916c	0.764415	0	-1.4291	0	6.5	8.94	7.56	4.43
Rv3920c	Rv3920c	1.12673	1.235	0	0	1.33	4.85	1.74	2.14	cell wall and cell processes (See Mazandu and Mulder, 2012)
Rv3922c	Rv3922c	-0.856506	0	0	0	2.36	5.2	1.95	1.58
Rv3923c	rnpA	0.830661	0	0	0	3.5	4.14	4.98	2.11
Rv3924c	rpmH	-0.695293	0	0	0	1.78	3.12	2.68	1.81
