# Supplementary material for: In-Vivo Gene Signatures of Mycobacterium tuberculosis in C3HeB/FeJ Mice
Source: PLoS One. 2015 Aug 13;10(8):e0135208. doi: 10.1371/journal.pone.0135208 (PMC4535907; doi:10.1371/journal.pone.0135208)
Supplement: S5 Table — *The Table summarizes enriched pathways significantly changed (P<0.05) in mouse lungs infected with Mtb or Mtb:ΔdosR or Mtb:ΔdosS or Mtb:ΔdosT relative to in-vitro grown cultures. The ‘p-value’ for a pathway is based on IntPath database that uses hyper-geometric test to find most significant pathways in an input gene list to the number of genes assigned for a functional category in the genome [50]. (XLS) [file pone.0135208.s008.xls]

## Sheet: MtbWT
UID	NAME	Mtb_C3HeB/FeJ	H37Rv grown in 7H9 vs H37Rv 4hrs after infection in macrophages rep 1 (Grown in macrophages)	H37Rv grown in 7H9 vs H37Rv 4hrs after infection in macrophages rep 2 (Grown in macrophages)	H37Rv grown in 7H9 vs H37Rv 4hrs after infection in macrophages rep 3 (Grown in macrophages)	H37Rv grown in 7H9 vs H37Rv 4hrs after infection in macrophages rep 4 (Grown in macrophages)	H37Rv grown in 7H9 vs H37Rv 4hrs after infection in macrophages rep 5 (Grown in macrophages)	H37Rv grown in 7H9 vs H37Rv 4hrs after infection in macrophages rep 6 (Grown in macrophages)	Average	H37Rv grown in 7H9 vs H37Rv 24hrs after infection in macrophages rep 1 (Grown in macrophages)	H37Rv grown in 7H9 vs H37Rv 24hrs after infection in macrophages rep 2 (Grown in macrophages)	H37Rv grown in 7H9 vs H37Rv 24hrs after infection in macrophages rep 3 (Grown in macrophages)	H37Rv grown in 7H9 vs H37Rv 24hrs after infection in macrophages rep 4 (Grown in macrophages)	H37Rv grown in 7H9 vs H37Rv 24hrs after infection in macrophages rep 5 (Grown in macrophages)	Average
RV0001	dnaA || chromosomal replication initiator protein || information pathways ||	0.636497	-1.47	-0.69	1.11	-0.43	-0.9	0.57	-0.301667	-0.69	0.63	-0.81	0.72	3	0.57
RV0010C	|| conserved membrane protein || unknown ||	-0.809374	-0.89	0.45	-0.17	0.48	1.27	0.73	0.311667	0.75	0.34	2.06	1.53	0.98	1.132
RV0013	trpG || anthranilate synthase component II || intermediary metabolism and respiration ||	-1.34745	-1.05	0.2	-0.11	-0.8	-1.55	0.13	-0.53	0.7	-0.55	1.18	0.55	-0.12	0.352
RV0016C	pbpA || penicillin-binding protein || cell wall and cell processes ||	-1.49147	-0.78	-0.34	0.37	-0.27	0.82	0.44	0.04	0.6	-0.13	0.39	1.93	1.24	0.806
RV0025	|| conserved hypothetical protein || conserved hypotheticals ||	-1.26909	-0.33	0.68	-0.34	0.5	-1.78	0.36	-0.151667	0.78	-0.16	2.08	0.21	-0.63	0.456
RV0026	|| conserved hypothetical protein || conserved hypotheticals ||	-1.08619	-2.19	-2.6	1.06	-1.6	-0.49		-1.164	0	-0.19	-0.6	-1.6	7.22	0.966
RV0027	|| hypothetical protein || conserved hypotheticals ||	-1.15846	-0.13	-0.72	0.44	0.17	0.67	0.32	0.125	-0.33	-0.02	-0.33	0.49	1.54	0.27
RV0029	|| conserved hypothetical protein || conserved hypotheticals ||	-1.74447	-0.03	-0.49	0.24	-0.18	-0.19	-0.28	-0.155	-0.37	-0.03	0.6	0.02	0.23	0.09
RV0033	acpA || acyl carrier protein || lipid metabolism ||	-0.812261	-0.31	0.61	-0.14	-0.12	-1.55	0.82	-0.115	0.97	-0.59	1.05	0.28	-0.28	0.286
RV0040C	mtc28 || secreted proline rich protein || conserved hypotheticals ||	1.26049	-0.21	0.24	-0.71	-0.59	-0.6	-0.28	-0.358333	0.9	-0.39	1.48	0.96	0.49	0.688
RV0045C	|| hydrolase || lipid metabolism ||	0.666881	-0.82	-0.01	-0.15	-1.7	-0.97	0.77	-0.48	0.9	-1.07	-0.01	0.5	1.24	0.312
RV0047C	|| conserved hypothetical protein || conserved hypotheticals ||	1.17007	-1.42	-0.38	0.02	-0.36	-0.08	-1.02	-0.54	0.54	-0.3	0.97	1.21	0.78	0.64
RV0050	ponA1 || bifunctional penicillin-binding protein || cell wall and cell processes ||	1.45057	0.06	0.6	-0.62	0.54	0.31	0.15	0.173333	1.23	0.03	1.76	1.17	-0.57	0.724
RV0054	ssb || single-strand binding protein || information pathways ||	0.766743	-0.05	0.58	-0.69	0.36	0.39	-0.84	-0.0416667	1.22	-0.26	1.55	1.02	-0.3	0.646
RV0056	rplI || 50S ribosomal protein L9 || information pathways ||	0.735178	-0.43	0.64	0.06	0.5	1.1	-0.37	0.25	0.67	0.15	1.77	1.03	0.32	0.788
RV0065	|| conserved hypothetical protein || conserved hypotheticals ||	-0.998521	-0.84	-0.57	-0.14	-1.62	0.65	2.32	-0.0333333	0.29	-0.33	-0.09	1.35	0.08	0.26
RV0067C	|| transcriptional regulator, tetR-family || regulatory proteins ||	-2.18108	-1.7	-0.05	0.16	-0.92	-0.53	0.65	-0.398333	0.73	-0.35	1.13	0.46	1.34	0.662
RV0071	|| maturase || information pathways ||	-1.4693	-1.69	-0.99	0.37	-0.89	1.14	1.65	-0.0683333	-0.25	0.14	0.66	0.94	-0.08	0.282
RV0073	|| glutamine-transport ATP-binding protein ABC transporter || cell wall and cell processes ||	-0.904552	-0.22	0.49	0.14	0.9	-1.84	0.25	-0.0466667	0.36	-0.01	1.88	0.65	-0.16	0.544
RV0089	|| methyltransferase/methylase || intermediary metabolism and respiration ||	-1.58301	-0.16	-1.07	0.34	-1.48	0.33	1.76	-0.0466667	-0.17	-0.42	0.19	1.82	1.04	0.492
RV0100	|| conserved hypothetical protein || unknown ||	1.4963	-1.42	0.79	0.73	-0.48	-1.67	1.34	-0.118333	1.69	-0.21	1.36	0.6	-0.23	0.642
RV0113	gmhA || sedoheptulose-7-phosphate isomerase || cell wall and cell processes ||	-0.942936	-1.41	-0.22	-0.11	0.07	-1.89	-0.98	-0.756667	0.81	0.18	0.66	0.72	0.55	0.584
RV0117	oxyS || oxidative stress response regulatory protein || regulatory proteins ||	-0.75897	-0.51	-0.33	0.35	-0.86	-1.71	0.92	-0.356667	0.73	-0.41	1.98	-0.23	-0.51	0.312
RV0128	|| conserved membrane protein || unknown ||	-0.840203	-0.25	0.74	0.19	0.11	-0.76	0.43	0.0766667	1.47	-0.58	1.4	1.41	0.87	0.914
RV0132C	fgd2 || F420-dependent glucose-6-phosphate dehydrogenase || intermediary metabolism and respiration ||	-0.750293	-1.04	0.49	0.69	-0.26	0.23	2.84	0.491667	1.76	-0.25	1.61	1.45	0.52	1.018
RV0139	|| oxidoreductase || intermediary metabolism and respiration ||	-1.05865	-0.64	-0.34	0.01	-0.51	-2.57	-0.97	-0.836667	0.76	-0.33	1.4	0.27	0.54	0.528
RV0140	|| conserved hypothetical protein || conserved hypotheticals ||	-1.54006	0.41	0.36	-0.81	-0.04	1.3	0.36	0.263333	2.34	-0.57	0.56	1.55	0.04	0.784
RV0141C	|| hypothetical protein || unknown ||	-2.80728	-0.83	-0.13	-0.29	-1.03	-2.47	-1.34	-1.015	0.64	-0.68	1.3	0.01	1.04	0.462
RV0147	|| aldehyde dehydrogenase NAD-dependent || intermediary metabolism and respiration ||	2.3869	0.4	0.22	-0.84	0.12	-2.25	-0.82	-0.528333	0.39	-0.53	1.34	0.31	-0.08	0.286
RV0148	|| short-chain type dehydrogenase/reductase || intermediary metabolism and respiration ||	0.653876	0.2	0.91	-0.48	0.37	0.23	0.5	0.288333	1.62	-1.33	1.92	1.17	-0.72	0.532
RV0152C	PE2 || PE family protein || PE/PPE ||	-2.54374	-1.53	0.63	0.52	-0.58	-0.03	2.61	0.27	1.4	0.22	0.96	1.09	0.71	0.876
RV0157	pntB || NAD(P) transhydrogenase beta subunit || intermediary metabolism and respiration ||	-0.894918	-0.28	0.51	-0.61	-0.26	-2.84	-0.78	-0.71	1.52	-1.81	1.69	0.61	-0.4	0.322
RV0164	TB18.5 || conserved hypothetical protein || conserved hypotheticals ||	-1.63646	-0.36	-0.57	0.05	-0.51	1.62	-1.09	-0.143333	0.98	0.02	0.27	1.62	1.47	0.872
RV0166	fadD5 || fatty-acid-CoA ligase || lipid metabolism ||	2.8605	-1.24	1.33	-1.3	-1.84	0.3	1.06	-0.281667	2.71	-1.53	0.67	0.91	-2.51	0.05
RV0169	mce1A || MCE-family protein || virulence, detoxification, adaptation ||	0.723556	-0.31	1.18	-1.15	-0.37	-2.46	0.07	-0.506667	0.11	-1.13	1.69	-0.19	-1.39	-0.182
RV0170	mce1B || MCE-family protein || virulence, detoxification, adaptation ||	-1.20656	-0.45	1.18	-0.53	-0.37	0.09	0.58	0.0833333	1.25	-1.25	2.2	1.32	-0.6	0.584
RV0176	|| MCE-associated transmembrane protein || conserved hypotheticals ||	-1.47556	-0.79	1.09	0	0.41	1.09	0.23	0.338333	1.34	0.05	1.99	1.48	0.29	1.03
RV0178	|| MCE-associated membrane protein || conserved hypotheticals ||	-2.67842	-0.57	0.82	0.17	-0.42	0.67	0.66	0.221667	1.64	0.08	1.49	1.45	0.37	1.006
RV0181C	|| conserved hypothetical protein || conserved hypotheticals ||	-0.894739	-1.44	-0.43	0	-1.13	-2.04	-0.91	-0.991667	0.15	-0.81	-0.07	0.01	2.03	0.262
RV0188	|| conserved membrane protein || intermediary metabolism and respiration ||	-1.21291	0.03	-0.06	-0.98	-0.1	1.33	1.22	0.24	1.83	-0.2	1.76	1.52	-0.26	0.93
RV0191	|| conserved membrane protein || cell wall and cell processes ||	-1.2608	-0.07	0.07	0.19	-0.1	-0.31	1.18	0.16	0.89	-0.39	2.52	-0.44	-1.24	0.268
RV0192	|| conserved hypothetical protein || conserved hypotheticals ||	1.44512	0.17	-0.23	-0.18	-0.23	1.04	-0.07	0.0833333	1.49	0.05	1.68	1.78	-0.07	0.986
RV0197	|| oxidoreductase || conserved hypotheticals ||	-1.26912	-0.85	-0.19	0.37	-0.57	-2.04	-0.9	-0.696667	0.07	-0.2	0.3	0.67	1.45	0.458
RV0198C	|| zinc metalloprotease || intermediary metabolism and respiration ||	-0.859175	-0.27	0.16	-0.43	-1.08	-0.5	-1.74	-0.643333	0.22	-0.39	0.79	1.28	1.31	0.642
RV0204C	|| conserved membrane protein || cell wall and cell processes ||	0.954489	-0.67	-0.21	0.68	-0.66	-0.09	0.34	-0.101667	0.19	-0.44	1.19	0.54	0.14	0.324
RV0207C	|| conserved hypothetical protein || conserved hypotheticals ||	1.36047	-0.52	-0.48	0.45	-0.64	-1.45	-0.39	-0.505	0.78	-0.43	1.82	0.91	0.15	0.646
RV0220	lipC || esterase || intermediary metabolism and respiration ||	0.680793	0.41	0.72	-0.98	0.53	-0.85	-0.41	-0.0966667	1.02	-0.54	2.05	1.12	-1.64	0.402
RV0222	echA1 || enoyl-CoA hydratase || lipid metabolism ||	0.647543	-0.09	0.66	-0.96	0.34	-1.13	-0.57	-0.291667	0.94	-0.31	2.53	0.53	-1.19	0.5
RV0225	|| conserved hypothetical protein || cell wall and cell processes ||	0.877145	-0.7	0.79	-0.54	-0.37	-3.59	-1.12	-0.921667	0.97	-0.99	1.26	-0.28	-0.63	0.066
RV0230C	php || phosphotriesterase || conserved hypotheticals ||	-0.886078	0.31	-0.68	-0.34	0.16	0.86	0.72	0.171667	1.85	-0.34	0.82	1.92	0.02	0.854
RV0237	lpqI || lipoprotein || cell wall and cell processes ||	0.690349	0.39	0.15	-0.44	1.17	1.36	2.35	0.83	1.91	-0.07	2.33	1.87	-2.27	0.754
RV0246	|| conserved membrane protein || cell wall and cell processes ||	-2.12988	-2.58	-0.21	0.3	-0.28	-2.58	1.97	-0.563333	-0.5	0.69	1.56	0.57	0.26	0.516
RV0256C	PPE2 || PPE family protein || PE/PPE ||	-2.19234	0.18	-2.13	0.09	-0.2	1.46	2.54	0.323333	1.04	-0.74	0.09	3.04	1.21	0.928
RV0267	narU || membrane nitrite extrusion protein || cell wall and cell processes ||	-1.49109	-2.34	-1.83	1.43	-2.34	0.09	0.71	-0.713333	-1.19	-0.19	-0.68	-0.36	0.59	-0.366
RV0268C	|| hypothetical protein || unknown ||	-1.43508	-1.69	-0.65	0.1	-1.81	-1.37	-1.61	-1.17167	-1.32	0.63	-0.11	0.7	2.4	0.46
RV0269C	|| conserved hypothetical protein || conserved hypotheticals ||	1.53142	-0.59	-0.24	0.15	-1.04	-0.89	-1.15	-0.626667	0.29	-0.36	1.29	0.34	0.2	0.352
RV0275C	fadD27 || transcriptional regulator, tetR-family || lipid metabolism ||	-0.687689	-0.55	0.84	-0.46	-0.65	-2.38	-0.49	-0.615	1.17	-0.75	1.59	-0.45	-1.28	0.056
RV0278C	PE_PGRS3 || PE-PGRS family protein || PE/PPE ||	-1.14309	-0.05	-2.02	0.79	-0.83	0.97	3.14	0.333333	1.42	-0.19	-1.02	1.54	-0.48	0.254
RV0283	|| conserved membrane protein || conserved hypotheticals ||	-1.10205	0.53	0.41	-0.64	1.17	-1.91	-0.03	-0.0783333	1.87	-1.87	3.19	0.42	-2.18	0.286
RV0284	|| conserved membrane protein || conserved hypotheticals ||	-2.11205	-0.01	-0.07	-0.07	2.45	-0.31	0.16	0.358333	2.31	-0.55	2.77	1.12	-0.95	0.94
RV0289	|| conserved hypothetical protein || conserved hypotheticals ||	0.760759	0.68	0.84	-1.85	0.7	-3.73	-1.28	-0.773333	0.73	-2.81	2.33	0.2	-2.73	-0.456
RV0292	|| conserved membrane protein || cell wall and cell processes ||	-0.698736	-0.11	1.41	-1.86	1.38	-0.01	1.01	0.303333	2.76	-2	3.54	0.42	-2.85	0.374
RV0310C	|| conserved hypothetical protein || conserved hypotheticals ||	-3.08961	0.15	-0.3	-0.44	0.45	1.71	1.53	0.516667	2.46	0.39	1.41	1.99	-0.03	1.244
RV0311	|| hypothetical protein || unknown ||	0.762619	-0.85	1.64	-0.54	-0.83	-5.96	1.1	-0.906667	-1.26	-2.96	-0.66	0.36	1.68	-0.568
RV0313	|| conserved hypothetical protein || unknown ||	1.37896	-0.43	0.02	-0.36	0.01	-3	-1.28	-0.84	0.53	-0.63	1.33	0.19	-0.83	0.118
RV0315	|| beta-1,3-glucanase precursor || intermediary metabolism and respiration ||	1.11156	0.14	0.47	-0.89	0.35	-3.1	-1.65	-0.78	0.68	-1.07	1.53	0.45	-0.81	0.156
RV0325	|| hypothetical protein || unknown ||	1.28683	0.37	-0.24	0.23	0.38	-2.34	1.62	0.00333333	1.84	-1.02	1.77	1.52	-1.05	0.612
RV0334	rmlA || alpha-D-glucose-1-phosphate thymidylyltransferase || intermediary metabolism and respiration ||	-1.17062	0.38	-0.93	0.49	0.49	2.03	1.87	0.721667	2.49	-0.14	0.87	1.94	-0.16	1
RV0335C	PE6 || PE family protein || PE/PPE ||	-1.40145	-1.78	-2.86	1.54	-0.18	0.8	2.54	0.01	0.11	0.47	-0.22	1.36	0.44	0.432
RV0340	|| conserved hypothetical protein || unknown ||	1.26886	-1.02	-0.46	0.49	-0.74	1.02	0.08	-0.105	0.63	0.45	1.1	1.72	1.15	1.01
RV0343	iniC || isoniazid inductible gene protein || conserved hypotheticals ||	-1.30991	-1.62	-0.82	1.1	-1.37	-0.7	-0.22	-0.605	-0.41	-0.62	-0.38	-0.55	0.99	-0.194
RV0354C	PPE7 || PPE family protein || PE/PPE ||	-2.60921	-0.97	-2.14	0.61	-0.19	2.48	3.64	0.571667	1.16	0.78	-0.51	1.92	0.65	0.8
RV0362	mgtE || Mg2+ transport transmembrane protein || cell wall and cell processes ||	-1.00116	-0.4	-0.34	0.41	0.52	0.56	2.7	0.575	1.15	-0.49	0.8	1.64	0.4	0.7
RV0372C	|| conserved hypothetical protein || conserved hypotheticals ||	3.17854	-0.51	-0.23	0.4	-0.23	0.86	2.15	0.406667	1.78	-0.42	1.4	1.6	-1.03	0.666
RV0390	|| conserved hypothetical protein || unknown ||	1.09984	0.1	0.8	-1.01	0.29	-0.52	0.31	-0.005	0.86	-0.45	2.78	1.24	-0.96	0.694
RV0395	|| hypothetical protein || unknown ||	1.119			0.87	0.77	2.53	5.07	2.31		1.72	1.53	1.69	-1.81	0.7825
RV0402C	mmpL1 || transmembrane transport protein || cell wall and cell processes ||	-0.905264	-0.47	0.11	-0.14	-0.29	0.32	0.75	0.0466667	1.29	0.07	0.74	-1.42	0.87	0.31
RV0405	pks6 || membrane bound polyketide synthase || lipid metabolism ||	0.830274	-1.14	0.65	-0.38	-1.05	-0.99	0.05	-0.476667	1.54	-0.18	0.83	0.31	-1.29	0.242
RV0419	lpqM || lipoprotein peptidase || cell wall and cell processes ||	-1.76947	-0.38	0.06	0.51	0.99	-1.62	-0.03	-0.0783333	0.46	0.56	2.25	0.86	0.34	0.894
RV0426C	|| transmembrane protein || unknown ||	0.723433	0.16	0.33	-0.3	-0.35	0.27	-0.69	-0.0966667	1.21	-0.09	0.8	0.5	0.13	0.51
RV0429C	def || polypeptide deformylase || information pathways ||	-1.54693	-1.28	-0.48	0.35	-1.37	-0.46	-0.66	-0.65	0.35	0.11	0.46	1.16	0.93	0.602
RV0441C	|| hypothetical protein || cell wall and cell processes ||	-3.73094	-0.96	-0.23	0.9	-0.09	0.69	0.71	0.17	0.19	0.46	0.91	0.97	0.15	0.536
RV0443	|| conserved hypothetical protein || unknown ||	-2.06745	-0.6	-1.12	0.72	0.1	-2.82	-1.11	-0.805	-0.83	0.46	1.36	0.82	1.35	0.632
RV0448C	|| conserved hypothetical protein || conserved hypotheticals ||	-1.01596	-0.47	-0.73	0.51	0.15	0.7	2.62	0.463333	0.81	0.51	0.49	1.31	-0.53	0.518
RV0461	|| transmembrane protein || cell wall and cell processes ||	-1.64679	-0.07	-0.39	0.27	-0.04	-0.09	0.09	-0.0383333	0.17	0.07	1.89	1.08	-0.28	0.586
RV0470C	pcaA || mycolic acid synthase || lipid metabolism ||	-0.895444	-0.41	-0.19	-0.32	-0.63	-0.21	-0.53	-0.381667	0.68	-0.5	1.41	0.69	1.03	0.662
RV0471C	|| hypothetical protein || unknown ||	-1.38366	-0.71	0.04	0.21	-0.88	0.63	1.79	0.18	1.16	0.04	0.33	1.35	0.51	0.678
RV0478	deoC || deoxyribose-phosphate aldolase || intermediary metabolism and respiration ||	-1.6291	-0.46	0.21	0.49	0.06	0.36	1.44	0.35	0.94	0.24	1.54	1.26	-0.6	0.676
RV0479C	|| conserved membrane protein || cell wall and cell processes ||	-1.86192	-1.15	-0.72	0.4	-1.94	-1.08	-1.88	-1.06167	0.07	-0.42	-1.18	0.16	1.54	0.034
RV0482	murB || UDP-N-acetylenolpyruvoylglucosamine reductase || cell wall and cell processes ||	-1.40337	-0.18	0.95	-0.03	0.31	-0.85	0.61	0.135	1.71	-0.74	2.51	1.46	-0.78	0.832
RV0485	|| transcriptional regulator || regulatory proteins ||	-1.089	-0.22	-1.46	0.28	0.23	-2.17	-1.37	-0.785	-1.48	-0.3	0.49	0.16	1.74	0.122
RV0497	|| conserved membrane protein || cell wall and cell processes ||	-3.19025	-0.11	0.39	-0.45	0.07	-1.2	-0.25	-0.258333	0.97	-1.02	2.1	0.49	-0.56	0.396
RV0532	PE_PGRS6 || PE-PGRS family protein || PE/PPE ||	-2.34276	-0.79	-0.38	1.2	-0.45	-0.38	0.54	-0.0433333	0.99	-0.62	0.86	0.85	-0.25	0.366
RV0545C	pitA || low affinity inorganic phosphate transporter membrane protein || cell wall and cell processes ||	0.799132	-0.96	-0.57	-0.2	-0.93	-2.7	-1.46	-1.13667	0.29	-0.52	0.98	0.3	0.73	0.356
RV0559C	|| conserved secreted protein || cell wall and cell processes ||	-0.963208	-1.26	0.58	0.43	-0.16	-0.72	0.21	-0.153333	0.29	0.07	0.88	0.73	1.39	0.672
RV0560C	|| benzoquinone methyltransferase || intermediary metabolism and respiration ||	1.9342	-1.25	-0.21	0.96	-0.74	1.04	0.92	0.12	0.59	-0.21	0.43	2.28	2.02	1.022
RV0569	|| conserved hypothetical protein || conserved hypotheticals ||	1.35243	-0.54	-0.31	0.75	-0.78	-1.07	-0.37	-0.386667	0.74	-0.67	0.92	0	-0.42	0.114
RV0583C	lpqN || lipoprotein || cell wall and cell processes ||	-2.45119	-0.5	0.27	-0.12	-1.31	-1.58	-0.97	-0.701667	0.62	-0.58	1.39	-0.03	0.3	0.34
RV0594	mce2F || MCE-family protein || virulence, detoxification, adaptation ||	-0.950028	-0.02	-1.88	-1.08	1.07	1.95	3.28	0.553333	2.08	0.02	0.87	2.49	-0.35	1.022
RV0614	|| conserved hypothetical protein || conserved hypotheticals ||	-1.26533	-0.5		1.06	-1.71	0.69	1.95	0.298	-0.37	0.49	-1.53	0.55	2.39	0.306
RV0625C	|| conserved membrane protein || cell wall and cell processes ||	-1.15019	-0.15	0.3	-0.41	-0.1	-1.62	0.29	-0.281667	0.83	-0.44	1.97	1.15	-1.1	0.482
RV0630C	recB || exonuclease V beta chain || information pathways ||	1.34546	-0.6	0.96	-0.38	0.5	-2.08	0.95	-0.108333	0.84	-0.45	2.4	1.05	-1.39	0.49
RV0637	|| conserved hypothetical protein || conserved hypotheticals ||	0.806634	-0.31	-0.53	0.05	-0.67	-0.44	-1.24	-0.523333	0.92	-0.74	0.22	0.59	1.22	0.442
RV0639	nusG || transcription antitermination protein || information pathways ||	0.986705	-0.05	0.04	-0.14	-0.32	0.2	-0.12	-0.065	1.42	-0.9	0.96	0.83	0.39	0.54
RV0645C	mmaA1 || methoxy mycolic acid synthase 1 || lipid metabolism ||	-1.46109	-0.58	-0.82	0.26	-0.21	0.64	0.32	-0.065	0.79	-0.53	0.97	1.18	0.99	0.68
RV0653C	|| transcriptional regulator, tetR-family || regulatory proteins ||	-2.21549	-0.67	0.07	0.45	-0.65	0.85	0.56	0.101667	0.67	0.05	0.97	1.37	0.34	0.68
RV0655	mkl || ribonucleotide-transport ATP-binding protein ABC transporter || cell wall and cell processes ||	-1.19858	-1.12	0.06	-0.08	-1.93	-1.62	-0.65	-0.89	0.66	-0.58	-0.05	0.01	-0.32	-0.056
RV0663	atsD || arylsulfatase || intermediary metabolism and respiration ||	1.03935	0.98	-0.21	-0.66	0.35	0.06	0.4	0.153333	1.58	-1.68	1.75	0.67	-1.16	0.232
RV0667	rpoB || DNA-directed RNA polymerase beta chain || information pathways ||	-0.969022	-0.16	-0.27	-0.08	-1.1	-0.81	-0.6	-0.503333	0.77	-1.22	1.28	1.17	0.58	0.516
RV0670	end || endonuclease IV || intermediary metabolism and respiration ||	0.801891	0.56	-0.24	-0.73	0.05	-0.06	0.81	0.065	1.33	-0.66	1.25	1.19	-0.69	0.484
RV0691C	|| transcriptional regulator || regulatory proteins ||	-2.51582	-2.48	-4.48	0.33	-2.07	-2.37	1.89	-1.53	0.2	-1.11	-2.9	0.93	3.39	0.102
RV0718	rpsH || 30S ribosomal protein S8 || information pathways ||	0.863814	0.21	-0.41	-0.53	0.1	1.51	-0.36	0.0866667	2.09	-0.2	0.91	1.66	-0.11	0.87
RV0719	rplF || 50S ribosomal protein L6 || information pathways ||	0.807233	-0.01	-0.8	-0.11	0.19	-0.96	-1.01	-0.45	1.2	-1.34	0.44	1.12	0.83	0.45
RV0727C	fucA || L-fuculose phosphate aldolase || intermediary metabolism and respiration ||	-1.56409	-1.52	0.76	-0.29	-0.22	-0.55	1.85	0.005	0.94	-0.61	1.61	0.15	-0.28	0.362
RV0740	|| conserved hypothetical protein || conserved hypotheticals ||	0.800592	-0.37	-1.1	0.15	0.55	1.69	0.58	0.25	1.88	0.38	0.37	2.03	0.94	1.12
RV0744C	|| transcriptional regulator || regulatory proteins ||	1.00694	-0.04	-0.97	0.68	1.26	2.03	1.52	0.746667	2.5	1.04	1.67	2.84	0.53	1.716
RV0759C	|| conserved hypothetical protein || conserved hypotheticals ||	-1.04006	0.52	-2.02	0.4	-0.55	0.29	0.6	-0.126667	0.8	-1	-0.43	1.54	0.56	0.294
RV0779C	|| conserved membrane protein || conserved hypotheticals ||	-2.70885	-1.13	0.02	0.48	-0.6	2.36	1.05	0.363333	0.97	0.42	0.85	1.84	0.51	0.918
RV0785	|| conserved hypothetical protein || intermediary metabolism and respiration ||	0.79477	-0.39	0.38	-0.55	-1.17	-1.47	-0.74	-0.656667	1.21	-0.57	1.62	0.6	-0.66	0.44
RV0790C	|| hypothetical protein || unknown ||	0.668534	-0.33	-2.2	0	-1.58	0.4	0.78	-0.488333	-0.67	-0.03	-0.79	1.71	2.8	0.604
RV0802C	|| conserved hypothetical protein || intermediary metabolism and respiration ||	-0.74803	0.13	-0.2	-0.76	-0.04	-1.33	-0.51	-0.451667	-0.5	0.01	1.77	1.14	0.24	0.532
RV0803	purL || phosphoribosylformylglycinamidine synthase II || intermediary metabolism and respiration ||	-0.922752	0.91	-0.08	-0.2	0.4	-1.94	-0.62	-0.255	-0.03	-0.42	1.99	0.99	-0.73	0.36
RV0815C	cysA2 || thiosulfate sulfurtransferase || intermediary metabolism and respiration ||	1.16943	-0.29	0.1	-0.31	-1.08	-0.6	-0.54	-0.453333	1.04	-1.03	0.65	0.89	-1.09	0.092
RV0819	|| conserved hypothetical protein || conserved hypotheticals ||	0.736468	0.07	-0.03	0.23	0.1	-0.51	1.04	0.15	-0.22	0.17	1.04	1.33	-0.03	0.458
RV0825C	|| conserved hypothetical protein || conserved hypotheticals ||	-0.856978	-0.94	-0.51	0.55	-0.63	-0.18	0.4	-0.218333	-0.2	0.5	1.13	0.81	1.2	0.688
RV0831C	|| conserved hypothetical protein || conserved hypotheticals ||	-0.742414	-1.41	-0.57	0.29	-2.1	-1.02	-1.5	-1.05167	0.14	-0.46	-0.44	0.48	0.75	0.094
RV0837C	|| hypothetical protein || unknown ||	-1.01182	-2.19	-1.35	1.4	-3.4	1.27	0.35	-0.653333	-0.52	-0.01	-0.44	0.3	1.08	0.082
RV0846C	|| oxidase || intermediary metabolism and respiration ||	-1.00762	-0.97	0.02	-0.25	0.11	1.22	2.19	0.386667	0.2	-0.42	1.05	1.73	0.83	0.678
RV0861C	ercc3 || DNA helicase || information pathways ||	-1.07127	-0.61	0.7	-0.65	-1.27	-1.17	-0.17	-0.528333	1.54	-0.41	1.64	0.13	-1.29	0.322
RV0865	mog || molybdopterin biosynthesis protein || intermediary metabolism and respiration ||	-1.49862	-0.03	1.02	-0.85	0.03	-1.78	0.68	-0.155	0.41	-0.57	1.88	0.25	-1.14	0.166
RV0867C	rpfA || resuscitation-promoting factor || cell wall and cell processes ||	-0.968145	0.03	0.03	0.18	0.66	-1.78	-0.6	-0.246667	-0.21	0.26	1.56	0.67	1.55	0.766
RV0868C	moaD2 || molybdenum cofactor biosynthesis protein D 2 || intermediary metabolism and respiration ||	-1.33373	-1.3	1.03	0.26	0.82	1.21	1.69	0.618333	1.85	0.47	2.67	1.62	-0.45	1.232
RV0871	cspB || cold shock protein B || virulence, detoxification, adaptation ||	0.639183	-0.25	0.85	-0.54	0.75	-1.17	0.19	-0.0283333	1.04	-0.36	1.87	0.77	-2	0.264
RV0882	|| transmembrane protein || cell wall and cell processes ||	-1.01375	-0.42	-0.08	0.31	0.27	1.17	1.8	0.508333	1.7	0.18	0.68	1.77	-0.49	0.768
RV0885	|| conserved hypothetical protein || cell wall and cell processes ||	0.639377	-0.56	-0.65	-0.06	0.42	-1.73	-1.07	-0.608333	0.16	-0.54	1.24	0.06	1.49	0.482
RV0891C	|| transcriptional regulator || regulatory proteins ||	-1.1105	-1.06	-1.05	0.69	-1.4	0.17	0.41	-0.373333	-0.77	0.49	0.02	1.94	3.17	0.97
RV0897C	|| oxidoreductase || intermediary metabolism and respiration ||	-0.758836	0.14	0.07	0.11	0.47	-0.52	0.22	0.0816667	0.26	-0.45	1.36	0.24	-0.47	0.188
RV0902C	prrB || two component system sensor histidine kinase || regulatory proteins ||	-1.38485	0.17	0.16	-0.39	-0.24	2.16	1.06	0.486667	1.66	0.08	0.8	2.1	0.7	1.068
RV0905	echA6 || enoyl-CoA hydratase || lipid metabolism ||	-1.60861	0.13	0.19	-0.47	0.47	-1.6	-0.32	-0.266667	1.13	-1.22	1.97	0.9	0.01	0.558
RV0914C	|| lipid carrier protein or keto acyl-CoA thiolase || lipid metabolism ||	0.767976	-0.67	1.15	-0.2	0.1	0.11	1.96	0.408333	2.15	-1.17	2.89	0.97	-1.47	0.674
RV0932C	pstS2 || periplasmic phosphate-binding lipoprotein || cell wall and cell processes ||	-1.43597	-0.55	-0.19	0	-0.66	1.08	-0.75	-0.178333	1.18	-0.28	0.54	1.52	0.68	0.728
RV0939	|| bifunctional 2-hydroxyhepta-2,4-diene-1,7-dioate isomerase/cyclase/dehydrase || intermediary metabolism and respiration ||	1.11082	-0.44	0.78	-0.31	0.14	-1.52	0.71	-0.106667	0.95	-0.55	1.85	0.86	0.05	0.632
RV0950C	|| conserved hypothetical protein || conserved hypotheticals ||	-1.30865	0.25	0.18	-0.98	-0.4	1.07	0	0.02	1.87	-0.35	1.54	1.64	-0.02	0.936
RV0953C	|| oxidoreductase || intermediary metabolism and respiration ||	1.01588	-0.95	-1.81	0.63	-1.02	-0.48	-0.58	-0.701667	-0.91	0.28	-0.2	0.26	0.67	0.02
RV0959	|| conserved hypothetical protein || unknown ||	0.847225	-0.18	0.26	0.02	-0.25	-0.62	0.32	-0.075	0.91	-0.59	1.71	0.46	-0.96	0.306
RV0961	|| membrane protein || unknown ||	-4.37723	-4.12		2.52	-5.12	-0.36		-1.77		-0.03			4.42	2.195
RV0962C	lprP || lipoprotein || unknown ||	-1.86996			1.27		-1.23		0.02		1.15		-2.77		-0.81
RV0963C	|| conserved hypothetical protein || conserved hypotheticals ||	1.06527			6.66		6.49	3.46	5.53667		4.95			5.84	5.395
RV0974C	accD2 || acetyl-/propionyl-CoA carboxylase beta subunit || lipid metabolism ||	0.878774			1.49		-0.66		0.415		1.11		-2.83		-0.86
RV0975C	fadE13 || acyl-CoA dehydrogenase || lipid metabolism ||	0.891647			4.84				4.84						#DIV/0!
RV0980C	PE_PGRS18 || PE-PGRS family protein || PE/PPE ||	-5.52597			1.99		-0.53		0.73		0.1		-1.28		-0.59
RV0985C	mscL || large-conductance ion mechanosensitive channel || cell wall and cell processes ||	-1.05116	-3.05	-4.05	1.93	-1.42	1.54	-0.07	-0.853333		-0.28	-1.51	0.49	0.82	-0.12
RV0994	moeA1 || molybdopterin biosynthesis protein || intermediary metabolism and respiration ||	-1.82186	-2.1	-1.24	1.4	-2.14	-0.72	-1.69	-1.08167	-0.56	0.33	-0.55	-0.31	1.45	0.072
RV0995	rimJ || ribosomal-protein-alanine acetyltransferase || information pathways ||	1.02168	-1.1	-0.12	0.65	-1.01	-1.66	-0.82	-0.676667	0.75	0.11	1.56	0.6	-0.53	0.498
RV0996	|| conserved membrane protein || unknown ||	0.896843	0.48	0.19	-0.83	-0.07	-0.31	-0.33	-0.145	1.04	-0.12	1.75	1.11	-1.73	0.41
RV1005C	pabB || para-aminobenzoate synthase component I pabD || intermediary metabolism and respiration ||	-5.92017	-1.66	-1.04	1.29	-0.49	1.37	0.1	-0.0716667	0.31	0.63	0.27	1.64	0.07	0.584
RV1008	tatD || deoxyribonuclease || conserved hypotheticals ||	-1.23014	0.89	-1.46	-0.15	1.43	1.44	2.09	0.706667	2.08	0.08	1.2	2.54	-1.62	0.856
RV1019	|| transcriptional regulator, tetR-family || regulatory proteins ||	0.961124	-0.62	-0.02	-0.17	-0.31	-0.53	-0.3	-0.325	0.72	0.41	1.61	0.81	-0.57	0.596
RV1039C	PPE15 || PPE family protein || PE/PPE ||	-1.06957	-1.19	-0.54	1.1	-0.87	-0.18	0.05	-0.271667	0.29	2.41	0.68	0.39	-0.33	0.688
RV1045	|| hypothetical protein || unknown ||	-1.93396	-0.49	-1.25	-0.27	0.25	0.28	0.01	-0.245	-0.14	0.67	0.38	1.14	0.22	0.454
RV1046C	|| hypothetical protein || unknown ||	-3.82218	-0.34	-1.63	0.29	0.28	0.78	0.04	-0.0966667	0.81	0.43	1.18	1.35	0.08	0.77
RV1054	|| integrase || insertion seqs and phages ||	0.797934	-0.48	-1.5	0.45	0.77	1.45	1.43	0.353333	1.66	0.77	0.96	1.93	-0.59	0.946
RV1060	|| hypothetical protein || unknown ||	0.838515	-0.87	0.23	0.17	-0.03	1.34	-0.03	0.135	0.94	0.18	1.32	1.68	0.78	0.98
RV1064C	lpqV || lipoprotein || cell wall and cell processes ||	-0.734407	-0.65	0.78	-0.06	0.48	1.12	1.85	0.586667	2.12	-0.17	2.05	1.7	-1.16	0.908
RV1069C	|| conserved hypothetical protein || conserved hypotheticals ||	-0.772927	0.31	-0.04	-0.53	0.35	-1.69	0.34	-0.21	1.6	-1.79	1.9	0.27	-0.84	0.228
RV1071C	echA9 || enoyl-CoA hydratase || lipid metabolism ||	1.77289	-0.29	-1.28	0.07	-0.5	-0.72	-0.69	-0.568333	0.52	-0.97	-0.37	1.07	1.97	0.444
RV1092C	coaA || pantothenate kinase || intermediary metabolism and respiration ||	0.73598	-0.28	-0.05	0.61	-1.05	1.65	0.65	0.255	0.88	-0.26	0.31	1.72	1.03	0.736
RV1095	phoH2 || phosphate starvation-inducible protein || intermediary metabolism and respiration ||	1.00767	0.76	-0.89	-0.27	1.38	-1.47	1.46	0.161667	1.71	-1.32	0.92	1.14	-3.36	-0.182
RV1097C	|| glycine and proline rich membrane protein || cell wall and cell processes ||	-1.34266	0.14	-0.57	0.1	0.93	-0.19	1.22	0.271667	1.79	-0.87	0.75	1.39	-0.53	0.506
RV1100	|| conserved hypothetical protein || conserved hypotheticals ||	0.887612	1.19	-1.19	-0.4	1.02	1.96	1.62	0.7	2.78	0.32	1.72	2.72	-0.62	1.384
RV1102C	|| conserved hypothetical protein || conserved hypotheticals ||	-1.78564	-0.23	-0.98	0.78	1.07	2.58	1.26	0.746667	1.78	1.16	0.64	2.95	1.11	1.528
RV1103C	|| conserved hypothetical protein || unknown ||	-1.46003	-0.37	-0.65	0.28	1.13	0.26	0.9	0.258333	2.33	-0.96	1.25	1.3	-0.66	0.652
RV1113	|| conserved hypothetical protein || unknown ||	2.20513	-0.4	-0.66	-0.01	-2.03	-2.3	-2.76	-1.36	-0.49	-0.76	-0.02	0.26	1.66	0.13
RV1116	|| hypothetical protein || unknown ||	-2.71981	-1.55	-0.73	1.51	-0.46	1.14	1.65	0.26	0.46		0.86	1.18	0.64	0.785
RV1118C	|| conserved hypothetical protein || unknown ||	-2.12034	0.88	-0.43	-0.33	0.13	1.89	1.79	0.655	2.1	0.02	0.94	2.47	0.22	1.15
RV1119C	|| hypothetical protein || unknown ||	-1.32		-4.69	1.65	-1.88	2.21	3.61	0.18	0.07	0.9		1.67	1.22	0.965
RV1130	|| conserved hypothetical protein || conserved hypotheticals ||	-0.668701	-1.41	-2.97	1.26	-2.24	2.12	-1.41	-0.775	-2.19	1.53	-1.25	1.64	5.57	1.06
RV1132	|| conserved membrane protein || cell wall and cell processes ||	-1.04736	-0.34	0.29	0.05	0.04	1.38	0.12	0.256667	1.06	0.47	1.5	1.56	-0.23	0.872
RV1133C	metE || 5-methyltetrahydropteroyltriglutamate-homocysteine methyltransferase || intermediary metabolism and respiration ||	-0.860627	0.38	0.5	-1.2	0.01	-3.11	-1.27	-0.781667	0.9	-2.26	1.38	0.7	-0.82	-0.02
RV1135C	PPE16 || PPE family protein || PE/PPE ||	0.837892	-0.72	-0.77	0.08	-0.55	-0.53	1.44	-0.175	0.31	-0.32	0.12	0.83	0.3	0.248
RV1144	|| short-chain type dehydrogenase/reductase || intermediary metabolism and respiration ||	-3.90885	0.93	-0.09	-0.57	1.25	1.62	2.15	0.881667	2.97	0.19	2.08	2.49	-0.94	1.358
RV1148C	|| conserved hypothetical protein || insertion seqs and phages ||	-2.63755			1.44	-0.34	1.93	4.49	1.88	-0.64	0.3		1.7	0.21	0.3925
RV1152	|| transcriptional regulator || regulatory proteins ||	0.783194	0.54	-0.01	-0.04	2.24	1.83	2.32	1.14667	3.36	1.1	3.31	2.9	-1.62	1.81
RV1155	|| conserved hypothetical protein || unknown ||	1.03041	-0.25	0.7	-0.18	0.47	-2.03	-0.23	-0.253333	0.98	-0.34	1.79	0.33	-0.64	0.424
RV1161	narG || respiratory nitrate reductase alpha chain || intermediary metabolism and respiration ||	0.980141	-0.21	0.05	0.47	0.57	0.54	0.91	0.388333	0.18	0.7	1.43	1.06	0.45	0.764
RV1168C	PPE17 || PPE family protein || PE/PPE ||	-1.12979	-1.07	-1.93	0.35	0.13	-0.59	-0.36	-0.578333	-0.86	-0.17	0.63	0.91	3.01	0.704
RV1169C	PE11 || PE family protein || PE/PPE ||	-1.09688	-1.8	-2.3	0.61	-1.44	0.03	0.27	-0.771667	-1.15	0.22	-0.35	0.75	2.4	0.374
RV1176C	|| conserved hypothetical protein || conserved hypotheticals ||	-1.50252	-0.97	0.06	0.45	-0.18	0.92	0.62	0.15	0.69	1.02	1.19	2.45	1.09	1.288
RV1177	fdxC || ferredoxin || intermediary metabolism and respiration ||	0.878712	-0.41	0.32	0.46	0.96	-1.52	0.19	0	0.65	0.67	1.71	0.71	-0.42	0.664
RV1179C	|| hypothetical protein || unknown ||	-1.67757	-0.36	0.22	0.59	-0.15	-0.29	1.35	0.226667	0.6	0.42	1.22	0.79	-0.06	0.594
RV1180	pks3 || polyketide beta-ketoacyl synthase || lipid metabolism ||	0.832158	-0.67	0.75	-0.11	0.39	0.5	0.57	0.238333	0.76	1.09	1.92	1.24	0.06	1.014
RV1195	PE13 || PE family protein || PE/PPE ||	1.11407	-1.15	0.82	-0.43	-0.61	-1.83	-0.42	-0.603333	1.53	-0.49	1.08	0.12	-1.74	0.1
RV1203C	|| hypothetical protein || unknown ||	-0.98722	0.1	-2.01	1.94	1.21	1.38	1.94	0.76	-1.14	1.88	1.38	2.22	0.77	1.022
RV1215C	|| conserved hypothetical protein || conserved hypotheticals ||	-4.43512	-0.12	0.43	-0.23	-1.03	0.08	0.55	-0.0533333	1.52	-0.65	1.87	0.69	-1.19	0.448
RV1221	sigE || alternative RNA polymerase sigma factor || information pathways ||	-0.742355	-0.92	0	0.22	-0.89	-1.03	-0.72	-0.556667	1.01	-0.3	1.95	0.74	-0.32	0.616
RV1225C	|| conserved hypothetical protein || conserved hypotheticals ||	-2.13562	-0.82	-0.01	0.7	-0.21	2.96	2.35	0.828333	0.44	0.66	1.35	1.77	-0.33	0.778
RV1229C	mrp || hypothetical protein || conserved hypotheticals ||	-1.13277	0.22	-0.03	0.28	0.42	0.18	0.96	0.338333	0.17	0.12	1.53	1.4	-0.08	0.628
RV1231C	|| membrane protein || unknown ||	-1.29876	-0.29	0.33	0.31	0.57	0.97	1.46	0.558333	0.58	0.44	2.3	1.6	-0.25	0.934
RV1235	lpqY || sugar-binding lipoprotein || cell wall and cell processes ||	-1.22347	-0.31	-0.02	0.38	0.07	0.04	0.83	0.165	0.49	0.51	1.32	0.89	-0.02	0.638
RV1244	lpqZ || lipoprotein || cell wall and cell processes ||	-1.11121	-0.15	0.55	-0.12	0.06	-0.23	0.71	0.136667	1.54	-0.27	1.29	0.79	-0.96	0.478
RV1245C	|| short-chain type dehydrogenase/reductase || intermediary metabolism and respiration ||	-3.27044	-1.53	-0.97	0.06	-1.21	-0.13	-0.32	-0.683333	0.05	-0.62	0.68	0.25	2.24	0.52
RV1248C	kgd || 2-oxoglutarate dehydrogenase sucA || intermediary metabolism and respiration ||	-1.12441	-0.01	-0.07	-0.16	-0.65	-0.55	-1.26	-0.45	0.75	-0.18	0.4	1.06	1.07	0.62
RV1249C	|| membrane protein || cell wall and cell processes ||	-1.27164	-0.38	0.33	-0.31	0.06	-1.18	-0.1	-0.263333	0.65	-0.1	1.85	0.14	-0.05	0.498
RV1260	|| oxidoreductase || intermediary metabolism and respiration ||	0.785066	-0.74	-0.25	0.74	-0.19	1.97	-0.24	0.215	0.06	0.19	1.24	1.85	2.66	1.2
RV1267C	embR || transcriptional regulator || regulatory proteins ||	0.999476	-0.48	-0.6	0.1	-0.72	-0.35	0.85	-0.2	-0.09	-0.14	0.37	0.9	0.74	0.356
RV1269C	|| conserved secreted protein || conserved hypotheticals ||	-1.40923	-0.47	-0.35	0.53	-1.51	-1.53	0.15	-0.53	0.4	-0.95	0.64	-0.02	0.03	0.02
RV1271C	|| conserved secreted protein || conserved hypotheticals ||	-3.9938	-1.51	0.61	0.03	-0.67	-1.62	0.04	-0.52	1.24	-0.64	0.19	0.1	0.4	0.258
RV1273C	|| drugs-transport transmembrane ATP-binding protein ABC transporter || cell wall and cell processes ||	-2.14723	-0.78	0.27	0.45	-1.08	-0.16	2.1	0.133333	0.34	-0.21	0.31	0.92	0.69	0.41
RV1282C	oppC || oligopeptide-transport membrane protein ABC transporter || cell wall and cell processes ||	0.788532	-0.23	0.82	-0.02	0.03	0.83	1.01	0.406667	0.83	-0.12	2.12	1.39	0.11	0.866
RV1291C	|| conserved secreted protein || conserved hypotheticals ||	-1.43828	-3.96	-2.23	1.74	-2.78	0.19	0.22	-1.13667	-1.43	-0.52	-2.38	-0.52	0.6	-0.85
RV1305	atpE || ATP synthase C chain || intermediary metabolism and respiration ||	-1.00434	0.15	0.11	-0.35	-0.55	-3.03	-1.19	-0.81	0.3	-1.06	0.84	0.05	0.18	0.062
RV1312	|| conserved secreted protein || conserved hypotheticals ||	-0.882472	0.16	0.59	-0.57	0.29	0.88	1.1	0.408333	2.26	-0.5	1.5	1.63	-0.58	0.862
RV1316C	ogt || methylated-DNA-protein-cysteine methyltransferase || information pathways ||	-1.12195	-0.75	-0.41	0.44	-0.04	1.91	1.07	0.37	1.04	0.38	0.74	2.01	1.75	1.184
RV1318C	|| adenylate cyclase || intermediary metabolism and respiration ||	-1.21251	-0.06	0.36	0.37	0.58	1.42	2.86	0.921667	1.88	0.5	2.16	2	-0.62	1.184
RV1320C	|| adenylate cyclase || intermediary metabolism and respiration ||	-1.60218	-0.49	0.44	0.26	0.36	1.95	0.89	0.568333	1.88	0.59	1.19	2.4	0.77	1.366
RV1322	|| conserved hypothetical protein || unknown ||	-3.61587	-0.93	0.43	0.74	-0.05	0.87	0.74	0.3	1.07	0.75	2.24	1.79	1	1.37
RV1330C	|| conserved hypothetical protein || conserved hypotheticals ||	0.791764	-0.63	0.39	0.4	0.28	1.22	1.86	0.586667	1.22	0.15	2.29	1.7	-0.28	1.016
RV1331	clpS || conserved hypothetical protein || conserved hypotheticals ||	1.24656	-0.05	0.33	-0.13	0.02	-1.68	0.08	-0.238333	0.19	-0.07	2.38	-0.03	-0.14	0.466
RV1333	|| hydrolase || intermediary metabolism and respiration ||	0.739946	-0.42	0.58	-0.38	-0.77	-2.01	-0.19	-0.531667	1.07	-1.09	1.51	0.66	-1.51	0.128
RV1335	|| 9.5 kda culture filtrate antigen cfp10a || conserved hypotheticals ||	-0.909064	-0.59	0.44	-0.38	-0.79	-1.43	0.14	-0.435	1.13	-1.08	1.05	0.49	-0.64	0.19
RV1350	fabG || 3-oxoacyl-[acyl-carrier protein] reductase fabG2 || lipid metabolism ||	1.05231	-0.32	0.02	-1.14	-0.06	-4.98	-0.53	-1.16833		0.44	2.59	2.33	4.6	2.49
RV1353C	|| transcriptional regulator || regulatory proteins ||	-3.72803	-1.15	-1.42	0.94	-1.22	0.89	1.88	-0.0133333	-0.81	0.7	-0.08	0.84	0.88	0.306
RV1354C	|| conserved hypothetical protein || conserved hypotheticals ||	-2.90944	-2.11	-0.75	0.79	-0.42	0.3	2.27	0.0133333	-0.4	-0.21	0.12	0.66	0.4	0.114
RV1356C	|| hypothetical protein || unknown ||	-2.04264	-1.21	-0.14	0.34	-0.17	-1.18	1.27	-0.181667	-0.44	-0.1	2.12	1.1	0.14	0.564
RV1361C	PPE19 || PPE family protein || PE/PPE ||	-1.08525	0.73	0.41	-0.88	0.7	-0.16	1.06	0.31	1.97	-1.51	1.43	0.33	-2.6	-0.076
RV1362C	|| membrane protein || conserved hypotheticals ||	-0.714368	0.22	-1.39	0.65	0.98	1.46	2.25	0.695	1.43	0.39	0.47	2.12	0.13	0.908
RV1368	lprF || lipoprotein || cell wall and cell processes ||	0.860132	0.26	0.15	-0.39	0.29	0.27	0.86	0.24	1.84	-0.74	1.11	1.23	-0.18	0.652
RV1378C	|| conserved hypothetical protein || conserved hypotheticals ||	0.851404	-1.56	-0.15	1.09	-0.84	-0.4	-0.92	-0.463333	0.52	0.05	1.16	0.48	-0.04	0.434
RV1385	pyrF || orotidine 5-phosphate decarboxylase || intermediary metabolism and respiration ||	-0.803142	0.23	-0.21	0.19	0.37	1.37	1.23	0.53	1.06	0.54	1.85	1.38	-0.62	0.842
RV1386	PE15 || PE family protein || PE/PPE ||	0.898579	0.51	-1.18	-0.09	0.82	-0.95	-0.98	-0.311667	0.83	-1.08	1.36	1.08	0.05	0.448
RV1387	PPE20 || PPE family protein || PE/PPE ||	1.06906	0.39	-0.18	0.12	-0.28	-1.61	-0.97	-0.421667	1.25	-1.53	1.36	-0.18	0.62	0.304
RV1390	rpoZ || DNA-directed RNA polymerase omega chain || unknown ||	-0.95791	-0.75	-1.9	0.3	-0.26	0.46	-0.98	-0.521667	0.42	-0.48	-0.37	1.21	2.29	0.614
RV1395	|| transcriptional regulator || regulatory proteins ||	0.654427	0.09	0.42	0.76	-0.43	1.74	2.8	0.896667	0.95	0.62	2.96	0.95	-0.61	0.974
RV1410C	|| aminoglycosides/tetracycline-transport membrane protein || cell wall and cell processes ||	-1.51317	0.41	-0.74	-0.05	1.66	0.48	1.48	0.54	2.24	-0.79	1.23	2.4	-0.5	0.916
RV1412	ribC || riboflavin synthase alpha chain || intermediary metabolism and respiration ||	1.50564	1.13	-0.82	-1.04	1.81	1.23	1.94	0.708333	2.11	-1.82	1.2	2.78	-0.57	0.74
RV1416	ribH || riboflavin synthase beta chain || intermediary metabolism and respiration ||	-1.38174	0.72	-1.04	0.18	2	1.95	1.98	0.965	2.17	0.41	1.09	3.09	-0.43	1.266
RV1421	|| conserved hypothetical protein || conserved hypotheticals ||	0.881115	-0.5	-0.15	0.14	-0.49	-1.61	-0.88	-0.581667	0.4	0.27	1.31	0.94	0.27	0.638
RV1424C	|| membrane protein || cell wall and cell processes ||	-3.00213	-0.15	0.23	-0.43	0.21	-1.31	-0.51	-0.326667	0.38	-0.03	1.96	0.74	0.03	0.616
RV1425	|| conserved hypothetical protein || conserved hypotheticals ||	-0.895883	-0.68	0.26	0.24	-0.63	0.13	0.17	-0.085	0.79	-0.2	1.68	0.48	0.19	0.588
RV1433	|| hypothetical exported protein || cell wall and cell processes ||	-1.33139	0.16	-0.66	-0.02	-0.64	0.62	-0.02	-0.0933333	0.65		1.72	0.94	-0.07	0.81
RV1454C	qor || quinone reductase || intermediary metabolism and respiration ||	-1.39725	0.58	-0.29	0.15	1.48	1.41	2.34	0.945	3.44	0.04	1.38	2.3	-1.13	1.206
RV1460	|| transcriptional regulator || regulatory proteins ||	-1.5629	0.73	-0.49	0.22	1.23	1.27	1.03	0.665	1.47	-0.51	2.12	1.98	0.68	1.148
RV1465	|| nitrogen fixation related protein || conserved hypotheticals ||	1.07157	0.1	0.42	-0.39	0.49	-1.83	-0.52	-0.288333	1.08	-0.91	1.84	-0.06	-1.12	0.166
RV1470	trxA || thioredoxin || intermediary metabolism and respiration ||	-2.2559	-1.31	-0.5	0.63	-0.68	1.62	0	-0.04	0.12	0.4	0.22	1.41	1.83	0.796
RV1482C	|| conserved hypothetical protein || conserved hypotheticals ||	0.848891			1.63	-0.51	2.07	4.84	2.0075	2.49	1.32	-0.51	2.7	-2.04	0.792
RV1486C	|| conserved hypothetical protein || conserved hypotheticals ||	0.918961	-0.07	-0.35	0.6	1.09	1.81	1.32	0.733333	2.36	0.95	2.71	2.98	-0.59	1.682
RV1491C	|| conserved membrane protein || cell wall and cell processes ||	-1.20076	-0.3	0.23	0.09	-0.91	-1.69	-0.83	-0.568333	0.52	-1.01	1.79	0.3	-1.14	0.092
RV1495	|| conserved hypothetical protein || conserved hypotheticals ||	-0.991207	-0.6	-0.46	0.06	-0.81	-1.09	-1.48	-0.73	0.33	-0.16	0.11	-0.42	0.27	0.026
RV1500	|| glycosyltransferase || intermediary metabolism and respiration ||	0.767416	-0.5	0.26	-0.15	-0.77	1.77	0.25	0.143333	1.49	0.54	0.35	1.42	1.39	1.038
RV1501	|| conserved hypothetical protein || conserved hypotheticals ||	-0.807136	-0.63	-0.43	0.17	0.58	-0.35	1.28	0.103333	1.73	-0.76	0.66	1.21	0.58	0.684
RV1505C	|| conserved hypothetical protein || conserved hypotheticals ||	-1.14093	-0.03	0.6	0.36	1.55	-5.18	3.21	0.085	2.81	-0.89	1.35	1.38	-1.16	0.698
RV1506C	|| hypothetical protein || unknown ||	1.07374	-0.97	-3.5	0.86	0.82	1.72	4.21	0.523333	2.02	0.99	-0.3	2.04	-0.18	0.914
RV1508C	|| membrane protein || cell wall and cell processes ||	-2.0237	0.23	-1.12	0.49	0.58	2.23	0.73	0.523333	2.38	0.12	1.52	2.63	1.95	1.72
RV1511	gmdA || GDP-D-mannose dehydratase || intermediary metabolism and respiration ||	1.04473	-0.94	-1.18	0.35	0.9	0.33	0.7	0.0266667	1.78	-0.58	0.37	1.66	1.05	0.856
RV1520	|| sugar transferase || intermediary metabolism and respiration ||	-0.887903	-0.55	-0.28	0.64	-0.74	1.38	-0.13	0.0533333	0.27	0.51	0.16	1.81	0.91	0.732
RV1521	fadD25 || fatty-acid-CoA ligase || lipid metabolism ||	-1.35431	-1.32	-1.31	0.26	-1.96	-2.65	-0.72	-1.28333	-1.14	-1.12	-0.93	-0.29	2.67	-0.162
RV1528C	papA4 || polyketide synthase associated protein || lipid metabolism ||	-0.887087	-0.7	-2.35	1.15	-0.95	0.91	2.22	0.0466667	0.79	0.5	-0.18	1.55	0.41	0.614
RV1530	adh || alcohol dehydrogenase || intermediary metabolism and respiration ||	1.05407	0.34	-0.63	-0.26	0.06	-0.26	1.86	0.185	2.07	0.44	1.97	1.4	-1.35	0.906
RV1532C	|| conserved hypothetical protein || conserved hypotheticals ||	-1.57274	-0.49	-0.86	0.89	0.44	1.63	2.19	0.633333	1.83	0.73	1.09	1.95	0.21	1.162
RV1541C	lprI || lipoprotein || cell wall and cell processes ||	-1.65953	-0.42	0.04	0.34	0.62	-0.87	0.4	0.0183333	0.42	0.14	2.16	0.47	-0.21	0.596
RV1553	frdB || fumarate reductase iron-sulfur subunit || intermediary metabolism and respiration ||	0.678938	0.03	-0.63	0.58	0.88	2.81	2.92	1.09833	0.1	1.1	1.75	2.14	-0.7	0.878
RV1565C	|| conserved membrane protein || cell wall and cell processes ||	-2.19046	-1	-0.21	0.32	-0.17	-0.83	-0.04	-0.321667	0.39	0.32	0.76	0.77	1.16	0.68
RV1567C	|| hypothetical membrane protein || unknown ||	-1.12885	-1.69	-0.15	1.01	-0.13	0.38	0.82	0.04	-0.04	0.8	1.27	1.09	0.61	0.746
RV1575	|| phiRv1 phage protein || insertion seqs and phages ||	-1.77983	-3.19	-1.02	0.59	-1.73	2.77	3.11	0.0883333	-0.38	0.59	0.24	3.04	0.85	0.868
RV1576C	|| phiRv1 phage protein || insertion seqs and phages ||	1.03966	0.43	0.19	0.21	-0.02	-0.36	0.37	0.136667	1.35	0.24	2.59	1.76	-1.82	0.824
RV1580C	|| phiRv1 phage protein || insertion seqs and phages ||	-3.71664	-0.41	-0.65	0.53	-1	0	0.06	-0.245	0.28	0.01	-0.15	0.81	1.66	0.522
RV1587C	|| 13E12 repeat family protein || insertion seqs and phages ||	-3.39279	-2.07	-1.87	1.32	-1.6	1.09	1.98	-0.191667	-1.16	0.32	-0.76	0.44	1.13	-0.006
RV1588C	|| 13E12 repeat family protein || insertion seqs and phages ||	-2.78065	-0.82	-0.02	0.86	-0.29	0.34	2.7	0.461667	-0.66	-0.55	0.77	1.2	-0.15	0.122
RV1592C	|| conserved hypothetical protein || conserved hypotheticals ||	-1.25758	0.08	-0.04	0.16	0.67	0.07	-0.14	0.133333	-0.27	-0.05	1.15	1.63	1.57	0.806
RV1599	hisD || histidinol dehydrogenase || intermediary metabolism and respiration ||	0.66987	-0.03	-0.32	-0.15	-0.18	1.34	0.92	0.263333	0.84	0.28	1.49	1.54	-0.13	0.804
RV1605	hisF || cyclase || intermediary metabolism and respiration ||	0.975631	0.03	-0.24	-0.07	-0.46	1.2	0.94	0.233333	0.83	0.54	1.37	1.79	-0.26	0.854
RV1607	chaA || ionic transporter membrane protein || cell wall and cell processes ||	0.981912	-0.79	-1.37	0.32	-2.14	-0.09	-0.68	-0.791667	-0.15	0.33	0.1	1.12	1.44	0.568
RV1619	|| conserved membrane protein || conserved hypotheticals ||	1.30612	0.16	1.19	-1.92	1.05	-1.01	1.17	0.106667	1.71	0.78	2.95	1.84	-0.43	1.37
RV1623C	cydA || membrane cytochrome D ubiquinol oxidase subunit I || intermediary metabolism and respiration ||	-1.16237	-0.33	0.59	-0.3	-2.6	-1.47	0.15	-0.66	1.61	-1	1.42	-0.35	-0.93	0.15
RV1624C	|| conserved membrane protein || cell wall and cell processes ||	-1.51681	-0.88	-1.23	0.13	-2.17	-1.18	-0.43	-0.96	-1.36	-1.02	0.54	0.23	1.97	0.072
RV1626	|| two component system transcriptional regulator || regulatory proteins ||	0.95462	-0.34	0.14	-0.74	-0.35	-1.09	-0.96	-0.556667	1.32	-0.36	1.78	0.77	0.18	0.738
RV1629	polA || DNA polymerase I || information pathways ||	-3.47719	-0.72	-0.18	0.16	-1.71	0.28	-0.17	-0.39	1	-0.18	1.02	0.84	0.59	0.654
RV1632C	|| hypothetical protein || unknown ||	-1.68058	-0.61	0.32	-0.07	0.7	-0.4	0.68	0.103333	1.58	-0.75	0.88	0.67	-0.88	0.3
RV1636	TB15.3 || iron-regulated conserved hypothetical protein || conserved hypotheticals ||	-0.890641	-0.56	0.56	0.57	0.26	1.55	0.01	0.398333	1.5	0.74	1.25	1.53	1.28	1.26
RV1657	argR || arginine repressor || regulatory proteins ||	-0.896057	0.66	0.44	-0.6	0.15	-1.01	-0.28	-0.106667	-0.3	-1.02	1.47	0.38	-1.93	-0.28
RV1668C	|| macrolide-transport ATP-binding protein ABC transporter || cell wall and cell processes ||	0.745292	-0.09	1.17	-1.04	0.3	0.24	1.45	0.338333	1.82	-0.83	2.77	0.86	-1.54	0.616
RV1671	|| membrane protein || cell wall and cell processes ||	0.715181	-0.19	-1.12	0.54	-0.46	0.86	0.58	0.035	-0.02	-0.3	1	1.56	1.46	0.74
RV1679	fadE16 || acyl-CoA dehydrogenase || lipid metabolism ||	-0.781541	-0.45	1.13	-0.54	-0.9		-0.35	-0.222	1.32	-3.51	2.15	-0.03	-5.26	-1.066
RV1682	|| conserved hypothetical protein || intermediary metabolism and respiration ||	-2.33598	-4.71	-0.51	1.12	-0.6	0.76	0.73	-0.535	0.07	1.18	0.45	0.32	2.49	0.902
RV1685C	|| conserved hypothetical protein || conserved hypotheticals ||	-1.41931	-0.72	-0.32	0.73	-2.59	0.3	1.43	-0.195	-0.08	-0.55	-0.54	0.76	1.39	0.196
RV1686C	|| conserved membrane protein || cell wall and cell processes ||	0.771176	-0.54	-0.51	1.03	-1.62	0.17	0.17	-0.216667	-0.3	-1.09	1.02	1.16	1.13	0.384
RV1690	lprJ || lipoprotein || cell wall and cell processes ||	0.795978	-0.57	1.26	-0.75	0.02	-0.08	0.78	0.11	2.08	-0.67	2.52	0.7	-1.69	0.588
RV1704C	cycA || D-serine/alanine/glycine transporter protein || cell wall and cell processes ||	-0.932818	0.08	-0.52	0.22	-1.14	0.88	0.32	-0.0266667	0.35	-0.54	1.08	1.95	0.4	0.648
RV1709	|| conserved hypothetical protein || conserved hypotheticals ||	-1.00452	-0.69	0.51	0	0.22	-1.41	-0.6	-0.328333	0.52	0.02	0.31	0.05	-0.53	0.074
RV1721C	|| conserved hypothetical protein || unknown ||	-0.941962	-0.6	-0.02	-0.13	-0.54	-0.89	-0.56	-0.456667	0.87	-0.48	1.9	0.21	0.02	0.504
RV1724C	|| hypothetical protein || unknown ||	-1.33375	-1.97	-0.18	0.19	-0.43	1.63	-0.04	-0.133333	1.17	0.64	0.78	1.53	1.76	1.176
RV1727	|| conserved hypothetical protein || conserved hypotheticals ||	-1.73986	-0.43	-1.6	1.59	-0.02	2.23	2.61	0.73	0.1	0.51	1.1	1.54	0.98	0.846
RV1729C	|| conserved hypothetical protein || conserved hypotheticals ||	-1.67076	-1.2	-0.09	0.39	-0.63	-0.66	0.75	-0.24	0.37	0.08	0.8	1.15	1.19	0.718
RV1730C	|| penicillin-binding protein || cell wall and cell processes ||	-1.07418	-0.88	-0.26	0.26	-0.01	-1.27	0.68	-0.246667	-0.38	0.47	1.72	1.36	0.63	0.76
RV1732C	|| conserved hypothetical protein || conserved hypotheticals ||	-2.05456	0.39	0.01	-0.3	-0.97	-1.68	-0.83	-0.563333	-0.01	-1.05	0.86	1.54	0.42	0.352
RV1744C	|| membrane protein || unknown ||	-1.54326	-1.34	-3.36	1.52	-1.88	0.56	-0.1	-0.766667	-0.46	-0.07	-1.05	0.14	1.43	-0.002
RV1745C	idi || isopentenyl-diphosphate delta-isomerase || conserved hypotheticals ||	-2.65739	0.55	-1.62	0.15	-1.75	1.28	3.23	0.306667	0.15	-0.4	-0.89	1.61	0.58	0.21
RV1749C	|| membrane protein || cell wall and cell processes ||	1.54341	-0.03	-0.39	0.18	-0.57	-0.11	-0.43	-0.225	1.29	-1.11	1.57	0.73	0.4	0.576
RV1751	|| oxidoreductase || intermediary metabolism and respiration ||	0.804241	0.21	-0.76	0.16	-0.08	-0.09	-0.12	-0.113333	0.9	-0.72	1.47	0.71	-0.57	0.358
RV1753C	PPE24 || PPE family protein || PE/PPE ||	-3.13381	-1.48	-0.81	1.32	-3.07	1.75	2.67	0.0633333	-0.24	0.12	0.12	1.1	0.91	0.402
RV1755C	plcD || phospholipase C 4 || intermediary metabolism and respiration ||	-1.32666	-2.69	-6.77	0.4	-1.57	-0.13	1.69	-1.51167	-6.77	0.54	-1.02	0.45	1.47	-1.066
RV1760	|| conserved hypothetical protein || conserved hypotheticals ||	-2.74064	-0.37	-0.08	0.33	-0.52	-1.37	0.82	-0.198333	0.33	0.24	1.61	1.6	-0.25	0.706
RV1770	|| conserved hypothetical protein || conserved hypotheticals ||	1.50899	0.57	-0.77	-0.12	1.41	0.68	1.72	0.581667	2.35	-1.29	1.23	2.14	-1.42	0.602
RV1776C	|| transcriptional regulator || regulatory proteins ||	-1.11851	-0.99	-1.8	0.62	-0.31	0.51	0.89	-0.18	0.47	-0.02	0.07	0.49	1.07	0.416
RV1777	cyp144 || cytochrome P450 144 || intermediary metabolism and respiration ||	1.18548	-1.33	-2.19	1.44	-2.65	3.22	3.02	0.251667	0.18	0.6	0.46	2.98	-0.36	0.772
RV1780	|| conserved hypothetical protein || conserved hypotheticals ||	-1.78502	-0.25	0.21	-0.65	0.21	-2.35	-1.35	-0.696667	-0.45	-0.48	1.66	0.69	0.36	0.356
RV1781C	malQ || 4-alpha-glucanotransferase || intermediary metabolism and respiration ||	-3.5503	-0.87	-0.02	0.14	0.05	1.73	1.27	0.383333	0.82	1.01	1.74	1.76	0.14	1.094
RV1788	PE18 || PE family protein || PE/PPE ||	-2.31851	-0.43	-0.1	0.13	-0.89	0.51	-0.55	-0.221667	1.35	0.34	0.63	0.86	0.55	0.746
RV1789	PPE26 || PPE family protein || PE/PPE ||	0.852714	0.55	-0.17	-0.23	-0.11	1.02	0.52	0.263333	1.17	0.25	1.52	1.49	-0.03	0.88
RV1795	|| conserved membrane protein || cell wall and cell processes ||	0.944794	-0.05	-0.16	-0.16	-0.79	0.04	-0.39	-0.251667	1.12	-0.54	0.84	0.64	-0.48	0.316
RV1814	erg3 || membrane-bound C-5 sterol desaturase || lipid metabolism ||	-3.99435	-0.27	-0.68	-0.02	0.65	0.16	0.9	0.123333	2.17	-0.27	1.09	1.29	-1.17	0.622
RV1816	|| transcriptional regulator || regulatory proteins ||	0.698954	0.12	0.06	-0.29	1.81	-0.94	1.85	0.435	2.61	-1.67	2.36	1.29	-2.1	0.498
RV1820	ilvG || acetolactate synthase || intermediary metabolism and respiration ||	-1.05487	0.24	-1.08	0.48	1.53	0	2.21	0.563333	2.13	-0.51	2.09	1.92	-1.13	0.9
RV1822	pgsA2 || CDP-diacylglycerol-glycerol-3-phosphate-3-phosphatidyltransferase || lipid metabolism ||	-2.4469	-0.22	-1.53	0.71	1.05	-0.02	1.5	0.248333	1.4	-0.88	1	1.63	-0.06	0.618
RV1834	|| hydrolase || conserved hypotheticals ||	0.723577	-0.65	0.21	0.44	-0.73	0	1.53	0.133333	0.64	-0.6	1.71	1.06	-2.87	-0.012
RV1838C	|| conserved hypothetical protein || conserved hypotheticals ||	-3.32504	-0.57	-0.6	0.87	1.05	2.07	0.9	0.62	2.2	1.23	1.62	2.32	1.3	1.734
RV1842C	|| conserved membrane protein || cell wall and cell processes ||	-1.34846	0.31	0.01	0.45	1.69	1.35	2.28	1.015	3.04	0.76	2.18	2.51	-0.91	1.516
RV1847	|| conserved hypothetical protein || conserved hypotheticals ||	-2.12948	-0.76	-0.17	0.46	0.12	1.67	1.27	0.431667	2.04	-0.05	0.73	1.79	0.94	1.09
RV1854C	ndh || NADH dehydrogenase || intermediary metabolism and respiration ||	-2.08724	0.45	-0.09	0.16	0.57	1.44	-0.21	0.386667	0.59	0.35	1.91	1.82	1.08	1.15
RV1862	adhA || alcohol dehydrogenase || intermediary metabolism and respiration ||	0.69213	-0.01	-0.4	0.62	1.2	1.75	2.02	0.863333	3.08	0.87	1.75	2.02	0.04	1.552
RV1878	glnA3 || glutamine synthetase || intermediary metabolism and respiration ||	-2.97621	-0.11	0.44	0.03	-0.54	0.69	1.09	0.266667	1.21	-0.32	1.58	1.34	-0.49	0.664
RV1880C	cyp140 || cytochrome P450 140 || intermediary metabolism and respiration ||	-1.13584	0.03	0.92	-0.32	-0.73	1.27	-0.21	0.16	1.39	-0.42	1.13	0.97	-0.47	0.52
RV1882C	|| short-chain type dehydrogenase/reductase || intermediary metabolism and respiration ||	0.9095	-0.41	0.64	0.16	-0.09	1.11	0.64	0.341667	1.62	0.32	1.08	1.14	-0.26	0.78
RV1883C	|| conserved hypothetical protein || conserved hypotheticals ||	0.850925	-0.89	0.7	-0.44	-0.42	-2.73	-0.57	-0.725	1.02	-1.52	1.35	-0.37	-1.15	-0.134
RV1885C	|| conserved hypothetical protein || unknown ||	-0.752597	-0.58	-0.55	0.31	-0.57	-0.59	0.39	-0.265	0.96	-0.56	0.57	0.85	0.78	0.52
RV1888C	|| transmembrane protein || unknown ||	-1.229	0.11	-0.8	0.23	0	1.36	0.87	0.295	1.34	-0.09	1.69	2.08	0.77	1.158
RV1898	|| conserved hypothetical protein || unknown ||	-1.45558	-0.42	0.28	0.28	-0.68	1.27	-0.47	0.0433333	0.53	-0.18	1.78	1.87	0.57	0.914
RV1899C	lppD || lipoprotein || cell wall and cell processes ||	-3.27946	-0.82	-0.38	0.72	-1.22	-1.58	-0.07	-0.558333	0.14	-0.85	1.01	0.61	0.29	0.24
RV1913	|| conserved hypothetical protein || unknown ||	-0.916841	0.57	-1.01	1.05	0.96	0.54	1.73	0.64	1.52	-0.12	1.52	1.77	0.45	1.028
RV1918C	PPE35 || PPE family protein || PE/PPE ||	0.889344	-0.97	-0.43	1.03	0.33	1.93	3	0.815	2.11	0.29	0.91	1.41	0.05	0.954
RV1920	|| membrane protein || cell wall and cell processes ||	-2.93303	0.27	-1.41	0.79	0.71	2.24	2.08	0.78	2.04	1.01	0.71	2.4	0.26	1.284
RV1926C	mpt63 || immunogenic protein || unknown ||	-1.88278	-0.12	0.3	0.32	-1.29	0.82	0.7	0.121667	0.64	-0.26	1.04	0.86	0.77	0.61
RV1933C	fadE18 || acyl-CoA dehydrogenase || lipid metabolism ||	-2.35265	-0.87	-0.07	0.52	-0.6	2.3	1.96	0.54	0.86	0.59	1.15	2.23	-0.16	0.934
RV1935C	echA13 || enoyl-CoA hydratase || lipid metabolism ||	-1.10671	0.15	-1.79	1.79	0.89	2.55	2.7	1.04833	0.26	0.15	0.21	1.65	0.48	0.55
RV1943C	|| conserved hypothetical protein || conserved hypotheticals ||	-1.28572	-1.11	-0.28	0.36	-1.68	-0.34	-0.63	-0.613333	0.67	0.54	0.86	1.03	0.47	0.714
RV1946C	lppG || lipoprotein || cell wall and cell processes ||	-2.01389	-2.72	-0.42	0.59	-0.32	1.02	2.96	0.185	-0.22	0.17	0.92	1.3	-0.57	0.32
RV1957	|| hypothetical protein || unknown ||	-2.08519	-0.48	-0.25	0.23	-1.61	0.35	-0.47	-0.371667	0.8	0.08	0.2	0.92	0.96	0.592
RV1963C	mce3R || tetR-family transcriptional repressor || regulatory proteins ||	0.875207	-1.1	-0.58	0.31	-1.89	-0.65	-0.07	-0.663333	0.45	0.24	0.44	0.52	0.89	0.508
RV1975	|| conserved hypothetical protein || unknown ||	-1.12568	-2.11	-0.35	1.3	-0.95	2.3	2.28	0.411667	-0.02	1.06	1.46	1.48	1.05	1.006
RV1976C	|| conserved hypothetical protein || unknown ||	1.33842	0.01	0.6	0.15	-0.31	0.64	1.42	0.418333	0.38	0.12	1.9	1.77	-0.26	0.782
RV1982C	|| conserved hypothetical protein || conserved hypotheticals ||	-0.719675	-0.27	-1.27	0.3	-1.42	-1.48	0.09	-0.675	-0.14	-0.57	-0.15	1.37	2.11	0.524
RV1983	PE_PGRS35 || PE-PGRS family protein || PE/PPE ||	-0.634668	-1.14		1.41		0.75	1.67	0.6725	-0.37	0.13	-0.65	1.81	1.19	0.422
RV1987	|| chitinase || cell wall and cell processes ||	-1.60499	-1.25	-0.01	0.12	-1.27	-1.21	-0.92	-0.756667	0.96	0.17	1.14	0.64	-0.57	0.468
RV1996	|| conserved hypothetical protein || conserved hypotheticals ||	0.833942	-0.81	-1.12	0.88	-0.7	0.44	1.07	-0.04	-1.76	0.27	1.36	0.96	1.76	0.518
RV2001	|| conserved hypothetical protein || conserved hypotheticals ||	-1.55233	-0.85	-0.85	0.79	0.37	-0.69	1.05	-0.03	-0.3	0.78	0.4	1.5	2.17	0.91
RV2006	otsB1 || trehalose-6-phosphate phosphatase || virulence, detoxification, adaptation ||	-1.82269	-2.53	0.59	0.44	-0.24	-1.97	1.9	-0.301667	1.35	0.8	1.39	0.42	0.23	0.838
RV2016	|| hypothetical protein || unknown ||	-3.45702	-0.69	-0.34	-0.13	0.17	-0.91	-0.32	-0.37	0.5	-0.59	1.34	0.83	1.25	0.666
RV2043C	pncA || pyrazinamidase/nicotinamidas || intermediary metabolism and respiration ||	-3.50553	0.18	0.06	-0.14	-0.18	-0.85	0.02	-0.151667	-0.07	-0.51	1.34	0.48	0.28	0.304
RV2055C	rpsR || 30S ribosomal protein S18 rpsR2 || information pathways ||	-2.43912	-1.6	1.37	-0.67	2.32	-2.6	-0.99	-0.361667	2.25	-1.58	3.56	-0.73	-0.93	0.514
RV2067C	|| conserved hypothetical protein || conserved hypotheticals ||	-0.732451	-0.48	0.04	0.04	-0.85	-1.7	-0.7	-0.608333	-0.01	-0.46	0.07	-0.4	0.63	-0.034
RV2069	sigC || RNA polymerase sigma factor || information pathways ||	-3.1206	-0.07	-0.27	0.24	-0.77	-2.33	-1.27	-0.745	-0.11	-1.25	0.44	-0.37	0.85	-0.088
RV2072C	cobL || precorrin-6y methyltransferase || intermediary metabolism and respiration ||	-1.90254	-0.51	0.83	0.15	0.22	0.71	1.7	0.516667	1.19	-0.7	2.51	0.79	-1.17	0.524
RV2081C	|| transmembrane protein || unknown ||	-1.94055	-1.05	-2.31	1.52	-2.7	-1.47	-2.16	-1.36167	-1.28	-0.31	-1.27	-0.82	1.44	-0.448
RV2100	|| conserved hypothetical protein || conserved hypotheticals ||	-0.649309	-1.76	0.86	0.56	-0.36	1.92	1.73	0.491667	1.69	0.41	2.04	2.31	0.38	1.366
RV2108	PPE36 || PPE family protein || PE/PPE ||	0.85591	-0.49	0.11	0.7	-0.37	0.77	1.7	0.403333	0.99	0.31	1.18	1.56	0.89	0.986
RV2117	|| conserved hypothetical protein || conserved hypotheticals ||	-3.18795	-0.87	-0.57	0.64	0.94	3.1	1.62	0.81	0.72	0.89	2.09	2.2	-0.18	1.144
RV2123	PPE37 || PPE family protein || PE/PPE ||	-1.83774	-2.99	-2.85	1.82	-3.5	1.02	2.52	-0.663333	-0.99	0.59	-4.72	1.63	1.57	-0.384
RV2130C	cysS || cysteinyl-tRNA synthetase 2 cysS2 || information pathways ||	-1.92061	0.1	-0.71	0.07	0.27	-0.62	0.08	-0.135	1.2	-0.81	0.94	1	0.73	0.612
RV2132	|| conserved hypothetical protein || conserved hypotheticals ||	-0.911061	-0.17	-0.25	-0.3	0.03	-0.92	-0.8	-0.401667	1.39	-0.7	1.14	0.68	0.94	0.69
RV2133C	|| conserved hypothetical protein || conserved hypotheticals ||	-1.37474	-0.66	-1.06	0.8	0.51	2.32	1.42	0.555	0.67	1.09	1.23	1.8	0.4	1.038
RV2137C	|| conserved hypothetical protein || conserved hypotheticals ||	0.74092	-0.31	0.03	0.12	0.06	-2.66	-0.65	-0.568333	0.71	0.56	1.91	-0.48	-2.38	0.064
RV2140C	TB18.6 || conserved hypothetical protein || conserved hypotheticals ||	-1.24341	0.71	-0.02	-0.85	-0.91	-1.16	-1.25	-0.58	0.38	-1.29	0.99	1	-0.11	0.194
RV2145C	wag31 || hypothetical protein || cell wall and cell processes ||	1.86761	-0.66	0.07	-0.02	-0.79	-2.05	-1.45	-0.816667	0.81	0.1	0.85	0.11	-0.89	0.196
RV2161C	|| conserved hypothetical protein || intermediary metabolism and respiration ||	1.29283	-0.2	1.14	-0.85	-0.69	-1.26	-0.19	-0.341667	1.85	-0.3	2.4	0.64	-2.37	0.444
RV2164C	|| conserved proline rich membrane protein || unknown ||	0.992378	0.65	0.21	-0.91	-0.27	-1.54	-0.94	-0.466667	0.1	-1.19	2.12	0.7	-1.36	0.074
RV2172C	|| conserved hypothetical protein || unknown ||	0.930671	-0.36	0.1	-0.27	1.42	-1.84	-1.78	-0.455	-0.7	0.34	1.62	1.7	0.96	0.784
RV2180C	|| conserved membrane protein || cell wall and cell processes ||	-1.56113	-0.24	-0.5	0.42	0.08	-0.44	1.52	0.14	0.9	-0.31	1.08	1.38	0.61	0.732
RV2185C	TB16.3 || conserved hypothetical protein || conserved hypotheticals ||	1.57596	-1.17	-0.27	0.46	-1	-1.56	-2.03	-0.928333	0.3	0.23	0	0.71	1.23	0.494
RV2188C	|| conserved hypothetical protein || conserved hypotheticals ||	-2.6995	-0.4	-1.03	0.66	-0.55	-0.32	-0.45	-0.348333	-0.45	0.13	0.72	1.09	0.68	0.434
RV2193	ctaE || cytochrome C oxidase subunit III || intermediary metabolism and respiration ||	-1.60094	-0.98	-0.23	0.39	-0.44	-2.15	-1.08	-0.748333	0.53	0.52	0.74	0.4	0.3	0.498
RV2203	|| conserved membrane protein || unknown ||	-1.96712	-0.32	-0.2	-0.23	-0.85	0.8	0.22	-0.0966667	1.21	-0.45	0.44	0.88	0.14	0.444
RV2217	lipB || lipoate biosynthesis protein B || intermediary metabolism and respiration ||	1.02635	0.35	0.03	-0.23	-0.11	-2.48	-0.58	-0.503333	0.35	-0.79	1.27	0.22	-1.17	-0.024
RV2227	|| conserved hypothetical protein || unknown ||	-1.77445	-0.88	-0.61	0.79	-0.6	-0.46	0.97	-0.131667	1.04	-0.59	-0.15	1	1.07	0.474
RV2237	|| conserved hypothetical protein || conserved hypotheticals ||	-0.956196	-0.35	-0.49	0.03	-0.8	0.23	-0.69	-0.345	0.11	-0.35	0.84	0.47	0.48	0.31
RV2239C	|| conserved hypothetical protein || unknown ||	0.914238	-0.73	-0.15	0.17	-1.21	-1.65	-1.85	-0.903333	0.22	-0.7	0.01	0.14	1.07	0.148
RV2240C	|| hypothetical protein || conserved hypotheticals ||	-2.595	-1.97	0.91	0.66	-2.23	2.83	1.83	0.338333	2.09	-1.31	0.04	2.53	0.82	0.834
RV2244	acpM || meromycolate extension acyl carrier protein || lipid metabolism ||	0.762368	-0.48	0.85	-0.52	-0.74	0.39	-0.66	-0.193333	0.86	-0.31	1.84	0.9	-0.93	0.472
RV2249C	glpD1 || glycerol-3-phosphate dehydrogenase || intermediary metabolism and respiration ||	1.12784	-0.72	-1.55	1.12	0.02	1.13	2.16	0.36	0.7	0.25	1.24	1.34	-0.32	0.642
RV2250C	|| transcriptional regulator || regulatory proteins ||	0.839344			1.93			4.04	2.985				2.54		2.54
RV2261C	|| conserved hypothetical protein || lipid metabolism ||	-0.850319	-0.94	-0.02	0.6	-1.38	0.51	-0.14	-0.228333	0.19	0.02	1.47	0.7	0.47	0.57
RV2270	lppN || lipoprotein || cell wall and cell processes ||	-3.88289	-2.19		1.42	0.79	1.93	4.22	1.234	1.05	1.91	0.37	2.62	-0.6	1.07
RV2275	|| conserved hypothetical protein || unknown ||	-1.10516	-0.87	-1.38	0.57	-1.07	-1.68	-0.93	-0.893333	0.2	-1.3	-0.52	1.28	3.32	0.596
RV2288	|| hypothetical protein || unknown ||	0.894402	-1.08	-0.97	1.21	-0.78	1	1.11	0.0816667	-0.02	0.24	-0.06	1.24	0.38	0.356
RV2291	sseB || thiosulfate sulfurtransferase || intermediary metabolism and respiration ||	-0.943654	-0.09	-0.16	0.19	-0.4	-0.28	-0.47	-0.201667	-0.48	-0.43	1.27	1.11	0.35	0.364
RV2295	|| conserved hypothetical protein || conserved hypotheticals ||	0.96434	-1.59	-1.35	1.07	-1.86	-0.7	-0.9	-0.888333	0.19	-0.37	-1	0.55	3.78	0.63
RV2303C	|| antibiotic-resistance protein || intermediary metabolism and respiration ||	-4.96897	-0.99	-1.63	1.36	-0.91	1	2.04	0.145	1.12	0.22	0.32	0.76	0.64	0.612
RV2320C	rocE || cationic amino acid transport membrane protein || cell wall and cell processes ||	1.00299	-0.8	-2.56	1.32	-0.8	0.8	1.32	-0.12	-0.18	0.42	1.18	0.91	0.04	0.474
RV2331	|| hypothetical protein || unknown ||	-1.69218	-1.68	-0.73	1.23	0.86	-0.82	-0.09	-0.205	-0.56	1.73	1.41	1.1	0.77	0.89
RV2336	|| hypothetical protein || unknown ||	-0.908362	-1.84	0.33	0.42	-1.52	-0.1	1.85	-0.143333	-0.07	0.99	-1.72	0.5	1.64	0.268
RV2338C	moeW || molybdopterin biosynthesis protein || intermediary metabolism and respiration ||	0.827242	-1.01	0.45	0.07	-0.26	-0.75	0.31	-0.198333	-0.21	0.49	0.89	0.65	1.37	0.638
RV2340C	PE_PGRS39 || PE-PGRS family protein || PE/PPE ||	1.27314	0.67		1.08	-1.86	0.1	0.36	0.07		-0.57	2.2	0.61		0.746667
RV2358	|| transcriptional regulator, arsR-family || regulatory proteins ||	-1.11105	-0.41	0.2	-0.16	-1.23	-0.71	0.02	-0.381667	-0.09	0.39	0.22	0.67	0.9	0.418
RV2365C	|| conserved hypothetical protein || conserved hypotheticals ||	-0.758621	-0.31	0.28	0.48	-1.08	0.52	0.6	0.0816667	1.33	0.55	1.6	1.59	-1.45	0.724
RV2368C	phoH1 || phosphate starvation-inducible protein || intermediary metabolism and respiration ||	-0.948562	-0.82	-0.18	-0.05	-0.64	-0.97	-2.19	-0.808333	0.65	0.31	0.16	1.13	0.88	0.626
RV2375	|| conserved hypothetical protein || unknown ||	-2.99629	-1	-0.23	0.25	-2.38	1.29	0.12	-0.325	0.77	-0.05	0.86	1.73	0.65	0.792
RV2388C	hemN || oxygen-independent coproporphyrinogen III oxidase || intermediary metabolism and respiration ||	0.865188	-0.34	0.22	0.38	0.38	-0.4	0.53	0.128333	-0.22	0.43	1.36	0.19	-1.25	0.102
RV2391	nirA || ferredoxin-dependent nitrite reductase || intermediary metabolism and respiration ||	0.962853	-0.43	0.85	-0.47	-1.17	-1.9	0.2	-0.486667	1.81	-1.84	1.86	-0.63	-2.98	-0.356
RV2401	|| hypothetical protein || unknown ||	-2.0123	-1.67	0.53	0.07	0.73	2.09	2.44	0.698333	0.63	0.38	1.16	2.11	0.81	1.018
RV2408	PE24 || PE family protein || PE/PPE ||	-3.46136	-0.45	0.86	0.41	-0.56	0.03	0.91	0.2	1.26	0.85	2.87	0.63	-0.65	0.992
RV2421C	nadD || nicotinate-nucleotide adenylyltransferase || conserved hypotheticals ||	1.51312	-1.29	-0.83	0.71	-1.15	-1.21	-0.62	-0.731667	0.15	-0.98	0.53	1.01	1.82	0.506
RV2422	|| hypothetical protein || unknown ||	1.42131	-1.92	-3.34	1.47	0.16	0.84	3.2	0.0683333	-0.97	1.09	-0.53	1.84	0.53	0.392
RV2428	ahpC || alkyl hydroperoxide reductase C protein || virulence, detoxification, adaptation ||	-1.50845	-0.36	-1.65	1.24	-0.3	2.14	-1.83	-0.126667	-1.63	0.99	0.09	2.06	5.38	1.378
RV2429	ahpD || alkyl hydroperoxide reductase D protein || virulence, detoxification, adaptation ||	-2.92276	0.22	-1.89	0.71	0.15	-0.73	-1.36	-0.483333	-1.76	0.28	-0.59	0.71	4.46	0.62
RV2443	dctA || C4-dicarboxylate-transport transmembrane protein || cell wall and cell processes ||	1.87195	-0.34	0.34	-0.24	-0.69	-0.53	-0.09	-0.258333	0.99	-0.93	1.29	0.11	-0.48	0.196
RV2448C	valS || valyl-tRNA synthase protein || information pathways ||	1.15952	-0.06	0.22	0.1	-0.11	0.79	-0.05	0.148333	1.24	0.18	1.31	2.18	0.13	1.008
RV2451	|| hypothetical proline and serine rich protein || unknown ||	-2.26114	-2.75	-1.75	1.68	0.1	-0.03	2.13	-0.103333	0.6	-0.26	0.71	1.05	2.8	0.98
RV2453C	mobA || molybdopterin-guanine dinucleotide biosynthesis protein A || unknown ||	-1.16773	0.33	-0.04	-0.12	0.31	-1.1	0.06	-0.0933333	0.11	-0.26	1.49	0.57	0.06	0.394
RV2457C	clpX || ATP-dependent clp protease ATP-binding subunit || intermediary metabolism and respiration ||	0.815591	-0.16	0.33	-0.18	0.15	-3.4	-0.98	-0.706667	0.55	-0.49	1.72	-0.59	-0.89	0.06
RV2464C	|| DNA glycosylase || information pathways ||	-1.3768	-0.07	-0.23	0.22	0.01	0.64	0.8	0.228333	1.46	0.38	0.88	1.2	0.3	0.844
RV2465C	rpi || isomerase || intermediary metabolism and respiration ||	-1.00777	-0.3	0.06	0.17	-0.24	-0.7	-0.69	-0.283333	1.32	-0.36	1.1	0.87	-0.34	0.518
RV2467	pepN || aminopeptidase N || intermediary metabolism and respiration ||	0.993224	-0.82	-0.08	0.18	-1.33	-2.39	-1.47	-0.985	0.64	-1.4	0.99	-0.01	1.22	0.288
RV2469C	|| conserved hypothetical protein || conserved hypotheticals ||	-1.53609	-0.91	-0.27	0.4	-0.64	0.09	0.29	-0.173333	0.65	-0.02	1.35	0.31	-0.41	0.376
RV2471	aglA || alpha-glucosidase || intermediary metabolism and respiration ||	0.860195	-0.91	-0.46	0.69	-0.47	0.43	0.5	-0.0366667	0.54	0.03	0.87	0.88	0.01	0.466
RV2488C	|| transcriptional regulator, luxR-family || regulatory proteins ||	0.650943	-0.49	0.39	0.27	0.19	0.02	3.25	0.605	1.89	-0.33	2	0.8	-2.7	0.332
RV2493	|| conserved hypothetical protein || conserved hypotheticals ||	-1.12609	-0.63	0.35	0.05	-0.75	-1.76	0.35	-0.398333	1.3	-0.54	1.87	0.62	-1.32	0.386
RV2507	|| conserved proline rich membrane protein || cell wall and cell processes ||	-1.53295	-0.57	-0.19	0.36	-1.58	-0.51	-1	-0.581667	0.71	-0.04	0.47	0.69	0.78	0.522
RV2515C	|| conserved hypothetical protein || unknown ||	0.946326	-0.85	-1.68	1.08	0	1.94	2.28	0.461667	0.51	0.95	1.05	1.71	-0.57	0.73
RV2520C	|| conserved membrane protein || conserved hypotheticals ||	-1.35336	-1.11	-2.44	0.52	-0.49	1.08	0.14	-0.383333	0.78	-0.67	-0.84	2.1	2.59	0.792
RV2537C	aroD || 3-dehydroquinate dehydratase || intermediary metabolism and respiration ||	-3.03419	-0.37	-0.28	0.22	-1.22	0.26	0.4	-0.165	1.02	-0.16	1.13	1.09	0.14	0.644
RV2542	|| conserved hypothetical protein || conserved hypotheticals ||	-0.736456	-0.3	-0.83	0.85	0.13	0.07	0.44	0.06	1.13	-0.89	0.41	0.95	0.32	0.384
RV2548	|| conserved hypothetical protein || conserved hypotheticals ||	-2.22802	-0.49	-0.22	0.47	-0.62	0.02	1.2	0.06	0.87	0.43	0.85	0.8	0.08	0.606
RV2552C	aroE || shikimate 5-dehydrogenase || intermediary metabolism and respiration ||	-0.679869	0.75		0.61	0.87	-0.01	0.83	0.61	1.44	0.41	2.66	2.16	-1.03	1.128
RV2555C	alaS || alanyl-tRNA synthetase || information pathways ||	0.850904	-1.64	-0.61	0.53	-1.31	-1.29	-1.24	-0.926667	0.39	0.21	0.91	1.18	1.38	0.814
RV2565	|| conserved hypothetical protein || conserved hypotheticals ||	-1.89539	0.32	-0.86	0.29	0.01	0.72	0.31	0.131667	1.16	0.13	0.81	0.89	0.61	0.72
RV2575	|| conserved glycine rich membrane protein || conserved hypotheticals ||	-1.03736	-0.15	0.28	0.22	-0.59	-0.07	-0.11	-0.07	0.93	0.33	1.48	1.05	-0.12	0.734
RV2596	|| conserved hypothetical protein || conserved hypotheticals ||	-0.911108	-0.44	-1.19	0.53	-0.06	1.31	0.78	0.155	0.24	0.63	1.1	1.97	0.5	0.888
RV2602	|| conserved hypothetical protein || conserved hypotheticals ||	-0.79125	0.02	1	-0.91	-0.74	2.34	0.65	0.393333	1.61	0.17	0.95	2.67	0.24	1.128
RV2603C	|| conserved hypothetical protein || conserved hypotheticals ||	0.870645	-0.19	-0.12	-0.25	-0.84	-2.36	-1.18	-0.823333	0.44	-0.73	0.76	0.62	0.47	0.312
RV2607	pdxH || pyridoxamine 5-phosphate oxidase || intermediary metabolism and respiration ||	0.987504	-0.96	-4.1	0.72	-2.17	-0.06	1.17	-0.9	-0.19	-0.4	-1.83	0.97	4.22	0.554
RV2608	PPE42 || PPE family protein || PE/PPE ||	-0.90373	-1.06	-0.27	0.54	0.78	2.36	3.51	0.976667	3.19	0.91	1.6	3.09	1.12	1.982
RV2628	|| hypothetical protein || unknown ||	-1.57553	-0.63	-0.66	1.22	-0.47	1.08	0.65	0.198333	0.04	0.71	0.6	0.58	0.04	0.394
RV2632C	|| conserved hypothetical protein || conserved hypotheticals ||	-1.00874	-0.17	0.58	-0.17	-0.21	0.89	0.53	0.241667	2.57	0.58	1.66	0.94	-1.05	0.94
RV2641	cadI || cadmium inducible protein || conserved hypotheticals ||	0.918513	-0.96	-1.01	0.73	-1.34	0.13	0.29	-0.36	-0.44	-0.02	-0.47	0.43	0.65	0.03
RV2655C	|| phiRv2 phage protein || insertion seqs and phages ||	-4.02308			5.73	1.58	4.17	6.71	4.5475		4.81	3.32	4		4.04333
RV2660C	|| hypothetical protein || unknown ||	-1.46301	-2.3	-0.3	1.28	1.08	2.73	3.57	1.01	4.61	1.83	-0.35	3.1	0.33	1.904
RV2667	clpC2 || ATP-dependent protease ATP-binding subunit || intermediary metabolism and respiration ||	0.713729	-0.37	-3.35	0.25	-0.53	0.87	1.07	-0.343333		0.48	0.41	1.48	2.5	1.2175
RV2669	|| conserved hypothetical protein || regulatory proteins ||	-0.690362	-2.26	-0.98	0.34	-3.07	-1.09	0.9	-1.02667	-0.96	-0.55	-0.9	0.7	2.09	0.076
RV2678C	hemE || uroporphyrinogen decarboxylase || intermediary metabolism and respiration ||	-1.92571	0.72	-1.47	0.31	0.93	0.75	1.88	0.52	2.1	-0.11	1.59	2.43	-1.48	0.906
RV2682C	dxs1 || 1-deoxy-D-xylulose 5-phosphate synthase || intermediary metabolism and respiration ||	-0.835802	-0.04	-0.54	0.63	1.89	1.79	2.37	1.01667	2.91	0.52	2.4	2.09	-1.4	1.304
RV2690C	|| conserved alanine, valine and leucine rich membrane protein || cell wall and cell processes ||	-2.17887					0.42		0.42	-0.26	0.58	1	1.32		0.66
RV2692	ceoC || trk system potassium uptake protein || cell wall and cell processes ||	0.645002	-0.5	0.45	0.48	-0.06	0.61	0.57	0.258333	0.89	0.29	1.55	1.06	-0.17	0.724
RV2697C	dut || deoxyuridine 5-triphosphate nucleotidohydrolase || intermediary metabolism and respiration ||	-0.690509	-0.81	0.47	0.33	0.03	-0.81	0.76	-0.005	0.9	0.84	2.09	2.64	-0.83	1.128
RV2712C	|| hypothetical protein || unknown ||	-0.829911	-1.03	-0.17	0.46	-1.33	1.1	0.9	-0.0116667	0.94	-0.17	0.55	1.95	1.38	0.93
RV2720	lexA || repressor || regulatory proteins ||	-0.914713	-0.49	-0.53	0.2	0.12	0.15	0.8	0.0416667	1.53	0.15	1.43	1.04	-0.84	0.662
RV2722	|| conserved hypothetical protein || unknown ||	-4.12108	-1.27	0.27	0.11	-0.17	-0.29		-0.27	0.8	0.17	1.15	0.69	0.55	0.672
RV2723	|| conserved membrane protein || cell wall and cell processes ||	-1.54379	-1.66	-0.4	0.86	0.96	-0.61	1.52	0.111667	0.66	1.15	2.54	1.52	0.18	1.21
RV2742C	|| conserved arginine rich protein || conserved hypotheticals ||	-2.53355	-2.38	0.15	0.9	-1.14	2.24	1.97	0.29	1.17	0.52	-0.35	2.14	0.39	0.774
RV2747	|| transferase || conserved hypotheticals ||	-1.92645	-1.64	0.2	0.8	0.08	2.39	1.9	0.621667	0.84	1.08	1.71	1.8	-0.02	1.082
RV2748C	ftsK || cell division transmembrane protein || cell wall and cell processes ||	-2.91145	-1.42	-1.42	1.27	-1.42	0.75	1.74	-0.0833333	-2.1	0.77	1.06	1.45	0.32	0.3
RV2750	|| dehydrogenase || intermediary metabolism and respiration ||	-1.03282	-0.41	0.39	-0.16	-0.1	-0.38	-0.38	-0.173333	1.53	-0.34	1.32	0.48	-0.9	0.418
RV2765	|| alanine rich hydrolase || unknown ||	-3.01104	-0.83	-0.99	1	0.38	1.87	2.82	0.708333	-0.04	0.82	2.05	2.43	0.33	1.118
RV2774C	|| hypothetical protein || unknown ||	-0.832435	-1.49	-6.13	1.43		-0.08	2.33	-0.788	-2.22	-0.4	0.04	0.6	1.89	-0.018
RV2781C	|| alanine rich oxidoreductase || intermediary metabolism and respiration ||	-1.23073	0.17	-0.77	0.2	-0.57	1.85	1.56	0.406667	0.53	0.32	1.34	2.04	-0.43	0.76
RV2787	|| conserved alanine rich protein || conserved hypotheticals ||	-1.84835	-0.47	0.31	0.78	0.97	1.35	2.37	0.885	-0.07	0.91	1.87	1.28	0.01	0.8
RV2790C	ltp1 || lipid-transfer protein || cell wall and cell processes ||	1.36756	0.14	0.78	-0.33	0.63	0.83	0.49	0.423333	0.63	-0.47	2.15	1.13	-0.3	0.628
RV2804C	|| hypothetical protein || unknown ||	-1.60767	-2.35	-4.93	1.85	3.97	0.16	0.31	-0.165	-1.29	0.13	-1.49	-0.44	0.74	-0.47
RV2806	|| membrane protein || unknown ||	-1.00484	-0.33	-0.28	0.33	-0.16	0.26	1.13	0.158333	0.78	0.37	1.7	1.5	-0.07	0.856
RV2817C	|| conserved hypothetical protein || conserved hypotheticals ||	-2.53274	-1.59	1.18	-0.94	-1.62	0.36	0.84	-0.295	1.7	-0.34	0.4	0.99	0.34	0.618
RV2821C	|| conserved hypothetical protein || conserved hypotheticals ||	1.28322	-0.28	-0.04	0.12	-1.99	-1.59	0.41	-0.561667	0.79	-2.42	0.43	0.24	1.16	0.04
RV2826C	|| hypothetical protein || unknown ||	-0.871872	-0.08	-0.33	0.91	0.05	0.68	1.58	0.468333	1.15	0.53	1.24	1.14	0.48	0.908
RV2853	PE_PGRS48 || PE-PGRS family protein || PE/PPE ||	-0.79552	0.36	-0.57	0.33	-0.22	0.53	0.21	0.106667	0.47	-0.6	1.26	1.04	0.28	0.49
RV2868C	gcpE || 4-hydroxy-3-methylbut-2-en-1-yl diphosphate synthase || conserved hypotheticals ||	-1.12249	0.44	0.57	-0.7	-0.1	0.7	-0.5	0.0683333	0.76	-0.32	1.39	1.39	-0.9	0.464
RV2875	mpt70 || major secreted immunogenic protein || cell wall and cell processes ||	0.747833	-0.87	0.25	0.81	-0.69	-0.3	1.23	0.0716667	0.74	-0.82	0.87	1.11	0.14	0.408
RV2890C	rpsB || 30S ribosomal protein S2 || information pathways ||	-1.02352	0.21	0.81	-1.1	-0.2	-1.44	-1.04	-0.46	1.02	-1.18	1.18	1.14	-1.3	0.172
RV2894C	xerC || integrase || insertion seqs and phages ||	-1.09312	0.72	0	-0.92	1.61	-1.58	1.01	0.14	1.94	-1.09	2.85	0.33	-2.86	0.234
RV2904C	rplS || 50S ribosomal protein L19 || information pathways ||	1.76586	-0.11	-0.63	-0.11	1.26	-0.08	-0.1	0.0383333	1.57	-0.77	1	1.42	0.2	0.684
RV2908C	|| conserved hypothetical protein || conserved hypotheticals ||	0.661934	0.34	0.33	-0.98	-0.01	-1.95	-1.41	-0.613333	0.59	-0.89	1.64	1.26	-0.91	0.338
RV2919C	glnB || nitrogen regulatory protein P-II || regulatory proteins ||	0.760837	-0.1	-0.21	0.15	-0.24	0.6	0.11	0.0516667	1.61	-0.43	1.05	0.54	-0.3	0.494
RV2928	tesA || thioesterase || lipid metabolism ||	0.73855	-1.13	-1.54	0.66	0.74	0.43	-0.13	-0.161667	1.45	-0.37	0.57	1.31	1.06	0.804
RV2929	|| hypothetical protein || unknown ||	-1.00841	-1.76	-0.58	0.83	-0.36	-1.51	-1.45	-0.805	0.35	0.89	0.93	0.67	0.78	0.724
RV2930	fadD26 || fatty-acid-CoA ligase || lipid metabolism ||	0.89126	-0.93	-1.2	0.22	0.37	-2.01	-2.54	-1.015	-1.18	0.51	0.84	0.81	2.69	0.734
RV2934	ppsD || phenolpthiocerol synthesis type-I polyketide synthase || lipid metabolism ||	1.02572	-0.41	-0.49	0.87	0.27	0.04	0.25	0.0883333	0.34	0.15	0.74	1.06	-0.06	0.446
RV2938	drrC || daunorubicin-dim-transport membrane protein ABC transporter || cell wall and cell processes ||	-2.53383	-0.5	0.16	-0.27	0.49	-1.71	-1.28	-0.518333	-0.72	0.07	1.66	1.37	0.92	0.66
RV2940C	mas || multifunctional mycocerosic acid synthase membrane-associated || lipid metabolism ||	0.665217	0.21	-0.07	-0.48	1.01	-2.02	-1.28	-0.438333	0.08	0	2.23	1.32	-0.13	0.7
RV2943	|| transposase || insertion seqs and phages ||	0.644089	0.53	-1.06	0.28	-0.32	0.66	2.57	0.443333	0.19	1.07	1.81	1.34	-1.84	0.514
RV2954C	|| hypothetical protein || unknown ||	-2.01779	-0.38	0.12	-0.21	-0.28	-1.25	-0.73	-0.455	0.36	-0.43	1.03	1.47	1.16	0.718
RV2957	|| glycosyltransferase || intermediary metabolism and respiration ||	1.41601	-1.53	-0.45	0.73	-0.4	0.79	0.53	-0.055	0.51	0.9	1.2	1.43	0.76	0.96
RV2960C	|| hypothetical protein || unknown ||	-1.47912	-1.22	0.49	-0.26	-0.31	-1.78	-0.12	-0.533333	0.7	0.06	1.46	1.24	-0.02	0.688
RV2972C	|| conserved membrane protein || unknown ||	-1.45468	-1.31	-1.92	1.01	-0.46	0.86	2.04	0.0366667	0.01	-0.38	-1.41	1.66	2.01	0.378
RV2979C	|| resolvase || insertion seqs and phages ||	0.955866	-0.03	0.15	-0.16	0.25	-0.96	-0.41	-0.193333	0.65	-0.79	1.47	0.31	-0.93	0.142
RV2984	ppk || polyphosphate kinase || intermediary metabolism and respiration ||	0.675703	0.29	0.56	-0.17	-0.4	0.44	-0.2	0.0866667	0.69	-0.47	1.83	1.27	-0.6	0.544
RV2995C	leuB || 3-isopropylmalate dehydrogenase || intermediary metabolism and respiration ||	-0.76584	0.65	0.61	0.04	0.47	-1.09	0.76	0.24	2.28	-0.88	2.44	1.1	-2.15	0.558
RV3003C	ilvB1 || acetolactate synthase large subunit || intermediary metabolism and respiration ||	-0.738774	0.17	0.65	-0.81	0.19	-2.06	-0.63	-0.415	0.93	-1.87	1.77	0.66	-0.41	0.216
RV3007C	|| oxidoreductase || unknown ||	-2.38766	-0.44	0.64	0.83	-1.73	-0.29	1.43	0.0733333	0.46	-1.73	2.07	0.8	-1.8	-0.04
RV3009C	gatB || glutamyl-tRNA(gln) amidotransferase subunit B || information pathways ||	-1.37406	-1	-0.04	0.37	-0.88	-1.38	-1.37	-0.716667	0.54	-0.55	0.19	0.66	1.37	0.442
RV3016	lpqA || lipoprotein || cell wall and cell processes ||	-1.05811	-1.13	-2.58	1.13	0.31	2.03	1.89	0.275	0.96	0.92	-1.6	2.64	2.87	1.158
RV3024C	trmU || tRNA (5-methylaminomethyl-2-thiouridylate)-methyltransferase || conserved hypotheticals ||	0.707659	-0.6	-1.31	0.77	1.13	2.33	1.5	0.636667	1.72	1.06	1.03	2.46	0.07	1.268
RV3046C	|| conserved hypothetical protein || conserved hypotheticals ||	1.34681	0.59	-0.31	0.19	0.5	1.17	1.35	0.581667	2.17	0.44	1.84	1.82	-0.64	1.126
RV3060C	|| transcriptional regulator, gntR-family || regulatory proteins ||	0.890924	-0.32	0.32	0.73	1.69		0.72	0.628	0.3	0.38	3.22	1.84	-0.75	0.998
RV3062	ligB || ATP-dependent DNA ligase || information pathways ||	-0.929553	0.07	-0.49	0.67	1.55	2.43	2.02	1.04167	2.91	0.23	2.17	3.34	0.59	1.848
RV3068C	pgmA || phosphoglucomutase || intermediary metabolism and respiration ||	-2.44039	0.48	-0.68	0.43	0.98	0.74	1.55	0.583333	2.35	0.31	2.1	2.01	-1.33	1.088
RV3076	|| conserved hypothetical protein || conserved hypotheticals ||	2.46145	-0.36	0.52	-0.3	-0.05	-2.1	0.29	-0.333333	-0.61	3.93	1.78	1.22	-0.37	1.19
RV3081	|| conserved hypothetical protein || unknown ||	-0.90744	-1.67	-0.58	1.1	-0.56	-0.04	1.85	0.0166667	-0.84	0.5	0.53	1.61	1.31	0.622
RV3083	|| monooxygenase || intermediary metabolism and respiration ||	0.910534	-3.44	-1.45	0.9	-1.39	-1.92	-0.16	-1.24333	-1.32	-1.2	-0.95	-1.54	4.12	-0.178
RV3090	|| hypothetical alanine and valine rich protein || unknown ||	-1.1375	-0.13	-1.03	0.15	-1.88	-0.91	-0.59	-0.731667	0.13	-0.51	0.2	0.87	0.89	0.316
RV3107C	agpS || alkyldihydroxyacetonephosphate synthase || intermediary metabolism and respiration ||	0.799515	-1.23	0.04	1.02	0.83	0.15	1.97	0.463333	0.94	0.65	1.9	0.98	-1	0.694
RV3108	|| hypothetical protein || unknown ||	-4.03242	-1.35	0.32	-0.43	-0.58	-0.69	3.91	0.196667	-0.4	-0.1	1.61	1.05	-1.99	0.034
RV3110	moaB1 || pterin-4-alpha-carbinolamine dehydratase || intermediary metabolism and respiration ||	-1.27379	-2.95	-0.11	0.91	-3.24	-3.09	1.65	-1.13833	-0.24	-1.51	1.26	-0.46	0.78	-0.034
RV3121	cyp141 || cytochrome P450 141 || intermediary metabolism and respiration ||	-1.174	-1.41	-0.85	1.15	0.28	-0.31	1.63	0.0816667	-0.25	0.77	-0.81	1.08	0.57	0.272
RV3122	|| hypothetical protein || unknown ||	-1.07136	-0.19	0.83	-0.46	0.63	-0.79	-0.44	-0.07	-0.02	-0.86	1.86	0.6	-1.63	-0.01
RV3136	PPE51 || PPE family protein || PE/PPE ||	-1.13143	0.89	-0.12	-1.07	0.78	-2.17	-1.63	-0.553333	0.49	-1.18	2.49	1.94	-0.78	0.592
RV3143	|| response regulator || regulatory proteins ||	-3.16104	-0.82	-0.5	0.51	-2.56	1.34	0.8	-0.205	0.72	0.17	0.81	2.16	0.58	0.888
RV3149	nuoE || NADH dehydrogenase I chain E || intermediary metabolism and respiration ||	2.68038	-1.29	1.06	0.17	0.56	0.61	1.58	0.448333	1.16	-0.91	2.37	1.04	-1.46	0.44
RV3159C	PPE53 || PPE family protein || PE/PPE ||	-2.0806	-1.46	-1.19	0.95	-1.25	0.7	1.57	-0.113333	-0.22	0.73	0.04	1.5	-0.37	0.336
RV3168	|| conserved hypothetical protein || conserved hypotheticals ||	-4.50659	-0.54	0.25	-0.4	-1.49	-1.54	0.07	-0.608333	1.22	0.06	1.09	0.73	-0.08	0.604
RV3173C	|| transcriptional regulator, tetR/acrR-family || regulatory proteins ||	0.85121	-0.37	-0.08	-0.14	-0.55	-2.07	-0.63	-0.64	0.24	-0.85	0.68	-0.22	0.18	0.006
RV3177	|| peroxidase || virulence, detoxification, adaptation ||	-2.21854	-3.41	-1.09	1.08	-0.41	1.52	3.62	0.218333	-1.6	1.08	0.98	1.66	1.33	0.69
RV3178	|| conserved hypothetical protein || conserved hypotheticals ||	-0.849944	-3.73	-1.23	1.7	-0.51	1.11	3.26	0.1	0.39	0.64	0.33	0.92	0.99	0.654
RV3189	|| conserved hypothetical protein || conserved hypotheticals ||	0.739263	-1.28	-1.07	0.64	-2.28	-1.93	1.54	-0.73	-0.23	-0.99	-0.68	0.29	0.83	-0.156
RV3190C	|| hypothetical protein || unknown ||	-1.04281	-0.64	-0.09	0.32	-0.45	0.5	-0.05	-0.0683333	0.43	0.45	1.07	1.32	1.01	0.856
RV3199C	nudC || NADH pyrophosphatase || conserved hypotheticals ||	-1.78558	-0.47	-0.18	0.31	0.14	-0.76	0.23	-0.121667	-0.2	0.01	1.07	0.34	0.99	0.442
RV3203	lipV || lipase || intermediary metabolism and respiration ||	-1.30064	-0.3	0.09	0.2	-0.43	-0.9	0.18	-0.193333	0.51	0.1	1.32	0.6	0.13	0.532
RV3204	|| DNA-methyltransferase || intermediary metabolism and respiration ||	-1.29967	-0.07	-0.29	0.3	-0.63	1.33	0.72	0.226667	-0.48	0.6	1.13	2.29	1.62	1.032
RV3206C	moeB1 || molybdenum cofactor biosynthesis protein || intermediary metabolism and respiration ||	-2.04393	-0.19	0.49	-0.22	-0.05	0.27	-0.37	-0.0116667	1.02	0.01	2.14	1.16	-0.67	0.732
RV3209	|| conserved proline and threonine rich protein || conserved hypotheticals ||	-1.7358	-0.9	0.24	0.17	-0.36	-1.84	-0.15	-0.473333	0.89	-0.69	1.54	0.27	-0.1	0.382
RV3213C	|| chromosome partitioning protein || cell wall and cell processes ||	1.0011	-0.17	0.26	-0.38	-1.23	-2.83	-1.34	-0.948333	0.84	-2.35	1.12	0.21	0.35	0.034
RV3216	|| acetyltransferase || intermediary metabolism and respiration ||	-0.917689	-0.05	-0.03	0.42	0.03	1.11	0.49	0.328333	1.26	0.94	1.57	1.51	0.7	1.196
RV3218	|| conserved hypothetical protein || conserved hypotheticals ||	-1.43529	-1.01	0.15	0.19	-0.17	0.58	0.52	0.0433333	0.48	0.04	0.77	0.86	1.36	0.702
RV3235	|| hypothetical alanine, arginine and proline rich protein || unknown ||	-3.22227	-1.91	-0.71	0.93	-1.41	-2.78	-0.12	-1	0.25	-0.25	0.54	0.86	2.5	0.78
RV3238C	|| conserved membrane protein || cell wall and cell processes ||	-1.88775	-0.78	-0.42	1.19	-0.2	0.92	0.89	0.266667	0.48	0.71	1.88	1.59	0.93	1.118
RV3247C	tmk || thymidylate kinase || intermediary metabolism and respiration ||	0.913368	-0.04	0.8	-0.25	0.73	0.12	1.24	0.433333	0.64	-0.57	1.77	0.66	-1.91	0.118
RV3262	fbiB || F420 biosynthesis protein || conserved hypotheticals ||	1.42185	-0.1	0.85	-0.38	-0.2	-0.02	0.49	0.106667	1.78	-0.31	1.38	1.11	-0.99	0.594
RV3267	|| conserved hypothetical protein || conserved hypotheticals ||	0.607022	0.4	0.57	-0.29	0.33	1.3	1.36	0.611667	1.65	-0.03	2.5	1.31	-2.36	0.614
RV3271C	|| conserved membrane protein || unknown ||	-1.23069	0.13	0.42	-0.46	0.46	1.33	1.86	0.623333	1.74	0.27	2.69	1.67	-1.3	1.014
RV3275C	purE || phosphoribosylaminoimidazole carboxylase catalytic subunit || intermediary metabolism and respiration ||	-1.25078	0.04	0.24	0.04	0.64	0.66	1.2	0.47	1.42	0.48	2.15	1.67	-1.9	0.764
RV3276C	purK || phosphoribosylaminoimidazole carboxylase ATPase subunit || intermediary metabolism and respiration ||	-0.957295	-0.34	0.3	-0.44	-0.2	-1.88	-0.26	-0.47	0.47	0.04	1.04	0.71	-0.63	0.326
RV3277	|| conserved membrane protein || conserved hypotheticals ||	-1.75664	-0.55	-0.69	0.04	0.17	1.41	0.41	0.131667	1.02	0.13	1.09	1.12	-0.28	0.616
RV3278C	|| conserved membrane protein || conserved hypotheticals ||	-2.93815	-0.64	-1.4	0.5	0.5	2.19	2.1	0.541667	2.52	0.49	0.15	2.24	0.56	1.192
RV3280	accD5 || propionyl-CoA carboxylase beta chain 5 || lipid metabolism ||	-0.843307	-0.18	-0.87	0.38	0.68	1.17	1	0.363333	1.9	-0.2	0.79	2.18	-0.11	0.912
RV3281	|| conserved hypothetical protein || conserved hypotheticals ||	0.876	0.28	-1.06	0.42	-1.11	1.17	-1.32	-0.27	0.53	-0.81	-0.07	0.23	1.58	0.292
RV3290C	lat || L-lysine-epsilon aminotransferase || intermediary metabolism and respiration ||	-1.08325	-2.01	-0.64	0.13	-1.13	-2.52	-0.76	-1.155	-0.79	-0.45	0.08	-0.47	0.91	-0.144
RV3309C	upp || uracil phosphoribosyltransferase || intermediary metabolism and respiration ||	-2.12772	-0.07	-2.16	0.2	-0.97	1.25	1.37	-0.0633333	-0.19	-0.16	0.02	0.78	0.55	0.2
RV3310	|| acid phosphatase || intermediary metabolism and respiration ||	0.908519	-0.25	-0.78	0.15	0.67	-0.42	0.39	-0.04	1.6	-0.17	0.18	1.01	0.34	0.592
RV3311	|| conserved hypothetical protein || conserved hypotheticals ||	-0.872709	0.54	-0.33	-0.8	-0.47	1.08	0.25	0.045	1.48	-0.34	1.09	1.47	0.05	0.75
RV3320C	|| conserved hypothetical protein || conserved hypotheticals ||	-1.97141	-1.18	-0.28	0.26	-0.18	-1.62	-1.23	-0.705	-0.1	0.16	0.69	1.15	1.12	0.604
RV3323C	moaX || moaD-moaE fusion protein || intermediary metabolism and respiration ||	-1.04437	-0.98	0.25	0.38	0.01	-0.17	1.05	0.09	1.33	0.79	1.44	0.66	-0.46	0.752
RV3334	|| transcriptional regulator, merR-family || regulatory proteins ||	-1.10768	-0.78	-2.31	0.64	1.32	1.09	2.14	0.35	0.65	-0.03	-0.72	1.66	1.72	0.656
RV3345C	PE_PGRS50 || PE-PGRS family protein || PE/PPE ||	-0.914925	0.34	0.23	0.73	0.93	2.85	3.1	1.36333	1.66	1.29	2.34	1.93	-0.77	1.29
RV3346C	|| conserved hypothetical protein || conserved hypotheticals ||	-1.93687	-0.19	0.19	0.28	-0.19	-0.21	0.46	0.0566667	0.44	-0.28	1.44	0.91	-0.38	0.426
RV3354	|| conserved hypothetical protein || conserved hypotheticals ||	-1.42777	0.28	-0.08	-0.07	0.81	-3.01	0.73	-0.223333	1.57	-1.34	2.29	0.62	-0.97	0.434
RV3360	|| conserved hypothetical protein || cell wall and cell processes ||	-2.0335	-0.68	-2.04	0.71	-0.48	-0.66	2.02	-0.188333	0.36	0.11	0.19	1.06	0.42	0.428
RV3365C	|| conserved hypothetical protein || conserved hypotheticals ||	-1.72097	-0.1	0.96	-0.25	-0.39	-2.37	-0.3	-0.408333	1.39	-1.13	1.4	0.19	-1.47	0.076
RV3369	|| conserved hypothetical protein || conserved hypotheticals ||	0.80683	0.22	0.93	-1.04	0.08	-3.82	-0.18	-0.635	0.95	-1.82	2.53	-0.01	-3.26	-0.322
RV3390	lpqD || lipoprotein || cell wall and cell processes ||	-2.60888	-0.69	0.94	-0.63	-1.38	-1.05	-0.82	-0.605	0.4	-0.34	1.62	0.63	-0.54	0.354
RV3400	|| hydrolase || intermediary metabolism and respiration ||	0.930936	0.28	-0.68	0.27	0.58	1.29	0.06	0.3	1.49	0.22	1.3	1.77	0.27	1.01
RV3402C	|| conserved hypothetical protein || cell wall and cell processes ||	-1.00774	-1.42	-0.03	1	-0.29	1.52	0.82	0.266667	2.45	1.96	1.16	2.22	1.85	1.928
RV3408	|| conserved hypothetical protein || conserved hypotheticals ||	-1.20864	0.93	-0.75	-0.19	0.63	2.17	0.78	0.595	2.03	-0.79	0.74	3.22	0.77	1.194
RV3413C	|| hypothetical alanine and proline rich protein || unknown ||	-0.986732	-0.17	0.69	-0.31	-0.38	-0.94	-0.39	-0.25	1.12	-1	1.92	0.13	-1.26	0.182
RV3416	whiB3 || transcriptional regulator whib-like || regulatory proteins ||	-1.22871	-1.49	-0.35	0.72	-0.53	0.34	-0.93	-0.373333	-0.37	1.84	1.8	1.63	1.03	1.186
RV3419C	gcp || O-sialoglycoprotein endopeptidase || intermediary metabolism and respiration ||	0.929822	0.49	0.38	0.5	-0.03	-0.04	0.55	0.308333	0.87	-0.11	1.26	1.38	-0.03	0.674
RV3421C	|| conserved hypothetical protein || conserved hypotheticals ||	1.87998	0.68	-0.24	-0.2	0.77	0.76	1.29	0.51	1.6	0.08	1.73	1.49	-1.49	0.682
RV3422C	|| conserved hypothetical protein || conserved hypotheticals ||	1.09178	0.12	-0.54	1.1	1.07	0.82	1.84	0.735	2.36	-0.19	2.07	2.05	-1.86	0.886
RV3429	PPE59 || PPE family protein || PE/PPE ||	-2.71783	-0.9	-0.06	0.6	0.98	0.05	0.89	0.26	1.95	-0.78	1.77	1.38	0.2	0.904
RV3436C	glmS || glucosamine-fructose-6-phosphate aminotransferase || intermediary metabolism and respiration ||	0.760596	-0.9	0.08	0.08	-0.45	1.16	-0.89	-0.153333	0.82	0.29	1.04	0.93	1.09	0.834
RV3439C	|| conserved alanine and proline rich protein || conserved hypotheticals ||	0.804616	0	0.74	0.7	-0.21	0.92	0.52	0.445	0.65	0.07	1.32	0.55	-1.1	0.298
RV3445C	esxU || Esat-6 like protein || unknown ||	1.23295	-0.4	0.47	0.7	-0.34	-0.59	0.95	0.131667	1.9	-0.93	2.26	0.62	-1.98	0.374
RV3451	cut3 || cutinase precursor || cell wall and cell processes ||	-1.16979	-0.71	-1.12	0.71	-1.46	-0.68	0.36	-0.483333	0.34	-1.71	0.65	0.98	1.54	0.36
RV3452	cut4 || cutinase precursor || cell wall and cell processes ||	0.744475	-0.21	0.07	0.17	0.24	1.15	1.1	0.42	2.21	0.21	1.35	1.8	-0.98	0.918
RV3485C	|| short-chain type dehydrogenase/reductase || intermediary metabolism and respiration ||	0.767106	-0.41	0.1	0.28	1.08	3.26	2.65	1.16	1.35	1.56	2.2	2.56	-1.12	1.31
RV3487C	lipF || esterase/lipase || intermediary metabolism and respiration ||	2.76347	-0.74	0.54	0.59	1.1	-0.07	1.78	0.533333	0.82	0.06	2.04	1.33	-1.25	0.6
RV3492C	|| MCE-associated protein || conserved hypotheticals ||	0.717488	-0.51	0.77	0.06	-0.21	-0.03	0.53	0.101667	0.35	0.3	1.65	0.81	-0.47	0.528
RV3498C	mce4B || MCE-family protein || virulence, detoxification, adaptation ||	-0.999113	-0.15	0.53	-0.81	-0.09	-1.76	0.06	-0.37	1.61	-0.94	1.52	0.38	-2.13	0.088
RV3499C	mce4A || MCE-family protein || virulence, detoxification, adaptation ||	0.905075	-1.2	-1.14	0.74	-1.63	0.93	-0.01	-0.385	0.32	1.12	-0.04	1.76	2.19	1.07
RV3507	PE_PGRS53 || PE-PGRS family protein || PE/PPE ||	-1.33101	-1.95	0.37	0.89	1.28	1.56	1.85	0.666667	0.69	0.88	2.98	2.46	-0.9	1.222
RV3519	|| hypothetical protein || unknown ||	-3.70796	-0.57	0.22	0.45	-1.84	0.54	0.22	-0.163333	1.46	0.64	1.23	1.75	-0.68	0.88
RV3525C	|| siderophore-binding protein || intermediary metabolism and respiration ||	-0.695827	-0.14	-2.01	0.32	-1.62	1.51	0.3	-0.273333	-0.44	-0.15	0.74	1.97	0.86	0.596
RV3528C	|| hypothetical protein || unknown ||	0.900385	-1.23	-0.33	-0.13	-0.89	-3.84	-1.43	-1.30833	0.43	-0.66	1.24	0.74	1.37	0.624
RV3539	PPE63 || PPE family protein || PE/PPE ||	-0.968492	-1.75	-1.75	1.51	-0.27	3.05	2.76	0.591667	-0.09	1.66	1.23	2.58	0.58	1.192
RV3545C	cyp125 || cytochrome P450 125 || intermediary metabolism and respiration ||	-1.85723	-3.99	-4.23	1.87	-5.62	-1.71	-2.73	-2.735	-3.24	-2.47	-3.24	-1.27	1.42	-1.76
RV3547	|| conserved hypothetical protein || conserved hypotheticals ||	-2.73191	-0.62	-0.29	0.24	-2.01	1.05	-0.04	-0.278333	0.99	0.63	1.13	1.46	0	0.842
RV3568C	bphC || biphenyl-2,3-diol 1,2-dioxygenase || intermediary metabolism and respiration ||	0.868842	-0.4	0.05	0.16	0.02	-0.42	0.72	0.0216667	0.79	-0.12	1.82	1.89	-0.98	0.68
RV3570C	|| oxidoreductase || intermediary metabolism and respiration ||	0.934756	-0.08	0.25	-0.01	-0.7	0.45	0.43	0.0566667	0.97	-0.68	1.82	1.84	-0.31	0.728
RV3583C	|| transcriptional regulator || regulatory proteins ||	0.900376	-0.18	0.29	0.1	-0.63	-1.78	-0.27	-0.411667	0.31	-0.13	0.99	-0.18	-0.61	0.076
RV3585	radA || DNA repair protein || information pathways ||	0.937195	-0.22	1.13	-0.12	0.37	1.3	1.82	0.713333	0.95	-0.74	1.99	1.33	-1.68	0.37
RV3594	|| conserved hypothetical protein || unknown ||	-1.30429	0.27	1.02	-1.28	-0.36	-1.1	1.45	0	2.39	-0.72	2.59	1.39		1.4125
RV3598C	lysS || lysyl-tRNA synthetase 1 || information pathways ||	0.858141	-0.95	0.22	0.13	-1.14	-0.11	-1.08	-0.488333	0.69	-0.14	1.15	1.4	0.65	0.75
RV3607C	folB || dihydroneopterin aldolase || intermediary metabolism and respiration ||	-1.0281	-0.2	0.45	0.03	0.6	-0.36	0.46	0.163333	0.61	-0.12	1.88	0.44	-0.72	0.418
RV3610C	ftsH || membrane-bound ell division protein || cell wall and cell processes ||	-2.19163	-1.08	0.05	0.38	-0.19	1.52	-0.76	-0.0133333	0.31	1.01	0.58	1.17	2	1.014
RV3629C	|| conserved membrane protein || cell wall and cell processes ||	-1.39282	-0.47	0.14	-0.94	0.55	1.26	0.91	0.241667	0.37	0.45	1.71	0.98	-0.35	0.632
RV3634C	galE1 || UDP-glucose 4-epimerase || intermediary metabolism and respiration ||	-1.09799	0.2	-0.25	0.01	0.18	0.36	-0.43	0.0116667	0	-0.18	1.07	1.72	0.99	0.72
RV3645	|| conserved membrane protein || cell wall and cell processes ||	-2.09267	-0.77	0.1	0.47	-0.67	-2.41	-0.33	-0.601667	1.01	-1.2	1.87	0.48	0.52	0.536
RV3662C	|| conserved hypothetical protein || unknown ||	-2.53326	-0.73	-1.44	0.95	-2.46	1.07	0.55	-0.343333	1.43	0.46	-0.57	0.14	0.09	0.31
RV3663C	dppD || dipeptide-transport ATP-binding protein ABC transporter || cell wall and cell processes ||	0.829344	0.3	-0.86	0.67	-1.52	0.18	-0.08	-0.218333	1.21	-0.45	1.38	0.83	0.28	0.65
RV3668C	|| protease || intermediary metabolism and respiration ||	-2.76994	0.28	-1.53	0.21	0.03	-1.22	0.82	-0.235	0.88	-1.42	0.86	1.03	0.08	0.286
RV3679	|| anion transporter ATPase || cell wall and cell processes ||	1.55143	-0.78	0.12	0.48	0.3	0.66	0.29	0.178333	1.21	1.15	1.88	1.21	-0.28	1.034
RV3688C	|| conserved hypothetical protein || conserved hypotheticals ||	0.84272	-0.18	-0.37	0.2	1.58	0.4	1.12	0.458333	2.61	-0.35	0.94	0.93	-1.35	0.556
RV3691	|| conserved hypothetical protein || unknown ||	-3.1424	-0.4	-0.23	0.13	-1.72	0.72	0.61	-0.148333	1.13	0.27	1.24	1.03	-0.91	0.552
RV3694C	|| conserved membrane protein || conserved hypotheticals ||	-1.00513	0.19	-0.97	0.24	0.07	-1.02	0.31	-0.196667	0.63	-1.03	0.69	1.02	-0.22	0.218
RV3696C	glpK || glycerol kinase || intermediary metabolism and respiration ||	-2.01328	0.82	-0.32	-0.44	0.57		0.52	0.23	1.2	-2.31	1.52	1.04	-1.53	-0.016
RV3717	|| conserved hypothetical protein || intermediary metabolism and respiration ||	-1.15367	0.53	-1.74	0.6	-1.14	0.64	-0.82	-0.321667	0.04	-0.5	0.84	0.36	0.71	0.29
RV3734C	|| conserved hypothetical protein || conserved hypotheticals ||	1.00916	0.86	0.03	-0.64	1.27	-1.92	1.13	0.121667	2.35	-0.96	1.83	0.55	-2.62	0.23
RV3740C	|| conserved hypothetical protein || conserved hypotheticals ||	-2.55851	-1.51	-2.1	0.24	-0.21	-0.42	0.31	-0.615	0.52	-0.62	-0.45	1.07	2.69	0.642
RV3742C	|| oxidoreductase || intermediary metabolism and respiration ||	-2.0502	-4.79	-5.25	0.24	-2.21	-0.51	-0.79	-2.21833	-2.19	-0.43	-3.29	-0.67	6.32	-0.052
RV3746C	PE34 || PE family protein || PE/PPE ||	1.35134	-0.87	-0.15	0.29	-0.61	-0.25	-0.86	-0.408333	0.13	0.08	1.64	1.74	0.66	0.85
RV3749C	|| conserved hypothetical protein || unknown ||	-2.12085	-1.21	0.45	0.26	-1.57	-3.22	-1.71	-1.16667	0.62	-0.46	1.29	-0.77	0.68	0.272
RV3750C	|| excisionase || insertion seqs and phages ||	-0.973389	-1.5	-0.34	0.49	-1.61	0.72	-1.32	-0.593333	0.28	0.65	-0.78	0.79	2.92	0.772
RV3754	tyrA || prephenate dehydrogenase || intermediary metabolism and respiration ||	-0.882909	0.24	0.64	0.03	0.15	0.01	0.72	0.298333	1.33	-0.02	2.68	1.63	-1.73	0.778
RV3755C	|| conserved hypothetical protein || unknown ||	-1.03152	-1.53	0.29	0.43	-1.08	-2.82	-1.1	-0.968333	0.56	-0.96	0.84	0.42	0.51	0.274
RV3760	|| conserved membrane protein || conserved hypotheticals ||	-1.28229	0.38	0.02	0.32	0.91	0.54	1.65	0.636667	2.38	-0.41	2.17	1.55	-1.59	0.82
RV3773C	|| conserved hypothetical protein || conserved hypotheticals ||	-3.01712	-0.64	-0.12	0.94	-0.79	-0.7	0.02	-0.215	0.56	-0.82	0.77	0.03	-0.36	0.036
RV3795	embB || membrane indolylacetylinositol arabinosyltransferase || cell wall and cell processes ||	-1.24222	-0.3	0.82	-0.32	-0.06	-2.37	-0.71	-0.49	0.99	-1.33	1.58	0.02	-1.02	0.048
RV3796	atsH || conserved hypothetical protein || intermediary metabolism and respiration ||	-1.14846	-0.89	0.19	0.06	-0.58	0.14	0.26	-0.136667	0.17	0.23	0.88	1.24	0.49	0.602
RV3797	fadE35 || acyl-CoA dehydrogenase || lipid metabolism ||	-1.5782	-2.01	-1.19	1.11	-1.36	-1.57	0.39	-0.771667	-1.92	-0.12	-0.17	-0.11	1.13	-0.238
RV3809C	glf || UDP-galactopyranose mutase || cell wall and cell processes ||	0.791403	-0.68	-5.04	0.47	-0.36	1.82	-0.57	-0.726667	-1.76	1.23	-1	2.08	2.69	0.648
RV3816C	|| acyltransferase || intermediary metabolism and respiration ||	-3.1427	-0.34	-1.88	1.05	0.19	1.53	-0.25	0.05	1.05	0.34	-0.09	1.77	1.98	1.01
RV3820C	papA2 || polyketide synthase associated protein || lipid metabolism ||	-1.5431	-1.16	-0.11	0.87	-1.04	0.82	0.36	-0.0433333	0.27	0.16	0.68	1.48	1.33	0.784
RV3822	|| conserved hypothetical protein || conserved hypotheticals ||	-1.77133	-1.5	-0.5	0.86	-1.04	0.79	-0.55	-0.323333	0.03	1.07	0.49	1.78	2.21	1.116
RV3831	|| hypothetical protein || unknown ||	-1.45826	-0.8	-0.58	0.82	-0.39	0.33	1.25	0.105	1.15	-0.19	0.6	1.08	-0.06	0.516
RV3832C	|| conserved hypothetical protein || unknown ||	-1.45039	-1.08	-2.37	1.07	0.03	-0.13	2.35	-0.0216667	1.07	0.35	0.41	1.9	0.06	0.758
RV3864	|| conserved hypothetical protein || conserved hypotheticals ||	3.07418	-1.98	-0.52	-0.57	-0.6	-6.23	-1.19	-1.84833	0.43	-1.06	1.43	0.44	0.2	0.288
RV3870	|| conserved membrane protein || conserved hypotheticals ||	-0.804918	-0.34	0.67	-0.61	0.42	-1.31	0.07	-0.183333	0.66	-0.13	1.13	0.67	-0.41	0.384
RV3871	|| conserved hypothetical protein || conserved hypotheticals ||	-0.711698	-0.94	0.33	0.62	1.42	0.82	1.38	0.605	1.14	1.12	2.1	1.7	-0.53	1.106
RV3875	esxA || 6 kda early secretory antigenic target || cell wall and cell processes ||	0.669811	-0.5	-0.43	0.5	0.46	-0.11	-0.31	-0.065	0.44	0.87	1.24	1.61	-0.03	0.826
RV3880C	|| conserved hypothetical protein || conserved hypotheticals ||	0.892795	0	0.52	-1.2	0.13	-7.23	-0.58	-1.39333	1.46	-1.05	2.23	0.58	-2.62	0.12
RV3890C	esxC || Esat-6 like protein || unknown ||	0.8581	-0.2	0.42	-0.14	-0.7	-0.68	-0.2	-0.25	1.06	-0.41	1	0.82	-0.55	0.384
RV3891C	esxD || Esat-6 like protein || unknown ||	-1.43555	0.03	-0.03	0.53	-0.15	0.97	0.19	0.256667	0.54	1.14	0.87	1.76	0.18	0.898
RV3897C	|| conserved hypothetical protein || conserved hypotheticals ||	0.85726	-0.01	-0.04	0.61	0.6	1.09	1.1	0.558333	0.11	0.47	1.59	0.87	-0.65	0.478
RV3901C	|| membrane protein || cell wall and cell processes ||	1.87146	-0.38	-1	0.2	-1.77	1.81	0.21	-0.155	-0.11	0.97	0.23	2.4	1.61	1.02
RV3908	|| conserved hypothetical protein || conserved hypotheticals ||	0.780469	0	0.42	-0.27	-0.11	-1.48	-0.5	-0.323333	0.98	-1.25	1.77	1	-1.48	0.204
RV3916C	|| conserved hypothetical protein || conserved hypotheticals ||	0.764415	-0.62	-0.6	0.73	-1.22	0.19	0.55	-0.161667	-0.55	-0.15	0.55	0.62	0.78	0.25
RV3920C	|| hypothetical protein || conserved hypotheticals ||	1.12673	-0.41	0.69	-0.25	0.52	-1	-0.27	-0.12	0.21	-0.1	1.63	1.04	-0.05	0.546
RV3922C	|| hemolysin || virulence, detoxification, adaptation ||	-0.856506	-0.42	0.69	-0.57	0.51	-1.83	-0.97	-0.431667	0.2	-0.06	1.66	0.62	-0.52	0.38
RV3923C	rnpA || ribonuclease P protein component || intermediary metabolism and respiration ||	0.830661	-1.6	-0.97	0.92	0.84	0.61	0.17	-0.005	0.04	0.91	0.51	2.12	0.73	0.862
RV3924C	rpmH || 50S ribosomal protein L34 || information pathways ||	-0.695293	-1.7	-0.41	0.22	-0.47	-1.32	-1.76	-0.906667	-0.29	0.22	0.43	0.44	0.92	0.344

## Sheet: ΔdosR
UID	NAME	ΔdosR_C3HeB/FeJ	H37Rv grown in 7H9 vs H37Rv 4hrs after infection in macrophages rep 1 (Grown in macrophages)	H37Rv grown in 7H9 vs H37Rv 4hrs after infection in macrophages rep 2 (Grown in macrophages)	H37Rv grown in 7H9 vs H37Rv 4hrs after infection in macrophages rep 3 (Grown in macrophages)	H37Rv grown in 7H9 vs H37Rv 4hrs after infection in macrophages rep 4 (Grown in macrophages)	H37Rv grown in 7H9 vs H37Rv 4hrs after infection in macrophages rep 5 (Grown in macrophages)	H37Rv grown in 7H9 vs H37Rv 4hrs after infection in macrophages rep 6 (Grown in macrophages)	Average	H37Rv grown in 7H9 vs H37Rv 24hrs after infection in macrophages rep 1 (Grown in macrophages)	H37Rv grown in 7H9 vs H37Rv 24hrs after infection in macrophages rep 2 (Grown in macrophages)	H37Rv grown in 7H9 vs H37Rv 24hrs after infection in macrophages rep 3 (Grown in macrophages)	H37Rv grown in 7H9 vs H37Rv 24hrs after infection in macrophages rep 4 (Grown in macrophages)	H37Rv grown in 7H9 vs H37Rv 24hrs after infection in macrophages rep 5 (Grown in macrophages)	Average
RV0008C	|| membrane protein || unknown ||	0.763057	-0.48	0.23	0.65	-0.17	1.13	1.53	0.481667	0.17	-0.12	1.41	1.33	0.14	0.586
RV0025	|| conserved hypothetical protein || conserved hypotheticals ||	-1.98153	-0.33	0.68	-0.34	0.5	-1.78	0.36	-0.151667	0.78	-0.16	2.08	0.21	-0.63	0.456
RV0060	|| conserved hypothetical protein || unknown ||	-1.48962	-0.23	1	-0.27	0.55	1.1	0.77	0.486667	1.2	0.18	2.18	0.97	-0.18	0.87
RV0063	|| oxidoreductase || intermediary metabolism and respiration ||	-4.01163	-0.31	-0.47	-0.24	-1.13	-0.81	0.7	-0.376667	0.65	-0.25	1.18	0.62	-0.21	0.398
RV0112	gca || GDP-mannose 4,6-dehydratase || cell wall and cell processes ||	-1.60598	-1.56	0.17	-0.32	-0.31	0.92	-0.49	-0.265	1.74	0.13	0.34	1.32	0.36	0.778
RV0166	fadD5 || fatty-acid-CoA ligase || lipid metabolism ||	-1.25571	-1.24	1.33	-1.3	-1.84	0.3	1.06	-0.281667	2.71	-1.53	0.67	0.91	-2.51	0.05
RV0188	|| conserved membrane protein || intermediary metabolism and respiration ||	0.791408	0.03	-0.06	-0.98	-0.1	1.33	1.22	0.24	1.83	-0.2	1.76	1.52	-0.26	0.93
RV0189C	ilvD || dihydroxy-acid dehydratase || intermediary metabolism and respiration ||	-1.08508	-0.37	0.49	-0.62	-0.94	-1.7	-0.37	-0.585	1.35	-0.59	1.51	0.33	-0.48	0.424
RV0193C	|| hypothetical protein || unknown ||	0.753485	-4.17	-3.78	1.75	-4.9	-2.82	-0.39	-2.385	-3.49	-0.1	-2.34	-0.36	3.12	-0.634
RV0197	|| oxidoreductase || conserved hypotheticals ||	-0.878989	-0.85	-0.19	0.37	-0.57	-2.04	-0.9	-0.696667	0.07	-0.2	0.3	0.67	1.45	0.458
RV0198C	|| zinc metalloprotease || intermediary metabolism and respiration ||	-1.35569	-0.27	0.16	-0.43	-1.08	-0.5	-1.74	-0.643333	0.22	-0.39	0.79	1.28	1.31	0.642
RV0202C	mmpL11 || transmembrane transport protein || cell wall and cell processes ||	1.04983	-0.45	0.1	0.13	0.11	-0.34	-0.12	-0.095	0.38	-0.16	1.66	1.46	-0.04	0.66
RV0226C	|| conserved membrane protein || cell wall and cell processes ||	-5.07608	0.19	0.5	-0.81	0.9	-1.31	0.71	0.03	0.68	-0.36	2.82	1.99	-1.55	0.716
RV0233	nrdB || ribonucleoside-diphosphate reductase beta chain || intermediary metabolism and respiration ||	1.05427	-0.96	-0.45	0.21	-2	-1.15	-0.33	-0.78	0.93	-0.4	-1.01	0.04	0.28	-0.032
RV0255C	cobQ1 || cobyric acid synthase || intermediary metabolism and respiration ||	1.46063	-0.3	-2.48	0.7	0.26	1.79	2.56	0.421667	0.28	1.04	0.68	2.13	-1.22	0.582
RV0261C	narK3 || membrane nitrite extrusion protein || cell wall and cell processes ||	-1.48341	-2.33	-1.26	1.28	-0.9	2.34	2.21	0.223333	-0.16	0.44	-0.13	1.96	1.11	0.644
RV0268C	|| hypothetical protein || unknown ||	-2.62438	-1.69	-0.65	0.1	-1.81	-1.37	-1.61	-1.17167	-1.32	0.63	-0.11	0.7	2.4	0.46
RV0309	|| hypothetical exported protein || unknown ||	-0.960655	0.05	-0.06	-0.09	0.68	-0.99	0.3	-0.0183333	1.8	-0.94	1.32	1.15	-0.38	0.59
RV0320	|| hypothetical exported protein || conserved hypotheticals ||	1.03813	-1.31	-0.03	0.42	-1.87	0.6	0.89	-0.216667	0.95	-0.84	-0.26	0.64	0.4	0.178
RV0343	iniC || isoniazid inductible gene protein || conserved hypotheticals ||	-2.56758	-1.62	-0.82	1.1	-1.37	-0.7	-0.22	-0.605	-0.41	-0.62	-0.38	-0.55	0.99	-0.194
RV0349	|| hypothetical protein || unknown ||	1.05274	1.01	-1.9	-0.3	1.08	-0.08	2.18	0.331667	1.34	-0.05	0.5	1.32	-0.28	0.566
RV0380C	|| RNA methyltransferase || intermediary metabolism and respiration ||	-2.68422	0.01	-1.07	0.82	-0.03	1.36	2.17	0.543333	1.95	0.58	0.92	2.85	-0.29	1.202
RV0399C	lpqK || lipoprotein || cell wall and cell processes ||	-0.871577	-1.01	-0.57	0.37	-1.93	1.11	1.38	-0.108333	0.52	-0.5	0.82	0.48	0.7	0.404
RV0405	pks6 || membrane bound polyketide synthase || lipid metabolism ||	0.822181	-1.14	0.65	-0.38	-1.05	-0.99	0.05	-0.476667	1.54	-0.18	0.83	0.31	-1.29	0.242
RV0410C	pknG || serine/threonine-protein kinase || regulatory proteins ||	-1.01494	-1.13	1.09	0.04	-0.03	1.5	1.31	0.463333	1.33	0.38	1.32	1.32	-0.08	0.854
RV0428C	|| hypothetical protein || unknown ||	0.82867	0.21	0.6	-0.42	0.19	-0.33	0.23	0.08	1.42	-0.48	1.86	0.29	-0.79	0.46
RV0441C	|| hypothetical protein || cell wall and cell processes ||	-2.76138	-0.96	-0.23	0.9	-0.09	0.69	0.71	0.17	0.19	0.46	0.91	0.97	0.15	0.536
RV0456C	echA2 || enoyl-CoA hydratase || lipid metabolism ||	-1.79947	-0.13	-0.81	0.78	-1.58	-2.17	1.44	-0.411667	0.26	-1.22	1.43	0.99	0.89	0.47
RV0478	deoC || deoxyribose-phosphate aldolase || intermediary metabolism and respiration ||	0.89789	-0.46	0.21	0.49	0.06	0.36	1.44	0.35	0.94	0.24	1.54	1.26	-0.6	0.676
RV0486	|| mannosyltransferase || conserved hypotheticals ||	-3.59453	-0.2	1.3	-1.05	0.41	-0.7	1.03	0.131667	2.4	-0.41	1.92	0.97	-1.59	0.658
RV0488	|| conserved membrane protein || cell wall and cell processes ||	-1.52594	-1.31	-0.79	0.75	-0.45	-1.39	2.88	-0.0516667	0.48	-0.51	0.97	1.35	0.77	0.612
RV0489	gpm1 || phosphoglycerate mutase 1 || intermediary metabolism and respiration ||	-1.9511	-0.23	0.08	-0.1	-0.9	-1.54	-0.53	-0.536667	0.28	-0.64	1.68	0.43	0.07	0.364
RV0512	hemB || delta-aminolevulinic acid dehydratase || intermediary metabolism and respiration ||	1.27881	-0.79	1.16	-0.06	-0.07	0.7	0.83	0.295	1.59	-0.39	1.39	1.34	-0.8	0.626
RV0530	|| conserved hypothetical protein || conserved hypotheticals ||	-0.997876	0.14	1.24	-1.11	0.56	0.53	1.2	0.426667	2.07	-1.42	2.55	1.08	-1.65	0.526
RV0579	|| conserved hypothetical protein || conserved hypotheticals ||	-1.03938	-1	0.27	0.05	-0.82	-1.48	0.05	-0.488333	0.67	-0.19	1.73	-0.28	-1.02	0.182
RV0626	|| conserved hypothetical protein || conserved hypotheticals ||	-3.37106	0.04	0.62	-0.85	0.66	-0.96	-0.3	-0.131667	1.12	-0.24	1.63	0.45	-2.29	0.134
RV0635	|| conserved hypothetical protein || conserved hypotheticals ||	-2.50592	-1.64	-0.89	0.33	-1.62	-1.69	-2.83	-1.39	-0.63	-0.12	-0.8	0.12	1.87	0.088
RV0638	secE1 || preprotein translocase || cell wall and cell processes ||	-1.92863	-0.04	-0.64	-0.07	0.95	0.47	0.35	0.17	1.49	-0.36	1.47	1.75	-0.17	0.836
RV0645C	mmaA1 || methoxy mycolic acid synthase 1 || lipid metabolism ||	-2.15985	-0.58	-0.82	0.26	-0.21	0.64	0.32	-0.065	0.79	-0.53	0.97	1.18	0.99	0.68
RV0670	end || endonuclease IV || intermediary metabolism and respiration ||	-0.702196	0.56	-0.24	-0.73	0.05	-0.06	0.81	0.065	1.33	-0.66	1.25	1.19	-0.69	0.484
RV0694	lldD1 || L-lactate dehydrogenase || intermediary metabolism and respiration ||	-1.87224	1.41	-1.45	-1.4	-0.48	0.61	1.04	-0.045	1.79	-1	0.63	1.49	-0.26	0.53
RV0697	|| dehydrogenase || intermediary metabolism and respiration ||	-1.62199	-0.72	-0.27	0.52	-1.17	-0.21	1.1	-0.125	0.33	-0.83	0.76	-0.51	-1.3	-0.31
RV0731C	|| conserved hypothetical protein || conserved hypotheticals ||	-1.09295	-0.44	0.22	0.48	-0.61	-0.33	1.03	0.0583333	0.22	-0.56	1.88	0.64	-0.79	0.278
RV0733	adk || adenylate kinase || intermediary metabolism and respiration ||	1.02409	0.18	-0.75	-0.05	0.35	-1.17	-0.34	-0.296667	1.25	-1.43	0.59	0.55	0.12	0.216
RV0741	|| transposase || insertion seqs and phages ||	-1.23961	-0.24	-1.13	0.39	0.06	-0.54	2	0.09	1.53	-1.17	-0.28	1.37	-0.34	0.222
RV0744C	|| transcriptional regulator || regulatory proteins ||	1.76659	-0.04	-0.97	0.68	1.26	2.03	1.52	0.746667	2.5	1.04	1.67	2.84	0.53	1.716
RV0757	phoP || two component system transcriptional regulator || regulatory proteins ||	-2.05338	0.08	-1.67	0.1	0.39	-0.99	0.24	-0.308333	1	-1.59	-0.51	1.42	0.64	0.192
RV0759C	|| conserved hypothetical protein || conserved hypotheticals ||	0.965926	0.52	-2.02	0.4	-0.55	0.29	0.6	-0.126667	0.8	-1	-0.43	1.54	0.56	0.294
RV0773C	ggtA || bifunctional acylase || intermediary metabolism and respiration ||	0.704889	-0.32	-0.01	0.16	-0.18	-0.27	0.84	0.0366667	0.08	-0.38	1.11	1.25	0.85	0.582
RV0787	|| hypothetical protein || unknown ||	0.839194	-1.43	-4.16	0.03	-1.48	0.65	-0.48	-1.145	-1.98	0.07	-0.54	1.06	1.64	0.05
RV0803	purL || phosphoribosylformylglycinamidine synthase II || intermediary metabolism and respiration ||	-1.19823	0.91	-0.08	-0.2	0.4	-1.94	-0.62	-0.255	-0.03	-0.42	1.99	0.99	-0.73	0.36
RV0857	|| conserved hypothetical protein || conserved hypotheticals ||	1.44983	-0.94	-0.16	0.2	-1.26	-0.64	-0.22	-0.503333	0.99	0.09	1.95	0.78	-0.32	0.698
RV0875C	|| hypothetical exported protein || cell wall and cell processes ||	-0.716924	0.25	0.5	-0.66	-0.42	-1.19	0.2	-0.22	0.39	-0.8	1.53	0.36	-0.99	0.098
RV0887C	|| conserved hypothetical protein || unknown ||	-1.23672	-0.19	0.22	0.02	0.73	0.97	2.1	0.641667	1.29	0.78	1.64	1.64	-0.51	0.968
RV0890C	|| transcriptional regulator, luxR-family || regulatory proteins ||	1.17904	0.38	0.82	-0.4	-0.16	0.88	1.01	0.421667	1.25	-0.37	2.37	1.82	-0.57	0.9
RV0900	|| membrane protein || unknown ||	0.875234	-0.53	0.07	0.46	-0.29	1.07	0.3	0.18	0.55	-0.41	1.09	0.98	0.23	0.488
RV0911	|| conserved hypothetical protein || conserved hypotheticals ||	0.714282	-0.54	0.27	-0.14	-0.44	-2.47	-0.34	-0.61	0.87	-1.03	1.23	0.59	0.52	0.436
RV0912	|| conserved membrane protein || conserved hypotheticals ||	-1.05357	-0.33	-0.62	1.01	0.27	1.24	1.62	0.531667	1.53	0.18	1.68	1.46	-0.26	0.918
RV0915C	PPE14 || PPE family protein || PE/PPE ||	0.810484	-0.04	0.26	-0.2	-1.16	0.5	2.12	0.246667	-0.26	0.23	1.65	0.82	0.05	0.498
RV0950C	|| conserved hypothetical protein || conserved hypotheticals ||	-1.74048	0.25	0.18	-0.98	-0.4	1.07	0	0.02	1.87	-0.35	1.54	1.64	-0.02	0.936
RV0954	|| conserved membrane protein || cell wall and cell processes ||	1.10814	0.39	0.2	-0.61	-0.26	1.08	-0.07	0.121667	1.47	-1.13	1.73	1.96	-0.79	0.648
RV0962C	lprP || lipoprotein || unknown ||	-1.55663			1.27		-1.23		0.02		1.15		-2.77		-0.81
RV0966C	|| conserved hypothetical protein || conserved hypotheticals ||	1.53276			2.82				2.82		-0.08				-0.08
RV0985C	mscL || large-conductance ion mechanosensitive channel || cell wall and cell processes ||	-1.12451	-3.05	-4.05	1.93	-1.42	1.54	-0.07	-0.853333		-0.28	-1.51	0.49	0.82	-0.12
RV0995	rimJ || ribosomal-protein-alanine acetyltransferase || information pathways ||	-1.9082	-1.1	-0.12	0.65	-1.01	-1.66	-0.82	-0.676667	0.75	0.11	1.56	0.6	-0.53	0.498
RV1005C	pabB || para-aminobenzoate synthase component I pabD || intermediary metabolism and respiration ||	-1.8049	-1.66	-1.04	1.29	-0.49	1.37	0.1	-0.0716667	0.31	0.63	0.27	1.64	0.07	0.584
RV1034C	|| transposase || insertion seqs and phages ||	1.16324	-0.26	0.13	0.18	-0.16	0.15	0.98	0.17	1.43	0.22	1.39	0.47	-0.91	0.52
RV1035C	|| transposase || insertion seqs and phages ||	0.850026	-0.17	0.17	-0.29	0.19	0.85	0.98	0.288333	1.14	0.29	1.65	0.83	-1.24	0.534
RV1045	|| hypothetical protein || unknown ||	-3.70009	-0.49	-1.25	-0.27	0.25	0.28	0.01	-0.245	-0.14	0.67	0.38	1.14	0.22	0.454
RV1074C	fadA3 || beta-ketoacyl CoA thiolase || lipid metabolism ||	-1.71433	0.07	-0.28	0.21	0.55	0.97	-0.06	0.243333	1.96	0.41	1.88	1.26	-0.56	0.99
RV1086	|| short-chain Z-isoprenyl diphosphate synthase || conserved hypotheticals ||	0.756119	-0.19	0.38	0.17	0.17	1.27	0.88	0.446667	1.54	0.19	1.66	1.41	-0.1	0.94
RV1092C	coaA || pantothenate kinase || intermediary metabolism and respiration ||	0.784646	-0.28	-0.05	0.61	-1.05	1.65	0.65	0.255	0.88	-0.26	0.31	1.72	1.03	0.736
RV1098C	fumC || fumarase fum || intermediary metabolism and respiration ||	-1.38648	0.9	-0.52	-0.07	1.46	2.46	1.37	0.933333	2.9	0.08	1.65	3.05	-0.27	1.482
RV1102C	|| conserved hypothetical protein || conserved hypotheticals ||	-2.19648	-0.23	-0.98	0.78	1.07	2.58	1.26	0.746667	1.78	1.16	0.64	2.95	1.11	1.528
RV1103C	|| conserved hypothetical protein || unknown ||	0.692356	-0.37	-0.65	0.28	1.13	0.26	0.9	0.258333	2.33	-0.96	1.25	1.3	-0.66	0.652
RV1116	|| hypothetical protein || unknown ||	-1.1352	-1.55	-0.73	1.51	-0.46	1.14	1.65	0.26	0.46		0.86	1.18	0.64	0.785
RV1124	ephC || epoxide hydrolase || virulence, detoxification, adaptation ||	-1.8396	0.39	-0.71	0.43	0.09	0.8	1.81	0.468333	1.91	-1.18	1.5	1.77	0.14	0.828
RV1129C	|| transcriptional regulator || regulatory proteins ||	0.87936	-1.22	-2.97	0.02	-1.77	-1.67	-1.12	-1.455	-2.6	0.14	-0.97	-0.05	3.19	-0.058
RV1141C	echA11 || enoyl-CoA hydratase || lipid metabolism ||	-2.60468	-0.22	-0.59	0.55	0.19	0.22	0.74	0.148333	1.13	-0.34	0.63	1.07	0.88	0.674
RV1151C	|| transcriptional regulator || regulatory proteins ||	1.31925	-0.81	-0.72	0.74	1.22	-0.13	0.74	0.173333	1.77	-0.02	1.47	2.02	0.85	1.218
RV1154C	|| hypothetical protein || unknown ||	0.612108	-0.49	0.71	-0.44	-0.43	-0.62	0.03	-0.206667	0.76	-0.07	1.28	0.3	-0.15	0.424
RV1179C	|| hypothetical protein || unknown ||	1.78569	-0.36	0.22	0.59	-0.15	-0.29	1.35	0.226667	0.6	0.42	1.22	0.79	-0.06	0.594
RV1193	fadD36 || fatty-acid-CoA ligase || lipid metabolism ||	0.822401	-0.35	0.75	-0.49	-0.8	-1.3	-0.04	-0.371667	1.61	-0.87	2.34	0.54	-2.03	0.318
RV1212C	|| glycosyltransferase || cell wall and cell processes ||	-1.05722	-0.65	0.23	0.06	-0.11	0.15	0.5	0.03	0.5	-0.34	1.47	1.52	0.14	0.658
RV1218C	|| tetronasin-transport ATP-binding protein ABC transporter || cell wall and cell processes ||	1.98321	0.03	0.85	-0.36	-0.71	-0.63	-0.1	-0.153333	1.77	-0.71	1.21	-4.26	-1.47	-0.692
RV1232C	|| conserved hypothetical protein || unknown ||	-1.28744	-0.44	0.4	0.12	-0.82	0.93	1.22	0.235	0.52	-0.27	0.55	1.61	0.99	0.68
RV1233C	|| conserved membrane protein || unknown ||	0.961133	-0.62	-0.5	0.59	-1.25	-0.69	-0.28	-0.458333	-0.11	0.03	0.52	0.4	1.03	0.374
RV1309	atpG || ATP synthase gamma chain || intermediary metabolism and respiration ||	0.682488	-0.29	0.38	-0.43	-0.51	-2.74	-1.24	-0.805	1.18	-1.79	1.15	0.16	0.09	0.158
RV1322	|| conserved hypothetical protein || unknown ||	-2.05533	-0.93	0.43	0.74	-0.05	0.87	0.74	0.3	1.07	0.75	2.24	1.79	1	1.37
RV1335	|| 9.5 kda culture filtrate antigen cfp10a || conserved hypotheticals ||	-2.58301	-0.59	0.44	-0.38	-0.79	-1.43	0.14	-0.435	1.13	-1.08	1.05	0.49	-0.64	0.19
RV1353C	|| transcriptional regulator || regulatory proteins ||	-0.80619	-1.15	-1.42	0.94	-1.22	0.89	1.88	-0.0133333	-0.81	0.7	-0.08	0.84	0.88	0.306
RV1355C	moeY || molybdopterin biosynthesis protein || intermediary metabolism and respiration ||	-0.812835	0.27	0.31	-0.25	0.76	1.86	2.1	0.841667	1.23	0.82	2.02	1.65	-1.8	0.784
RV1367C	|| conserved hypothetical protein || cell wall and cell processes ||	-0.869629	-0.7	-2.15	0.65	-0.04	1.92	1.39	0.178333	-0.7	0.13	0.33	1.5	1.17	0.486
RV1372	pks18 || conserved hypothetical protein || lipid metabolism ||	1.9883	-0.1		-0.46	-0.57	-1.27	3.45	0.21		-0.57	0.19	1.06	-3.04	-0.59
RV1454C	qor || quinone reductase || intermediary metabolism and respiration ||	-1.33022	0.58	-0.29	0.15	1.48	1.41	2.34	0.945	3.44	0.04	1.38	2.3	-1.13	1.206
RV1507C	|| conserved hypothetical protein || unknown ||	-1.12011	-0.64	-0.38	0.46	0.84	-0.47	2.23	0.34	2.1	-0.89	0.98	1.3	0.6	0.818
RV1515C	|| conserved hypothetical protein || conserved hypotheticals ||	0.838444	-0.41	-0.12	-0.21	-1.09	-3.38	-2.43	-1.27333	-0.27	-0.85	0.71	-0.08	1.71	0.244
RV1528C	papA4 || polyketide synthase associated protein || lipid metabolism ||	-2.03123	-0.7	-2.35	1.15	-0.95	0.91	2.22	0.0466667	0.79	0.5	-0.18	1.55	0.41	0.614
RV1541C	lprI || lipoprotein || cell wall and cell processes ||	1.64281	-0.42	0.04	0.34	0.62	-0.87	0.4	0.0183333	0.42	0.14	2.16	0.47	-0.21	0.596
RV1588C	|| 13E12 repeat family protein || insertion seqs and phages ||	-5.01617	-0.82	-0.02	0.86	-0.29	0.34	2.7	0.461667	-0.66	-0.55	0.77	1.2	-0.15	0.122
RV1600	hisC1 || histidinol-phosphate aminotransferase || intermediary metabolism and respiration ||	1.44881	-0.85	-0.75	-0.02	-1.19	-0.82	-1.1	-0.788333	0.11	-0.18	0.81	0.69	1.51	0.588
RV1616	|| conserved membrane protein || conserved hypotheticals ||	-4.88353	0.27	-0.18	-0.76	0.38	-1.65	-0.68	-0.436667	-0.75	-0.54	0.83	0.71	-0.04	0.042
RV1629	polA || DNA polymerase I || information pathways ||	-1.33306	-0.72	-0.18	0.16	-1.71	0.28	-0.17	-0.39	1	-0.18	1.02	0.84	0.59	0.654
RV1636	TB15.3 || iron-regulated conserved hypothetical protein || conserved hypotheticals ||	-1.92709	-0.56	0.56	0.57	0.26	1.55	0.01	0.398333	1.5	0.74	1.25	1.53	1.28	1.26
RV1657	argR || arginine repressor || regulatory proteins ||	-0.954236	0.66	0.44	-0.6	0.15	-1.01	-0.28	-0.106667	-0.3	-1.02	1.47	0.38	-1.93	-0.28
RV1670	|| conserved hypothetical protein || conserved hypotheticals ||	-1.46523	0.2	-0.39	-0.16	-0.25	1	1.16	0.26	0.99	-0.12	1.61	1.45	-0.16	0.754
RV1695	ppnK || inorganic polyphosphate/ATP-NAD kinase || conserved hypotheticals ||	-1.14263	-0.42	0.84	-0.37	-0.22	-2.8	-0.44	-0.568333	1.46	-1.41	2.08	0.04	-1.65	0.104
RV1713	engA || GTP-binding protein || conserved hypotheticals ||	0.950454	0.22	0.74	-0.83	-0.03	-1.34	-0.01	-0.208333	0.75	-0.83	2.49	0.12	-1.55	0.196
RV1727	|| conserved hypothetical protein || conserved hypotheticals ||	-1.37065	-0.43	-1.6	1.59	-0.02	2.23	2.61	0.73	0.1	0.51	1.1	1.54	0.98	0.846
RV1732C	|| conserved hypothetical protein || conserved hypotheticals ||	-0.982962	0.39	0.01	-0.3	-0.97	-1.68	-0.83	-0.563333	-0.01	-1.05	0.86	1.54	0.42	0.352
RV1735C	|| hypothetical membrane protein || unknown ||	-1.54089	-1.01	-3.53	0.29	-0.27	2.47	1.82	-0.0383333	-1.36	1.38	0.42	1.68	0.33	0.49
RV1749C	|| membrane protein || cell wall and cell processes ||	-1.59695	-0.03	-0.39	0.18	-0.57	-0.11	-0.43	-0.225	1.29	-1.11	1.57	0.73	0.4	0.576
RV1750C	fadD1 || fatty-acid-CoA ligase || lipid metabolism ||	-0.85669	-0.54	-1.6	0.5	0.38	1.12	1.04	0.15	1.26	0.32	-0.5	1.73	1.3	0.822
RV1781C	malQ || 4-alpha-glucanotransferase || intermediary metabolism and respiration ||	0.832638	-0.87	-0.02	0.14	0.05	1.73	1.27	0.383333	0.82	1.01	1.74	1.76	0.14	1.094
RV1788	PE18 || PE family protein || PE/PPE ||	-3.95388	-0.43	-0.1	0.13	-0.89	0.51	-0.55	-0.221667	1.35	0.34	0.63	0.86	0.55	0.746
RV1807	PPE31 || PPE family protein || PE/PPE ||	0.959688	0.82	0.45	-0.81	-1.26	-1.85	-0.28	-0.488333	1.12	-2.19	3.56	-0.1	-0.41	0.396
RV1823	|| conserved hypothetical protein || conserved hypotheticals ||	0.891101	-0.77	-1.08	0.31	-0.42	1.52	1.02	0.0966667	0.66	-0.15	0.19	1.57	1.08	0.67
RV1834	|| hydrolase || conserved hypotheticals ||	-0.844427	-0.65	0.21	0.44	-0.73	0	1.53	0.133333	0.64	-0.6	1.71	1.06	-2.87	-0.012
RV1839C	|| conserved hypothetical protein || conserved hypotheticals ||	0.879561	-0.43	-0.4	0.09	0.2	-0.46	-0.34	-0.223333	1.42	-0.36	0.98	0.69	0.69	0.684
RV1841C	|| conserved membrane protein || cell wall and cell processes ||	-1.43659	0.25	-0.17	0.02	0.58	0	0.74	0.236667	1.69	-1.26	1.14	0.83	-0.23	0.434
RV1854C	ndh || NADH dehydrogenase || intermediary metabolism and respiration ||	-2.5902	0.45	-0.09	0.16	0.57	1.44	-0.21	0.386667	0.59	0.35	1.91	1.82	1.08	1.15
RV1875	|| conserved hypothetical protein || conserved hypotheticals ||	-3.4494	-0.16	0.21	-0.23	-0.68	-2.1	-1.04	-0.666667	0.43	-1.07	0.84	0.14	0.21	0.11
RV1887	|| hypothetical protein || unknown ||	-1.3922	-0.87	-0.91	0.51	-0.21	-1.75	-0.96	-0.698333	0.51	-0.61	0.34	0.13	0.76	0.226
RV1891	|| conserved hypothetical protein || unknown ||	0.919138	-0.02	0.38	-0.17	-0.22	-1.09	0.92	-0.0333333	2.04	-1.11	1.59	1.12	-0.99	0.53
RV1894C	|| conserved hypothetical protein || intermediary metabolism and respiration ||	1.02649	0.05	-1.02	0.63	0.31	2.37	2.3	0.773333	1.76	0.14	1.11	2.59	0.63	1.246
RV1922	|| conserved lipoprotein || cell wall and cell processes ||	-1.6505	-0.55	0.31	0.3	0.18	0.86	1.83	0.488333	0.12	0.68	1.16	1.73	0.3	0.798
RV1933C	fadE18 || acyl-CoA dehydrogenase || lipid metabolism ||	0.889253	-0.87	-0.07	0.52	-0.6	2.3	1.96	0.54	0.86	0.59	1.15	2.23	-0.16	0.934
RV1937	|| oxygenase || intermediary metabolism and respiration ||	-0.989768	-1.03	-0.97	0.93	-0.87	0.66	0.31	-0.161667	0.17	-0.05	-0.92	1.14	0.05	0.078
RV1939	|| oxidoreductase || intermediary metabolism and respiration ||	-1.02056	-1.52	-0.85	0.47	-1.23	0.45	0.24	-0.406667	0.04	0.48	0.43	0.78	0.19	0.384
RV1950C	|| conserved hypothetical protein || conserved hypotheticals ||	-2.43263	0.24	1.12	-1.7	-0.5	-1.04	0.07	-0.301667	0.8	-1.11	1.49	0.33	-2.06	-0.11
RV1966	mce3A || MCE-family protein || virulence, detoxification, adaptation ||	1.47592	-0.66	-0.27	0.63	-0.43	0.41	0.67	0.0583333	1.18	0.09	0.4	-0.75	0.52	0.288
RV1968	mce3C || MCE-family protein || virulence, detoxification, adaptation ||	-3.81316	-1.49	-0.97	1.82		-3.71	2.56	-0.358	-2.97	-3.29	-1.84	-0.84		-2.235
RV2016	|| hypothetical protein || unknown ||	-2.01435	-0.69	-0.34	-0.13	0.17	-0.91	-0.32	-0.37	0.5	-0.59	1.34	0.83	1.25	0.666
RV2055C	rpsR || 30S ribosomal protein S18 rpsR2 || information pathways ||	0.771193	-1.6	1.37	-0.67	2.32	-2.6	-0.99	-0.361667	2.25	-1.58	3.56	-0.73	-0.93	0.514
RV2073C	|| short-chain type dehydrogenase || intermediary metabolism and respiration ||	-2.77839	-0.24	-0.22	0.62	-1.01	1.12	0.79	0.176667	-0.28	0.18	1.48	0.45	-0.89	0.188
RV2075C	|| hypothetical exported protein || unknown ||	-1.30085	-0.91	0.68	0.17	1.19	-0.26	0.96	0.305	0.47	0.57	1.49	0.47	0.42	0.684
RV2100	|| conserved hypothetical protein || conserved hypotheticals ||	-1.24475	-1.76	0.86	0.56	-0.36	1.92	1.73	0.491667	1.69	0.41	2.04	2.31	0.38	1.366
RV2113	|| membrane protein || cell wall and cell processes ||	-0.814198	0.1	0.48	0.34	-0.18	0.21	0.33	0.213333	0.57	-0.15	1.76	1.09	-0.68	0.518
RV2124C	metH || 5-methyltetrahydrofolate-homocystein methyltransferase || intermediary metabolism and respiration ||	1.03661	-1.45	-0.19	0.32	-0.28	-0.55	-0.96	-0.518333	0.4	0.78	-0.08	0.9	1.6	0.72
RV2134C	|| conserved hypothetical protein || conserved hypotheticals ||	-2.16584	0.15	-0.46	-0.18	0.7	-0.23	0.38	0.06	1.52	-0.57	0.75	1.03	-0.65	0.416
RV2151C	ftsQ || cell division protein || cell wall and cell processes ||	1.09315	0.13	-0.21	-0.14	0	0.32	0.72	0.136667	1.54	-0.33	1.62	0.86	-1.06	0.526
RV2155C	murD || UDP-N-acetylmuramoylalanine-D-glutamate ligase || cell wall and cell processes ||	-1.74742	0.7	-0.34	-0.26	-0.06	-0.52	-0.18	-0.11	1.34	-1.35	2.1	0.61	-1.6	0.22
RV2204C	|| conserved hypothetical protein || conserved hypotheticals ||	-1.22624	-0.36	-0.78	0.19	0.62	-0.14	0.14	-0.055	1.37	-0.58	0.95	1.15	-0.02	0.574
RV2253	|| secreted protein || unknown ||	-1.2341	-1.51	-0.59	-0.28	-0.02	0.39	1.27	-0.123333	1.6	-0.47	0.67	0.11	-0.03	0.376
RV2280	|| dehydrogenase || intermediary metabolism and respiration ||	0.738157	0.41	0	0	-0.9	1.07	-0.83	-0.0416667	1.7	-0.47	1.44	0.84	0.74	0.85
RV2296	|| haloalkane dehalogenase || intermediary metabolism and respiration ||	-2.05259	0.85	-0.88	0.18	0	0.8	0.84	0.298333	1.67	0.45	0.88	1.79	-0.21	0.916
RV2303C	|| antibiotic-resistance protein || intermediary metabolism and respiration ||	-2.03051	-0.99	-1.63	1.36	-0.91	1	2.04	0.145	1.12	0.22	0.32	0.76	0.64	0.612
RV2326C	|| transmembrane ATP-binding protein ABC transorter || cell wall and cell processes ||	-3.30246	0.08	-0.28	0.46	-0.6	-0.15	0.47	-0.00333333	0.82	-0.55	0.97	0.87	-0.26	0.37
RV2360C	|| hypothetical protein || unknown ||	-1.45699	-0.59	0.85	-0.76	0.14	-0.76	0.12	-0.166667	1.03	0.05	1.7	0.37	-1.02	0.426
RV2402	|| conserved hypothetical protein || conserved hypotheticals ||	-1.10574	0.18	1.03	-0.73	0.49	0.39	0.71	0.345	1.17	-0.48	2.49	1.43	-1.22	0.678
RV2438C	nadE || glutamine-dependent NAD(+) synthetase || conserved hypotheticals ||	1.20178	-0.1	-0.23	0.34	-0.51	0.76	-0.39	-0.0216667	0.04	0.18	1.76	2.05	0.86	0.978
RV2443	dctA || C4-dicarboxylate-transport transmembrane protein || cell wall and cell processes ||	-1.21874	-0.34	0.34	-0.24	-0.69	-0.53	-0.09	-0.258333	0.99	-0.93	1.29	0.11	-0.48	0.196
RV2453C	mobA || molybdopterin-guanine dinucleotide biosynthesis protein A || unknown ||	0.917497	0.33	-0.04	-0.12	0.31	-1.1	0.06	-0.0933333	0.11	-0.26	1.49	0.57	0.06	0.394
RV2493	|| conserved hypothetical protein || conserved hypotheticals ||	-1.0592	-0.63	0.35	0.05	-0.75	-1.76	0.35	-0.398333	1.3	-0.54	1.87	0.62	-1.32	0.386
RV2500C	fadE19 || acyl-CoA dehydrogenase || lipid metabolism ||	-1.59076	-0.46	0.45	-0.33	-0.06	-1.84	-1.79	-0.671667	0.85	-0.07	2.16	0.38	0.55	0.774
RV2505C	fadD35 || fatty-acid-CoA ligase || lipid metabolism ||	1.37529	-1.1	0.3	0.26	-2.1	0.18	1.71	-0.125	1.09	0.14	1.28	1.42	-0.72	0.642
RV2515C	|| conserved hypothetical protein || unknown ||	-1.49785	-0.85	-1.68	1.08	0	1.94	2.28	0.461667	0.51	0.95	1.05	1.71	-0.57	0.73
RV2539C	aroK || shikimate kinase || intermediary metabolism and respiration ||	-1.29855	-0.01	-0.2	0.59	-0.63	1.01	0.66	0.236667	1.32	0.25	1.99	1.18	-0.5	0.848
RV2544	lppB || lipoprotein || cell wall and cell processes ||	-2.76888	-1.44	-1.72	1.22	-0.31	0.46	3.65	0.31	0.93	0.13	-1.44	0.78	-0.06	0.068
RV2547	|| conserved hypothetical protein || conserved hypotheticals ||	-7.59033	-0.73	0.14	0.22	-0.34	-0.87	-0.19	-0.295	1.09	0.66	1.67	0.53	-0.79	0.632
RV2559C	|| conserved alanine, leucine valine rich protein || conserved hypotheticals ||	-1.69556	0.25	-0.21	-0.02	-0.3	0.82	0.6	0.19	1.41	-0.25	1.53	1.13	-0.94	0.576
RV2562	|| conserved hypothetical protein || unknown ||	-1.04165	-0.14	-1.71	0.84	0.56	-0.05	1.25	0.125	1.41	0.13	0.94	1.69	2.47	1.328
RV2578C	|| conserved hypothetical protein || unknown ||	-0.994987	0.09	0.32	-0.44	1.11	0.59	1.57	0.54	0.29	-0.97	2.38	1.17	-0.15	0.544
RV2590	fadD9 || fatty-acid-CoA ligase || lipid metabolism ||	-1.73074	-0.87	-0.38	0.46	0.6	-0.66	0.29	-0.0933333	1.14	0.01	0.02	1.47	2.28	0.984
RV2596	|| conserved hypothetical protein || conserved hypotheticals ||	-1.27782	-0.44	-1.19	0.53	-0.06	1.31	0.78	0.155	0.24	0.63	1.1	1.97	0.5	0.888
RV2597	|| membrane protein || unknown ||	0.74811	-0.59	-0.27	1.08	-1.04	-0.07	-1.54	-0.405	-0.52	-0.25	1.08	0.83	1.23	0.474
RV2610C	pimA || alpha-mannosyltransferase || intermediary metabolism and respiration ||	-2.76521	-0.27	-0.89	0.55	1.21	1.47	1.29	0.56	2.6	0.47	1.46	2.16	0.05	1.348
RV2611C	|| acyltransferase || conserved hypotheticals ||	0.931046	0.21	-0.49	0.25	1.13	-0.19	0.7	0.268333	2.01	-0.9	1.62	1.18	-0.96	0.59
RV2625C	|| conserved alanine and leucine rich membrane protein || conserved hypotheticals ||	-1.22731	-1.2	-2.41	1.14	-1.09	1.19	0.32	-0.341667	-1.28	0.14	-0.47	0.71	-0.38	-0.256
RV2631	|| conserved hypothetical protein || conserved hypotheticals ||	-2.65645	-1.3	-1.18	1.22	0.16	0.1	1.18	0.03	1.1	0.07	1.15	1.73	0.42	0.894
RV2634C	PE_PGRS46 || PE-PGRS family protein || PE/PPE ||	-3.28521	-0.18	-0.63	0.47	0.79	1.26	0.28	0.331667	1.27	1.13	1.98	1.99	0.56	1.386
RV2650C	|| phiRv2 phage protein || insertion seqs and phages ||	-3.61101	-0.22	-1.05	0.77	-0.21	0.76	0.8	0.141667	1.23	0.71	1.94	1	-1.65	0.646
RV2655C	|| phiRv2 phage protein || insertion seqs and phages ||	-1.69773			5.73	1.58	4.17	6.71	4.5475		4.81	3.32	4		4.04333
RV2683	|| conserved hypothetical protein || conserved hypotheticals ||	-0.858017	-1.4	-2.73	0.7	-2.56	-1.72	-1.7	-1.56833	-1.57	-0.86	-1.65	0.6	4.66	0.236
RV2690C	|| conserved alanine, valine and leucine rich membrane protein || cell wall and cell processes ||	-1.55246					0.42		0.42	-0.26	0.58	1	1.32		0.66
RV2696C	|| conserved alanine, glycine and valine rich protein || conserved hypotheticals ||	-1.54813	-0.02	0.96	-0.7	0.34	0.16	0.65	0.231667	0.91	-0.53	1.78	1.29	-1.72	0.346
RV2703	sigA || RNA polymerase sigma factor || information pathways ||	-1.11086	-0.23	-0.57	0.15	-1.98	0.11	-1.03	-0.591667	0.34	-0.6	0.47	1.74	1.19	0.628
RV2707	|| conserved alanine and leucine rich membrane protein || conserved hypotheticals ||	0.707687	-2.83	-2.99	0.79	-2.64	-1.11	-2.65	-1.905	-2.01	0.31	-1.71	0.01	3.57	0.034
RV2720	lexA || repressor || regulatory proteins ||	-2.92879	-0.49	-0.53	0.2	0.12	0.15	0.8	0.0416667	1.53	0.15	1.43	1.04	-0.84	0.662
RV2725C	hflX || GTP-binding protein || intermediary metabolism and respiration ||	-1.29347	-0.35	-0.24	0.31	-1.57	0.02	-0.3	-0.355	0.83	-0.14	1.1	1.66	-0.29	0.632
RV2728C	|| conserved alanine rich protein || conserved hypotheticals ||	-1.81091	-4.1	1.07	0.69	0.43	-1.43	1.84	-0.25	2.25	-0.81	2.77	1.47	-1.66	0.804
RV2729C	|| conserved alanine, valine and leucine rich membrane protein || conserved hypotheticals ||	-0.847381	-0.49	-0.38	0.34	-1.17	-0.09	0.09	-0.283333	0.97	0.25	1.51	1.29	0.23	0.85
RV2738C	|| conserved hypothetical protein || conserved hypotheticals ||	-1.36551	-0.98	0.48	0.48	0.14	0.57	1.23	0.32	0.55	0.53	1.25	1.61	-0.35	0.718
RV2757C	|| conserved hypothetical protein || conserved hypotheticals ||	0.781653	-0.24	-0.26	0.44	0.18	1.71	1.14	0.495	1.08	1.09	0.8	1.81	0.1	0.976
RV2771C	|| conserved hypothetical protein || unknown ||	-1.69971	-0.16	-0.53	0.85	0.28	1.13	0.52	0.348333	0.28	1.06	1.66	1.23	0.42	0.93
RV2811	|| conserved hypothetical protein || conserved hypotheticals ||	-1.48441	-4.86	-3.98	1.76	-4.68	-2.39	-3.32	-2.91167	-3.2	0.53	-3.22	-2.39	2.69	-1.118
RV2889C	tsf || elongation factor || information pathways ||	2.6895	0.23	0.52	-0.47	0.15	0.2	-0.33	0.05	1.4	-0.24	1.87	1.55	-1.32	0.652
RV2896C	|| conserved hypothetical protein || conserved hypotheticals ||	0.627148	-2.91		3.16	0.9		4.99	1.535	1.42	1.34	2.18	1.79	-2.72	0.802
RV2897C	|| conserved hypothetical protein || conserved hypotheticals ||	0.610839	-1.3		1.08		3.3	2.87	1.4875		1.75	0.45	2.8	0.43	1.3575
RV2898C	|| conserved hypothetical protein || conserved hypotheticals ||	-2.56407	0.16	-0.53	-0.2	0.57	-0.96	0.81	-0.025	1.78	-0.74	1.34	1.42	-0.93	0.574
RV2928	tesA || thioesterase || lipid metabolism ||	-1.09472	-1.13	-1.54	0.66	0.74	0.43	-0.13	-0.161667	1.45	-0.37	0.57	1.31	1.06	0.804
RV2940C	mas || multifunctional mycocerosic acid synthase membrane-associated || lipid metabolism ||	-1.57209	0.21	-0.07	-0.48	1.01	-2.02	-1.28	-0.438333	0.08	0	2.23	1.32	-0.13	0.7
RV2948C	fadD22 || fatty-acid-CoA ligase || lipid metabolism ||	0.755652	-0.01	-1.41	0.12	1.22	-2.29	-1.2	-0.595	0.24	-1.05	1.72	1.38	1.14	0.686
RV2964	purU || formyltetrahydrofolate deformylase || intermediary metabolism and respiration ||	0.79329	-0.31	-1.52	0.84	-0.33	-0.52	1.22	-0.103333	-0.5	0.62	0.15	2.11	1.9	0.856
RV2989	|| transcriptional regulator || regulatory proteins ||	1.2988	-0.55	1.31	-0.96	1.67	-1.09	1.83	0.368333	2.93	-0.65	2.12	0.62	-4.37	0.13
RV3034C	|| transferase || conserved hypotheticals ||	0.870551	0.13	0.71	-0.37	0.13	0.33	0.12	0.175	1.09	-0.33	1.97	1.19	-1.74	0.436
RV3041C	|| ABC transporter ATP-binding protein || cell wall and cell processes ||	1.16729	-1.81	-1.49	1.62	-1.77	-1.21	-1.07	-0.955	-0.03	-1.52	-0.26	-0.54	-0.03	-0.476
RV3077	atsF || hydrolase || intermediary metabolism and respiration ||	0.612288	-0.2	0.35	0.37	0.95	2.13	1.3	0.816667	1.08	1.06	1.87	1.84	-1.19	0.932
RV3096	|| conserved hypothetical protein || unknown ||	1.11564	-0.74	0.1	-0.05	-0.73	-1.41	-0.58	-0.568333	0.57	-0.63	1.23	0.63		0.45
RV3138	pflA || pyruvate formate lyase activating protein || intermediary metabolism and respiration ||	-1.02038	-2.25	-2.98	1.22	-1.48	-0.97	1.1	-0.893333	-1.21	-0.4	0.03	0.68	1.73	0.166
RV3180C	|| hypothetical alanine rich protein || unknown ||	-1.20927	-0.64	0.86	0.04	0.03	1.37	2.49	0.691667	1.21	0.61	2.49	1.52	0.02	1.17
RV3218	|| conserved hypothetical protein || conserved hypotheticals ||	-6.29791	-1.01	0.15	0.19	-0.17	0.58	0.52	0.0433333	0.48	0.04	0.77	0.86	1.36	0.702
RV3247C	tmk || thymidylate kinase || intermediary metabolism and respiration ||	0.996807	-0.04	0.8	-0.25	0.73	0.12	1.24	0.433333	0.64	-0.57	1.77	0.66	-1.91	0.118
RV3259	|| conserved hypothetical protein || unknown ||	-0.646306	-1.2	0.42	0.1	-0.47	-1.18	-0.08	-0.401667	1.35	-0.68	2.02	0.43	-0.39	0.546
RV3290C	lat || L-lysine-epsilon aminotransferase || intermediary metabolism and respiration ||	-1.57382	-2.01	-0.64	0.13	-1.13	-2.52	-0.76	-1.155	-0.79	-0.45	0.08	-0.47	0.91	-0.144
RV3323C	moaX || moaD-moaE fusion protein || intermediary metabolism and respiration ||	-2.91443	-0.98	0.25	0.38	0.01	-0.17	1.05	0.09	1.33	0.79	1.44	0.66	-0.46	0.752
RV3327	|| transposase || insertion seqs and phages ||	-2.11083	-1.2		0.09	-0.54	2.02	0.66	0.206	-0.93	1.48	0.5	1.48	1.39	0.784
RV3329	|| aminotransferase || intermediary metabolism and respiration ||	0.891827	0.21	-1.04	-0.01	-0.02	1.26	0.67	0.178333	0.91	0.01	1.52	1.19	0.68	0.862
RV3345C	PE_PGRS50 || PE-PGRS family protein || PE/PPE ||	2.14355	0.34	0.23	0.73	0.93	2.85	3.1	1.36333	1.66	1.29	2.34	1.93	-0.77	1.29
RV3346C	|| conserved hypothetical protein || conserved hypotheticals ||	0.927572	-0.19	0.19	0.28	-0.19	-0.21	0.46	0.0566667	0.44	-0.28	1.44	0.91	-0.38	0.426
RV3360	|| conserved hypothetical protein || cell wall and cell processes ||	-1.37641	-0.68	-2.04	0.71	-0.48	-0.66	2.02	-0.188333	0.36	0.11	0.19	1.06	0.42	0.428
RV3378C	|| hypothetical protein || unknown ||	0.716808	-0.06	-1.02	0.48	1.41	2	2.33	0.856667	2.13		1.23	1.95	1.07	1.595
RV3385C	|| conserved hypothetical protein || conserved hypotheticals ||	1.0601	-0.51	0.04	0.45	-0.08	-2.43	-1.1	-0.605	0.08	-0.19	1.51	0.49	-0.5	0.278
RV3442C	rpsI || 30S ribosomal protein S9 || information pathways ||	0.87105	0.42	0.27	-0.73	-0.03	0.15	-1.32	-0.206667	0.89	-0.6	1.32	1.31	-0.69	0.446
RV3462C	infA || translation initiation factor IF-1 || information pathways ||	-2.2062	-1.02	0.01	0.05	-0.63	-0.01	-0.81	-0.401667	0.57	-0.16	-0.09	0.77	0.67	0.352
RV3498C	mce4B || MCE-family protein || virulence, detoxification, adaptation ||	-1.99662	-0.15	0.53	-0.81	-0.09	-1.76	0.06	-0.37	1.61	-0.94	1.52	0.38	-2.13	0.088
RV3504	fadE26 || acyl-CoA dehydrogenase || lipid metabolism ||	0.813688	-1.34	-0.81	0.75	-1.34	-0.3	0.49	-0.425	0.36	-0.07	0.88	0.75	-0.04	0.376
RV3513C	fadD18 || fatty-acid-CoA ligase || lipid metabolism ||	-0.756544	-2.46	-0.46	0.93	0.74	3.05	2.59	0.731667	0.7	1.19	1.84	1.87	0.87	1.294
RV3516	echA19 || enoyl-CoA hydratase || lipid metabolism ||	-2.30663	-2.08	-0.59	1.38	-1.51	-1.33	-1.65	-0.963333	-1.33	0.13	0.71	0.28	1.64	0.286
RV3525C	|| siderophore-binding protein || intermediary metabolism and respiration ||	-2.68373	-0.14	-2.01	0.32	-1.62	1.51	0.3	-0.273333	-0.44	-0.15	0.74	1.97	0.86	0.596
RV3543C	fadE29 || acyl-CoA dehydrogenase || lipid metabolism ||	1.00022	-1.37	-0.73	0.95	-1.5	1.39	1.43	0.0283333	0.7	0.62	0.45	1.23	0.11	0.622
RV3552	|| CoA-transferase beta subunit || unknown ||	-2.6554	-2.23		-0.44	-1.27		0.44	-0.875		1.92	1.14	2.72		1.92667
RV3580C	cysS || cysteinyl-tRNA synthetase 1 cysS1 || information pathways ||	-1.59201	0.7	0.32	-0.97	0.07	0.18	-0.26	0.00666667	0.27	-1.6	1.7	1.69	-0.36	0.34
RV3585	radA || DNA repair protein || information pathways ||	1.37336	-0.22	1.13	-0.12	0.37	1.3	1.82	0.713333	0.95	-0.74	1.99	1.33	-1.68	0.37
RV3588C	|| carbonic anhydrase || intermediary metabolism and respiration ||	-1.75911	0.32	0.79	-1.06	-0.41	1.33	0.5	0.245	0.47	-0.79	2.04	1.99	0.14	0.77
RV3594	|| conserved hypothetical protein || unknown ||	-1.11279	0.27	1.02	-1.28	-0.36	-1.1	1.45	0	2.39	-0.72	2.59	1.39		1.4125
RV3601C	panD || aspartate 1-decarboxylase precursor || intermediary metabolism and respiration ||	1.14699	0.15	0.37	0.21	0.28	-0.54	0.2	0.111667	-0.02	0.39	1.12	0.38	-0.49	0.276
RV3604C	|| conserved alanine, arginine and proline rich membrane protein || cell wall and cell processes ||	0.862139	-0.05	0.58	-0.02	0.41	0.37	0.59	0.313333	0.03	-0.08	3.19	1.99	-1.49	0.728
RV3612C	|| conserved hypothetical protein || unknown ||	0.864951	-1.38	0.92	-0.16	-0.93	0.05	1.72	0.0366667	0.83	0.74	0.91	1.1	-1.36	0.444
RV3624C	hpt || hypoxanthine-guanine phosphoribosyltransferase || intermediary metabolism and respiration ||	-1.39112	-0.63	1.15	-0.71	0.07	-0.18	0.1	-0.0333333	1.91	-0.82	2.23	1.38	-1.26	0.688
RV3632	|| conserved membrane protein || unknown ||	0.938503	-0.33	0.32	-0.2	0.11	0.07	-0.04	-0.0116667	0.81	0	1.79	0.79	-0.4	0.598
RV3686C	|| conserved hypothetical protein || conserved hypotheticals ||	-1.06706	0.01	-1.38	0.27	1.08	-0.05	0.59	0.0866667	1.65	-0.26	0.49	1.94	-1.3	0.504
RV3694C	|| conserved membrane protein || conserved hypotheticals ||	-1.19895	0.19	-0.97	0.24	0.07	-1.02	0.31	-0.196667	0.63	-1.03	0.69	1.02	-0.22	0.218
RV3697C	|| conserved membrane protein || conserved hypotheticals ||	-2.66899	-0.61	-0.47	0.64	0.63	0.43	0.33	0.158333	0.83	1.05	1.99	1.64	0.27	1.156
RV3708C	asd || aspartate-semialdehyde dehydrogenase || intermediary metabolism and respiration ||	-1.3004	0.13	-0.08	0.2	0.07	-3.13	-1.4	-0.701667	0.01	-0.13	2.28	0.36	-1.93	0.118
RV3749C	|| conserved hypothetical protein || unknown ||	-0.796621	-1.21	0.45	0.26	-1.57	-3.22	-1.71	-1.16667	0.62	-0.46	1.29	-0.77	0.68	0.272
RV3754	tyrA || prephenate dehydrogenase || intermediary metabolism and respiration ||	0.886875	0.24	0.64	0.03	0.15	0.01	0.72	0.298333	1.33	-0.02	2.68	1.63	-1.73	0.778
RV3760	|| conserved membrane protein || conserved hypotheticals ||	1.02323	0.38	0.02	0.32	0.91	0.54	1.65	0.636667	2.38	-0.41	2.17	1.55	-1.59	0.82
RV3762C	|| hydrolase || intermediary metabolism and respiration ||	-1.12988	0.46	-1.34	0.5	0.47	-0.13	1.54	0.25	1.45	0.44	0.87	1.45	-0.72	0.698
RV3765C	|| two component system transcriptional regulator || regulatory proteins ||	-3.84491	-0.03	-0.29	0.16	0.87	0.56	0.69	0.326667	1.66	0.02	1.32	1.02	-1.36	0.532
RV3766	|| hypothetical protein || unknown ||	-1.35779	-0.84	-2.25	1.31	0.5	1.69	1.5	0.318333	1.22	0.8	1.21	2.67	1.75	1.53
RV3806C	|| conserved membrane protein || cell wall and cell processes ||	1.12872	0.48	-0.25	-0.4	0.41	-0.22	-0.32	-0.05	1.07	-1.12	2.02	1.09	-0.56	0.5
RV3812	PE_PGRS62 || PE-PGRS family protein || PE/PPE ||	0.783631	0.4	-0.47	0.34	1.26	1.4	1.93	0.81	2.17	0.36	1.36	1.91	-0.72	1.016
RV3835	|| conserved membrane protein || unknown ||	1.28453	0.11	-0.5	0.57	0.45	0.38	1.1	0.351667	1.54	-0.67	0.55	0.84	-0.09	0.434
RV3848	|| conserved membrane protein || cell wall and cell processes ||	-4.25844	-1.18	-5.57	1.25	-1.32	1.32	3.06	-0.406667	-3.57	0.86	0.02	0.62	0.82	-0.25
RV3879C	|| hypothetical alanine and proline rich protein || unknown ||	-1.49505	-0.84	-0.74	0.55	-1.96	1.15	0.35	-0.248333	0.83	0.7	0.48	1.85	1.29	1.03
RV3891C	esxD || Esat-6 like protein || unknown ||	-3.01528	0.03	-0.03	0.53	-0.15	0.97	0.19	0.256667	0.54	1.14	0.87	1.76	0.18	0.898
RV3895C	|| conserved membrane protein || conserved hypotheticals ||	-2.33874	-1.23	-0.32	0.82	-0.23	2.18	2.44	0.61	0.2	-0.14	1.35	1.23	0.01	0.53
RV3901C	|| membrane protein || cell wall and cell processes ||	-0.859266	-0.38	-1	0.2	-1.77	1.81	0.21	-0.155	-0.11	0.97	0.23	2.4	1.61	1.02
RV3907C	pcnA || poly(A) polymerase || information pathways ||	-0.991275	-0.71	-1.14	0.5	-1.2	1.15	0.63	-0.128333	0.6	1.04	1.02	2.04	0.11	0.962
RV3920C	|| hypothetical protein || conserved hypotheticals ||	1.235	-0.41	0.69	-0.25	0.52	-1	-0.27	-0.12	0.21	-0.1	1.63	1.04	-0.05	0.546

## Sheet: ΔdosS
UID	NAME	ΔdosS_C3HeB/FeJ	H37Rv grown in 7H9 vs H37Rv 4hrs after infection in macrophages rep 1 (Grown in macrophages)	H37Rv grown in 7H9 vs H37Rv 4hrs after infection in macrophages rep 2 (Grown in macrophages)	H37Rv grown in 7H9 vs H37Rv 4hrs after infection in macrophages rep 3 (Grown in macrophages)	H37Rv grown in 7H9 vs H37Rv 4hrs after infection in macrophages rep 4 (Grown in macrophages)	H37Rv grown in 7H9 vs H37Rv 4hrs after infection in macrophages rep 5 (Grown in macrophages)	H37Rv grown in 7H9 vs H37Rv 4hrs after infection in macrophages rep 6 (Grown in macrophages)	Avg_4hr	H37Rv grown in 7H9 vs H37Rv 24hrs after infection in macrophages rep 1 (Grown in macrophages)	H37Rv grown in 7H9 vs H37Rv 24hrs after infection in macrophages rep 2 (Grown in macrophages)	H37Rv grown in 7H9 vs H37Rv 24hrs after infection in macrophages rep 3 (Grown in macrophages)	H37Rv grown in 7H9 vs H37Rv 24hrs after infection in macrophages rep 4 (Grown in macrophages)	H37Rv grown in 7H9 vs H37Rv 24hrs after infection in macrophages rep 5 (Grown in macrophages)	Avg_24hr
RV0010C	|| conserved membrane protein || unknown ||	-1.18789	-0.89	0.45	-0.17	0.48	1.27	0.73	0.311667	0.75	0.34	2.06	1.53	0.98	1.132
RV0026	|| conserved hypothetical protein || conserved hypotheticals ||	0.667037	-2.19	-2.6	1.06	-1.6	-0.49		-1.164		-0.19	-0.6	-1.6	7.22	1.2075
RV0027	|| hypothetical protein || conserved hypotheticals ||	-0.904571	-0.13	-0.72	0.44	0.17	0.67	0.32	0.125	-0.33	-0.02	-0.33	0.49	1.54	0.27
RV0041	leuS || leucyl-tRNA synthetase || information pathways ||	-1.25298	-1.05	0.22	-0.75	-1.07	-0.77	-0.83	-0.708333	1.13	-0.14	1.01	0.71	0.47	0.636
RV0046C	ino1 || myo-inositol-1-phosphate synthase || conserved hypotheticals ||	-2.4279	0.24	0.75	-1.38	0.29	0.29	-0.11	0.0133333	1.89	-0.53	1.7	1.06	-1.46	0.532
RV0063	|| oxidoreductase || intermediary metabolism and respiration ||	-0.692111	-0.31	-0.47	-0.24	-1.13	-0.81	0.7	-0.376667	0.65	-0.25	1.18	0.62	-0.21	0.398
RV0073	|| glutamine-transport ATP-binding protein ABC transporter || cell wall and cell processes ||	-3.14557	-0.22	0.49	0.14	0.9	-1.84	0.25	-0.0466667	0.36	-0.01	1.88	0.65	-0.16	0.544
RV0106	|| conserved hypothetical protein || conserved hypotheticals ||	1.58748	-2.45	1.54	-0.31	2.78	-4.11	0.42	-0.355	2.53	-2.3	4.66	-0.55	-2.94	0.28
RV0117	oxyS || oxidative stress response regulatory protein || regulatory proteins ||	-1.18521	-0.51	-0.33	0.35	-0.86	-1.71	0.92	-0.356667	0.73	-0.41	1.98	-0.23	-0.51	0.312
RV0124	PE_PGRS2 || PE-PGRS family protein || PE/PPE ||	-0.920114	-0.73	0.27	0.81	-0.14	0.61	1.57	0.398333	1.79	0.57	1.7	2.13	1.39	1.516
RV0130	|| conserved hypothetical protein || conserved hypotheticals ||	-0.701598	0.23	0.54	0.05	0.88	0.21	1.48	0.565	1.66	-1.16	2.41	1.59	0.11	0.922
RV0134	ephF || epoxide hydrolase || virulence, detoxification, adaptation ||	-0.755609	-0.13	-0.18	-0.37	0.01	1.37	0.94	0.273333	1.83	0.12	2.12	2.13	-0.44	1.152
RV0138	|| conserved hypothetical protein || conserved hypotheticals ||	-0.698065	-0.72	-0.29	0.13	0.4	1.75	1.76	0.505	1.97	0.67	0.54	1.6	0.77	1.11
RV0141C	|| hypothetical protein || unknown ||	0.769401	-0.83	-0.13	-0.29	-1.03	-2.47	-1.34	-1.015	0.64	-0.68	1.3	0.01	1.04	0.462
RV0170	mce1B || MCE-family protein || virulence, detoxification, adaptation ||	-0.824303	-0.45	1.18	-0.53	-0.37	0.09	0.58	0.0833333	1.25	-1.25	2.2	1.32	-0.6	0.584
RV0183	|| lysophospholipase || intermediary metabolism and respiration ||	-2.40964	-0.47	0.46	0.14	0	-1.49	-0.24	-0.266667	1.2	-0.51	2.21	0.4	-1.4	0.38
RV0185	|| conserved hypothetical protein || conserved hypotheticals ||	-1.34054	-0.55	-0.09	0.76	-0.17	-2.22	-0.59	-0.476667	1.05	-0.91	1.66	-0.43	-1.42	-0.01
RV0189C	ilvD || dihydroxy-acid dehydratase || intermediary metabolism and respiration ||	-1.99907	-0.37	0.49	-0.62	-0.94	-1.7	-0.37	-0.585	1.35	-0.59	1.51	0.33	-0.48	0.424
RV0220	lipC || esterase || intermediary metabolism and respiration ||	-0.998851	0.41	0.72	-0.98	0.53	-0.85	-0.41	-0.0966667	1.02	-0.54	2.05	1.12	-1.64	0.402
RV0223C	|| aldehyde dehydrogenase || intermediary metabolism and respiration ||	-1.17079	-0.71	-0.35	0.23	-1.56	-0.74	-0.67	-0.633333	0.07	-0.54	0.22	0.66	1.59	0.4
RV0236C	|| conserved membrane protein || cell wall and cell processes ||	-0.641195	0.75	-0.82	0.2	0.77	0.45	2.77	0.686667	1.62	-1.72	1.2	2.68	-1.26	0.504
RV0237	lpqI || lipoprotein || cell wall and cell processes ||	-0.911544	0.39	0.15	-0.44	1.17	1.36	2.35	0.83	1.91	-0.07	2.33	1.87	-2.27	0.754
RV0244C	fadE5 || acyl-CoA dehydrogenase || lipid metabolism ||	-2.06648	-0.13	-0.5	0.18	0.18	-0.88	-1.34	-0.415	-0.83	0.17	1.49	1.26	2.1	0.838
RV0267	narU || membrane nitrite extrusion protein || cell wall and cell processes ||	-4.25547	-2.34	-1.83	1.43	-2.34	0.09	0.71	-0.713333	-1.19	-0.19	-0.68	-0.36	0.59	-0.366
RV0283	|| conserved membrane protein || conserved hypotheticals ||	0.693888	0.53	0.41	-0.64	1.17	-1.91	-0.03	-0.0783333	1.87	-1.87	3.19	0.42	-2.18	0.286
RV0288	esxH || low molecular weight protein antigen 7 || conserved hypotheticals ||	1.92652	0.18	-0.46	0.09	1.75	-0.29	-0.77	0.0833333	1.89	0.19	1.78	0.89	-1.1	0.73
RV0293C	|| conserved hypothetical protein || conserved hypotheticals ||	-0.693346	-0.37	0.25	-0.19	-0.54	-2.28	-1.2	-0.721667	0.63	-0.46	1.03	-0.02	0.07	0.25
RV0308	|| conserved membrane protein || conserved hypotheticals ||	1.00715	0.64	-0.59	-0.44	0.28	1.75	-0.29	0.225	1.87	0.06	1.48	2.8	0.74	1.39
RV0311	|| hypothetical protein || unknown ||	-1.04022	-0.85	1.64	-0.54	-0.83	-5.96	1.1	-0.906667	-1.26	-2.96	-0.66	0.36	1.68	-0.568
RV0328	|| transcriptional regulator, tetR/acrR-family || regulatory proteins ||	0.643192	-0.33	-1.16	-0.03	0.39	1.64	1.34	0.308333	1.72	0.25	-0.23	2.41	-0.13	0.804
RV0340	|| conserved hypothetical protein || unknown ||	0.658733	-1.02	-0.46	0.49	-0.74	1.02	0.08	-0.105	0.63	0.45	1.1	1.72	1.15	1.01
RV0345	|| conserved hypothetical protein || cell wall and cell processes ||	-0.671161	-0.69	-1.33	0.72	-1.11	0.31	-0.32	-0.403333	-0.66	-0.23	0.12	0.55	0.81	0.118
RV0346C	ansP2 || L-asparagine permease || cell wall and cell processes ||	-2.72882	-0.64	0.83	-0.34	0.04	0.86	1.12	0.311667	2.17	-1.01	1.41	1.25	-0.2	0.724
RV0347	|| conserved membrane protein || conserved hypotheticals ||	-1.23153	-2.36	-0.59	0.42	-0.58	-0.17	2.04	-0.206667	-0.56	0.17	1.03	1.03	0.43	0.42
RV0368C	|| conserved hypothetical protein || conserved hypotheticals ||	-0.845478	-3.07	-0.74	0.89	-0.07	0.69	3.12	0.136667		-1.26	2.33	2.29	-1.06	0.575
RV0372C	|| conserved hypothetical protein || conserved hypotheticals ||	-1.66207	-0.51	-0.23	0.4	-0.23	0.86	2.15	0.406667	1.78	-0.42	1.4	1.6	-1.03	0.666
RV0373C	|| carbon monoxyde dehydrogenase large chain || intermediary metabolism and respiration ||	-1.87081	1.16	0.55	-1.22	0.92	1.05	2.81	0.878333	2.24	0.22	1.22	-0.37	-1.54	0.354
RV0414C	thiE || thiamine-phosphate pyrophosphorylase || intermediary metabolism and respiration ||	-2.98438	-0.76	0.22	0.77	-0.81	0.77	2.36	0.425	0.4	-0.62	1.34	1.09	-0.91	0.26
RV0426C	|| transmembrane protein || unknown ||	0.897574	0.16	0.33	-0.3	-0.35	0.27	-0.69	-0.0966667	1.21	-0.09	0.8	0.5	0.13	0.51
RV0428C	|| hypothetical protein || unknown ||	-0.644191	0.21	0.6	-0.42	0.19	-0.33	0.23	0.08	1.42	-0.48	1.86	0.29	-0.79	0.46
RV0429C	def || polypeptide deformylase || information pathways ||	-1.0244	-1.28	-0.48	0.35	-1.37	-0.46	-0.66	-0.65	0.35	0.11	0.46	1.16	0.93	0.602
RV0431	|| tuberculin related peptide || cell wall and cell processes ||	-1.02485	-1.2	-0.38	0.16	-1.77	-1.37	-0.98	-0.923333	0.43	-1.1	0.11	0.93	0.49	0.172
RV0432	sodC || periplasmic superoxide dismutase || virulence, detoxification, adaptation ||	-1.30975	0.29	-0.15	-0.24	-0.18	-0.34	-0.6	-0.203333	0.73	0.03	1.58	-0.24	0.31	0.482
RV0455C	|| conserved hypothetical protein || unknown ||	0.776732	-1.35	-0.15	0.2	-2.1	-1.31	-0.91	-0.936667	0.93	-0.51	1.48	-0.05	0.59	0.488
RV0473	|| conserved membrane protein || cell wall and cell processes ||	-1.43298	-0.24	-0.06	-0.09	-0.81	0.2	2.24	0.206667	1.1	-0.05	1.41	1.03	-1.05	0.488
RV0482	murB || UDP-N-acetylenolpyruvoylglucosamine reductase || cell wall and cell processes ||	-0.755163	-0.18	0.95	-0.03	0.31	-0.85	0.61	0.135	1.71	-0.74	2.51	1.46	-0.78	0.832
RV0493C	|| conserved hypothetical protein || conserved hypotheticals ||	-0.915456	0.12	-1.78	-0.65	-0.44	-1.63	-0.84	-0.87	-3.48	-0.4	-0.4		0.7	-0.895
RV0495C	|| conserved hypothetical protein || conserved hypotheticals ||	-2.84086	-0.26	-0.03	-0.26	-1.23	-2.53	-1.91	-1.03667	0.58	-0.92	1.13	0.11	0.7	0.32
RV0496	|| conserved hypothetical protein || conserved hypotheticals ||	-0.869203	-0.91	-0.93	1.27	-0.86	0.95	-0.68	-0.193333	1.28	-0.55	0.37	1.05	0.3	0.49
RV0517	|| membrane acyltransferase || intermediary metabolism and respiration ||	-2.39073	-0.23	-0.23	0.05	-0.41	-1.87	0.76	-0.321667	0.72	-0.65	1.76	0.85	-1.43	0.25
RV0531	|| conserved membrane protein || cell wall and cell processes ||	0.935992	0.2	0.71	-0.53	0.53	-2.22	-0.06	-0.228333	-0.47	-0.35	2.46	1.02	-0.22	0.488
RV0533C	fabH || 3-oxoacyl-[acyl-carrier-protein] synthase III || lipid metabolism ||	-2.7875	-0.03	0.55	-0.12	0.75	-1.25	-0.25	-0.0583333	0.65	-0.57	1.67	0.38	-1.02	0.222
RV0547C	|| oxidoreductase || intermediary metabolism and respiration ||	-0.842715	-0.32	0.17	-0.52	-0.62	-1.86	-0.82	-0.661667	1.41	-0.68	1.58	-0.16	-0.63	0.304
RV0557	pimB || mannosyltransferase || conserved hypotheticals ||	-1.81679	-0.37	0.64	-0.16	0.06	-0.54	0.36	-0.00166667	0.68	-0.43	1.39	0.54	-0.99	0.238
RV0558	menH || ubiquinone/menaquinone biosynthesis methyltransferase || intermediary metabolism and respiration ||	-1.15466	0.26	1.1	-0.91	0.57	-1.31	1.02	0.121667	2.05	-1.61	2.58	0.3	-2.74	0.116
RV0559C	|| conserved secreted protein || cell wall and cell processes ||	0.796574	-1.26	0.58	0.43	-0.16	-0.72	0.21	-0.153333	0.29	0.07	0.88	0.73	1.39	0.672
RV0570	nrdZ || ribonucleoside-diphosphate reductase large subunit || intermediary metabolism and respiration ||	-1.32298	-0.28	-1.82	0.69	-0.97	1.18	2.77	0.261667	1.3	1.52	1.24	1.59	-1.32	0.866
RV0571C	|| conserved hypothetical protein || conserved hypotheticals ||	1.04441	-0.88	-0.9	0.2	-0.43	-0.53	0.1	-0.406667	-0.41	-0.35	0.16	0.16	0.08	-0.072
RV0572C	|| hypothetical protein || unknown ||	-2.23594	-0.56	0.11	0.29	-0.73	1.6	0.55	0.21	1.49	-0.13	0.68	1.72	0.73	0.898
RV0594	mce2F || MCE-family protein || virulence, detoxification, adaptation ||	-2.64382	-0.02	-1.88	-1.08	1.07	1.95	3.28	0.553333	2.08	0.02	0.87	2.49	-0.35	1.022
RV0597C	|| conserved hypothetical protein || conserved hypotheticals ||	-1.12228	-0.16	-1.67	0.83	0.22	0.25	1.54	0.168333	0.54	-2.82	1.53	1.53	-3.91	-0.626
RV0608	|| conserved hypothetical protein || conserved hypotheticals ||	-2.83242	-0.17	0.75	-0.92	-0.21	-1.06	-1.31	-0.486667	1.07	-0.45	1.8	-0.4	-1.34	0.136
RV0611C	|| hypothetical protein || unknown ||	0.77856	-1.21	0.02	0.18	-0.13	-1.87	-0.62	-0.605	0.52	0.18	1.45	0.31	-0.3	0.432
RV0630C	recB || exonuclease V beta chain || information pathways ||	-1.25439	-0.6	0.96	-0.38	0.5	-2.08	0.95	-0.108333	0.84	-0.45	2.4	1.05	-1.39	0.49
RV0633C	|| hypothetical exported protein || unknown ||	0.678657	-1.23	-0.22	0.16	-1.35	-1.55	-1.49	-0.946667	0.26	0.01	0.11	0.6	1.35	0.466
RV0648	|| alpha-mannosidase || conserved hypotheticals ||	-1.25947	-1.56	-3.95	1.53	-1.44	0.25	1.47	-0.616667	-0.11	0.6	-0.62	0.97	1.1	0.388
RV0653C	|| transcriptional regulator, tetR-family || regulatory proteins ||	-1.8681	-0.67	0.07	0.45	-0.65	0.85	0.56	0.101667	0.67	0.05	0.97	1.37	0.34	0.68
RV0660C	|| conserved hypothetical protein || conserved hypotheticals ||	-0.861421	0.38	0.67	-0.99	0.54	-1.05	-0.02	-0.0783333	1.34	-0.56	2.63	0.86	-2.33	0.388
RV0662C	|| conserved hypothetical protein || unknown ||	-1.12269	-4.51	-3.51	1.45	-2.19	0.78	3.02	-0.826667	-1.34	1.08	-0.51	0.02	0.7	-0.01
RV0712	|| conserved hypothetical protein || conserved hypotheticals ||	-1.11367	0.58	-0.84	-0.48	0.41	1.06	1.37	0.35	1.75	-0.54	0.79	1.73	-0.36	0.674
RV0728C	serA2 || D-3-phosphoglycerate dehydrogenase || intermediary metabolism and respiration ||	-2.33995	-0.55	-0.11	0.78	-2.03	0.47	2.58	0.19	0.79	-1.09	0.66	1.29	-2.09	-0.088
RV0740	|| conserved hypothetical protein || conserved hypotheticals ||	0.696828	-0.37	-1.1	0.15	0.55	1.69	0.58	0.25	1.88	0.38	0.37	2.03	0.94	1.12
RV0744C	|| transcriptional regulator || regulatory proteins ||	-2.23111	-0.04	-0.97	0.68	1.26	2.03	1.52	0.746667	2.5	1.04	1.67	2.84	0.53	1.716
RV0758	phoR || two component system sensor kinase || regulatory proteins ||	-1.77776	0.59	-1.26	0.03	0.84	1.81	1.69	0.616667	2.51	0.34	1.3	2.59	0.11	1.37
RV0761C	adhB || zinc-type alcohol dehydrogenase NAD dependent || intermediary metabolism and respiration ||	-0.935254	-0.05	-1.06	0.34	-0.06	0.78	1.28	0.205	2.07	-0.17	0.5	2	-0.6	0.76
RV0765C	|| oxidoreductase || intermediary metabolism and respiration ||	-2.26442	-0.64	-1.04	0.81	-0.51	-0.3	0.66	-0.17	0.16	-0.16	0.7	0.29	1.15	0.428
RV0767C	|| conserved hypothetical protein || unknown ||	-0.953672	-0.72	-1.49	0.32	-0.71	-0.08	0.98	-0.283333	0.13	-0.4	-0.19	0.73	1.43	0.34
RV0779C	|| conserved membrane protein || conserved hypotheticals ||	0.688554	-1.13	0.02	0.48	-0.6	2.36	1.05	0.363333	0.97	0.42	0.85	1.84	0.51	0.918
RV0788	purQ || phosphoribosylformylglycinamidine synthase I purG || intermediary metabolism and respiration ||	1.08539	-0.4	-0.82	-0.37	-0.48	-0.11	-0.99	-0.528333	0.34	0.15	0.57	1.13	0.93	0.624
RV0803	purL || phosphoribosylformylglycinamidine synthase II || intermediary metabolism and respiration ||	-1.21643	0.91	-0.08	-0.2	0.4	-1.94	-0.62	-0.255	-0.03	-0.42	1.99	0.99	-0.73	0.36
RV0806C	cpsY || UDP-glucose-4-epimerase || cell wall and cell processes ||	-1.34303	-1.1	-1.51	0.53	-0.96	0.64	1.29	-0.185	-0.49	0.3	-0.05	1.55	0.95	0.452
RV0807	|| conserved hypothetical protein || conserved hypotheticals ||	0.704793	-0.15	0.79	-0.26	-1.06	0.54	2.07	0.321667	2.18	-0.24	2.66	1.61	-2.72	0.698
RV0808	purF || amidophosphoribosyltransferase || intermediary metabolism and respiration ||	-1.86633	0.35	0.36	-0.44	-0.3	-2.08	-0.02	-0.355	1.07	-0.94	2.72	-1.72	-2.06	-0.186
RV0823C	|| transcriptional regulator || regulatory proteins ||	-1.73165	-1.23	1.23	-0.45	0.51	0.12	1.69	0.311667	1.59	0.84	1.79	1.03	-1.11	0.828
RV0835	lpqQ || lipoprotein || cell wall and cell processes ||	0.773841	-1.76	-0.1	0.17	-1.69	-1.94	-0.83	-1.025	0.59	-0.18	0.81	0.14	0.81	0.434
RV0846C	|| oxidase || intermediary metabolism and respiration ||	-1.41038	-0.97	0.02	-0.25	0.11	1.22	2.19	0.386667	0.2	-0.42	1.05	1.73	0.83	0.678
RV0853C	pdc || pyruvate or indole-3-pyruvate decarboxylase || intermediary metabolism and respiration ||	-1.99664	0.03	0.01	0.1	-2.77	-0.59	1.04	-0.363333	0.81	-0.64	0.21	0.73	-0.03	0.216
RV0865	mog || molybdopterin biosynthesis protein || intermediary metabolism and respiration ||	-0.915119	-0.03	1.02	-0.85	0.03	-1.78	0.68	-0.155	0.41	-0.57	1.88	0.25	-1.14	0.166
RV0872C	PE_PGRS15 || PE-PGRS family protein || PE/PPE ||	-1.66289	-0.55	0.69	0.49	0.4	0.77	0.68	0.413333	1.67	0.14	2.44	1.56	-0.51	1.06
RV0873	fadE10 || acyl-CoA dehydrogenase || lipid metabolism ||	0.654831	-0.8	-0.28	0.19	-0.6	-1.81	-1.04	-0.723333	-0.53	0.01	-0.38	0.66	2.43	0.438
RV0925C	|| conserved hypothetical protein || unknown ||	-1.77324	-0.29	0.7	-0.62	-0.42	-2.35	-1.18	-0.693333	1.42	-1.62	1.96	-0.03	-1.13	0.12
RV0934	pstS1 || periplasmic phosphate-binding lipoprotein || cell wall and cell processes ||	-0.765146	0.6	-0.12	-0.52	-0.66	1.36	0.07	0.121667	1.6	-1.16	0.16	1.55	0.31	0.492
RV0943C	|| monooxygenase || intermediary metabolism and respiration ||	1.01101	-2.35	-3.22	1.2	-2.11	1.35	3.52	-0.268333	-0.85	-0.11	-0.52	0.85	-0.34	-0.194
RV0952	sucD || succinyl-CoA synthetase alpha chain || intermediary metabolism and respiration ||	-1.08107	0.3	-0.05	-0.46	0.22	1.86	-0.26	0.268333	1.58	0.34	1.07	2.12	-0.1	1.002
RV0954	|| conserved membrane protein || cell wall and cell processes ||	-0.789525	0.39	0.2	-0.61	-0.26	1.08	-0.07	0.121667	1.47	-1.13	1.73	1.96	-0.79	0.648
RV0955	|| conserved membrane protein || cell wall and cell processes ||	-1.14567	-0.3	0.43	-0.6	-0.28	-1.03	0.62	-0.193333	1.16	-1.46	2.5	0.82	-1.03	0.398
RV0970	|| conserved membrane protein || unknown ||	-0.918672			2.14		-4.91		-1.385		-1.74	1.06			-0.34
RV0971C	echA7 || enoyl-CoA hydratase || lipid metabolism ||	0.979438	-8.31	-7.86	1.58	-10.14	-0.73		-5.092	-9.14	0.08	-7.74	-1.41	7.75	-2.092
RV0995	rimJ || ribosomal-protein-alanine acetyltransferase || information pathways ||	-1.31573	-1.1	-0.12	0.65	-1.01	-1.66	-0.82	-0.676667	0.75	0.11	1.56	0.6	-0.53	0.498
RV1005C	pabB || para-aminobenzoate synthase component I pabD || intermediary metabolism and respiration ||	0.655041	-1.66	-1.04	1.29	-0.49	1.37	0.1	-0.0716667	0.31	0.63	0.27	1.64	0.07	0.584
RV1006	|| hypothetical protein || unknown ||	1.45976	-1.54	-2.4	1.35	0	1.02	0.42	-0.191667	0.94	1.08	-0.56	1.37	0.68	0.702
RV1013	pks16 || polyketide synthase || lipid metabolism ||	-1.29591	-0.55	0.05	0.09	-0.65	-0.2	-0.11	-0.228333	0.65	0.3	0.9	0.97	0.37	0.638
RV1035C	|| transposase || insertion seqs and phages ||	0.628946	-0.17	0.17	-0.29	0.19	0.85	0.98	0.288333	1.14	0.29	1.65	0.83	-1.24	0.534
RV1043C	|| conserved hypothetical protein || unknown ||	-1.81628	-0.8	-0.28	0.18	-0.6	0.15	0.34	-0.168333	0.4	0.29	0.42	1.06	0.83	0.6
RV1048C	|| hypothetical protein || unknown ||	-0.963474	0.04	-0.74	0.2	0.58	1.16	1.07	0.385	1.88	0.26	1.01	1.7	-0.27	0.916
RV1051C	|| conserved hypothetical protein || conserved hypotheticals ||	-2.81314	-0.69	-0.93	0.26	-0.48	1.06	0.18	-0.1	0.64	0.29	-0.08	1.16	1	0.602
RV1056	|| conserved hypothetical protein || conserved hypotheticals ||	-1.58055	-0.2	-2.12	0.38	0.53	1.36	2.81	0.46	1.24	0.16	-0.09	2.48	0.97	0.952
RV1069C	|| conserved hypothetical protein || conserved hypotheticals ||	-1.29262	0.31	-0.04	-0.53	0.35	-1.69	0.34	-0.21	1.6	-1.79	1.9	0.27	-0.84	0.228
RV1073	|| conserved hypothetical protein || conserved hypotheticals ||	-2.39456	-0.17	-0.84	0.12	0	-0.98	-0.38	-0.375	0.98	-1.33	-0.11	1.07	0.67	0.256
RV1081C	|| conserved membrane protein || unknown ||	-0.623	-0.95	-0.38	0.4	-0.88	-0.39	0.11	-0.348333	-0.04	0.31	0.05	1.2	0.53	0.41
RV1093	glyA1 || serine hydroxymethyltransferase 1 || intermediary metabolism and respiration ||	-1.37193	-0.29	-0.93	0.16	0.6	-0.56	-0.09	-0.185	1.25	-0.67	0.16	1.46	1.08	0.656
RV1100	|| conserved hypothetical protein || conserved hypotheticals ||	-1.40717	1.19	-1.19	-0.4	1.02	1.96	1.62	0.7	2.78	0.32	1.72	2.72	-0.62	1.384
RV1101C	|| conserved membrane protein || cell wall and cell processes ||	-2.43718	-0.08	-2.24	-0.03	0.53	-0.11	0.71	-0.203333	0.92	-0.51	-0.01	1.13	-0.33	0.24
RV1102C	|| conserved hypothetical protein || conserved hypotheticals ||	-1.30568	-0.23	-0.98	0.78	1.07	2.58	1.26	0.746667	1.78	1.16	0.64	2.95	1.11	1.528
RV1103C	|| conserved hypothetical protein || unknown ||	-1.40862	-0.37	-0.65	0.28	1.13	0.26	0.9	0.258333	2.33	-0.96	1.25	1.3	-0.66	0.652
RV1106C	|| cholesterol dehydrogenase || intermediary metabolism and respiration ||	1.51472	-0.29	-0.06	0.59	-0.81	1.63	1.25	0.385	0.72	0.12	0.24	1.79	1.28	0.83
RV1111C	|| conserved hypothetical protein || unknown ||	-1.2992	-0.06	0.18	-0.36	-0.31	-2.57	-1.23	-0.725	0.44	-1.04	1.47	0.44	-0.29	0.204
RV1114	|| conserved hypothetical protein || conserved hypotheticals ||	-2.31104	0.4	0.24	-0.25	-0.41	1.71	0.61	0.383333	0.7	-0.28	1.42	2.12	0.35	0.862
RV1151C	|| transcriptional regulator || regulatory proteins ||	-0.911946	-0.81	-0.72	0.74	1.22	-0.13	0.74	0.173333	1.77	-0.02	1.47	2.02	0.85	1.218
RV1158C	|| conserved alanine and proline rich protein || conserved hypotheticals ||	0.614823	0.63	0.12	-0.95	-0.58	-0.76	-0.46	-0.333333	0.93	-1.51	1.24	1.05	-0.33	0.276
RV1165	typA || GTP-binding translation elongation factor || conserved hypotheticals ||	1.34259	-0.2	-0.16	0.02	-1.44	0.17	-0.14	-0.291667	0.89	-0.11	-0.01	0.74	1.01	0.504
RV1182	papA3 || polyketide synthase associated protein || lipid metabolism ||	0.90327	-0.59	0.65	0.09	0.31	0.4	0.33	0.198333	0.46	0.87	0.3	1.25	0.4	0.656
RV1190	|| conserved hypothetical protein || conserved hypotheticals ||	-0.996173	0.51	0.3	1.56	1.22	0.97	3.65	1.36833	0.58		3.24	2.3		2.04
RV1208	|| conserved hypothetical protein || conserved hypotheticals ||	0.686343	0.12	0.98	-1.2	0.6	-1.6	0.07	-0.171667	0.9	-1.2	2.7	1	-2.41	0.198
RV1210	tagA || DNA-3-methyladenine glycosylase I || information pathways ||	-0.621396	0.06	0.3	-0.39	0.04	-1.31	-0.8	-0.35	0.08	-0.4	1.8	0.99	0.02	0.498
RV1229C	mrp || hypothetical protein || conserved hypotheticals ||	-1.14036	0.22	-0.03	0.28	0.42	0.18	0.96	0.338333	0.17	0.12	1.53	1.4	-0.08	0.628
RV1241	|| conserved hypothetical protein || conserved hypotheticals ||	0.962495	-1.48	0.09	0.09	-1.66	-1.56	-1.11	-0.938333	0.76	-0.08	1.31	0.39	-0.47	0.382
RV1265	|| hypothetical protein || unknown ||	-1.03515	-0.89	0.3	-0.09	-0.8	-1.86	-1.02	-0.726667	1.14	-1.07	1.04	0.1	0.47	0.336
RV1271C	|| conserved secreted protein || conserved hypotheticals ||	-0.636126	-1.51	0.61	0.03	-0.67	-1.62	0.04	-0.52	1.24	-0.64	0.19	0.1	0.4	0.258
RV1275	lprC || lipoprotein || cell wall and cell processes ||	-1.21468	0.05	0.58	-0.56	-0.12	-1.87	-0.06	-0.33	0.44	-0.6	1.96	0.49	-0.66	0.326
RV1279	|| dehydrogenase FAD flavoprotein gmc oxidoreductase || intermediary metabolism and respiration ||	1.72266	-0.07	0.66	-0.33	0.47	-0.43	0.48	0.13	0.61	-0.42	1.61	0.52	-1.12	0.24
RV1280C	oppA || periplasmic oligopeptide-binding lipoprotein || cell wall and cell processes ||	-1.92973	-0.54	0.91	0.16	0.62	1.36	0.56	0.511667	1.79	0.23	2.08	1.33	0.09	1.104
RV1287	|| conserved hypothetical protein || conserved hypotheticals ||	-1.50535	-0.57	0.48	-0.45	-0.15	-1.53	0.17	-0.341667	1.17	-0.44	1.94	0.4	-0.71	0.472
RV1291C	|| conserved secreted protein || conserved hypotheticals ||	-0.64781	-3.96	-2.23	1.74	-2.78	0.19	0.22	-1.13667	-1.43	-0.52	-2.38	-0.52	0.6	-0.85
RV1309	atpG || ATP synthase gamma chain || intermediary metabolism and respiration ||	-1.04379	-0.29	0.38	-0.43	-0.51	-2.74	-1.24	-0.805	1.18	-1.79	1.15	0.16	0.09	0.158
RV1316C	ogt || methylated-DNA-protein-cysteine methyltransferase || information pathways ||	-1.74023	-0.75	-0.41	0.44	-0.04	1.91	1.07	0.37	1.04	0.38	0.74	2.01	1.75	1.184
RV1319C	|| adenylate cyclase || intermediary metabolism and respiration ||	-1.0475	-0.79	0.74	-0.17	-0.1	-2.53	0.43	-0.403333	1.8	-1.37	2.23	0.44	-1.27	0.366
RV1326C	glgB || 1,4-alpha-glucan branching enzyme || intermediary metabolism and respiration ||	-2.28449	-0.09	0.88	-0.43	0.76	1.43	1.93	0.746667	1.19	0.37	2.67	2.41	0.06	1.34
RV1333	|| hydrolase || intermediary metabolism and respiration ||	-1.20096	-0.42	0.58	-0.38	-0.77	-2.01	-0.19	-0.531667	1.07	-1.09	1.51	0.66	-1.51	0.128
RV1335	|| 9.5 kda culture filtrate antigen cfp10a || conserved hypotheticals ||	0.8079	-0.59	0.44	-0.38	-0.79	-1.43	0.14	-0.435	1.13	-1.08	1.05	0.49	-0.64	0.19
RV1371	|| conserved membrane protein || unknown ||	-1.18691	-1.67	-0.19	0.43	-1.31	1.02	2.74	0.17	0.08	0.14	0.83	1.2	0	0.45
RV1375	|| conserved hypothetical protein || conserved hypotheticals ||	-1.25365	-1.55	-0.04	0.74	-0.78	0.22	0.41	-0.166667	0.39	0.38	0.96	1.23	0.97	0.786
RV1394C	cyp132 || cytochrome P450 132 || intermediary metabolism and respiration ||	-1.28814	-1.06	-1.06	0.97	-1.36	-0.09	0.69	-0.318333	-0.4	0.03	-0.17	0.61	0.72	0.158
RV1397C	|| conserved hypothetical protein || conserved hypotheticals ||	-1.28896	-1.38	-1.05	0.47	-2.06	-1.37	-2.18	-1.26167	-0.4	-0.23	-0.54	1.09	2.19	0.422
RV1420	uvrC || excinuclease ABC subunit C || information pathways ||	-0.962943	-0.18	0.06	-0.24	0.29	-1.41	-1.1	-0.43	0.2	0.02	2.12	1.17	0.22	0.746
RV1422	|| conserved hypothetical protein || conserved hypotheticals ||	-2.74843	0.41	0.47	-0.41	0.01	-1.39	-0.7	-0.268333	0.37	-0.54	2.2	1.17	-0.7	0.5
RV1435C	|| conserved glycine, proline and valine-rich secreted protein || conserved hypotheticals ||	0.611026	0.15	0.69	-0.68	-0.06	-1	0.23	-0.111667	1.75	-0.94	2.19	-0.35	-2.93	-0.056
RV1445C	devB || 6-phosphogluconolactonase || intermediary metabolism and respiration ||	-1.19254	-0.22	0.44	-0.34	0.2	-2.73	-0.37	-0.503333	1.64	-0.93	2.16	0.26	-1.22	0.382
RV1448C	tal || transaldolase || intermediary metabolism and respiration ||	-1.77593	0.34	0.47	-0.21	-0.41	1.46	-0.45	0.2	0.88	-0.92	0.77	1.03	0.86	0.524
RV1455	|| conserved hypothetical protein || conserved hypotheticals ||	-2.08241	0.47	-0.39	1.39	2.1	2.53	3.71	1.635	3.24	1	3.09	3.03	-0.63	1.946
RV1463	|| ABC transporter ATP-binding protein || cell wall and cell processes ||	0.868304	0.41	0.35	-0.6	1.05	-1.46	-0.24	-0.0816667	1.76	-1.76	1.44	0.35	-0.73	0.212
RV1475C	acn || iron-regulated aconitate hydratase || intermediary metabolism and respiration ||	-2.76689	-1.11	-0.92	0.24	-1.1	-1.69	-2.17	-1.125	-0.34	-0.44	-1.15	0.58	3.25	0.38
RV1492	mutA || methylmalonyl-CoA mutase small subunit || lipid metabolism ||	-1.322	-0.48	0.47	0.47	-0.38	1.28	1.49	0.475	1.6	-0.41	1.5	1.58	-0.4	0.774
RV1498C	|| methyltransferase || intermediary metabolism and respiration ||	-1.0159	-0.3	0.59	0.14	-0.13	1.86	0.72	0.48	1.35	0.44	0.82	1.69	0.91	1.042
RV1499	|| hypothetical protein || unknown ||	-1.48543	-1.23	-0.16	0.4	-1.11	0.01	2.84	0.125	0.44	-0.55	0.83	1.52	0.26	0.5
RV1501	|| conserved hypothetical protein || conserved hypotheticals ||	-0.782131	-0.63	-0.43	0.17	0.58	-0.35	1.28	0.103333	1.73	-0.76	0.66	1.21	0.58	0.684
RV1514C	|| conserved hypothetical protein || cell wall and cell processes ||	2.19347	-0.54	-0.33	0.42	-0.49	1.23	0.79	0.18	0.32	0.48	-0.25	1.23	1.14	0.584
RV1517	|| conserved membrane protein || conserved hypotheticals ||	-1.71608	-0.11	0.35	0.1	0.16	-2.51	-0.7	-0.451667	0.08	-0.94	2.84	0.78	-0.09	0.534
RV1522C	mmpL12 || transmembrane transport protein || cell wall and cell processes ||	-2.01311	-0.72	1.05	-0.39	0.54	1.18	1.09	0.458333	1.24	-0.03	1.88	1.36	-0.45	0.8
RV1524	|| glycosyltransferase || intermediary metabolism and respiration ||	-1.85613	0.23	0.11	0.01	-0.33	1.34	0.53	0.315	0.87	-0.58	0.65	1.4	0.26	0.52
RV1557	mmpL6 || transmembrane transport protein || cell wall and cell processes ||	0.842476	-2.11		0.94	-2	0.77	1.8	-0.12	-2.54	0.35	-1.34	0.57	0.4	-0.512
RV1564C	treX || maltooligosyltrehalose synthase || intermediary metabolism and respiration ||	-1.48999	-0.62	0.48	-0.49	-0.04	-1.47	-0.49	-0.438333	0.55	0.03	1.43	0.37	0.35	0.546
RV1575	|| phiRv1 phage protein || insertion seqs and phages ||	-1.27422	-3.19	-1.02	0.59	-1.73	2.77	3.11	0.0883333	-0.38	0.59	0.24	3.04	0.85	0.868
RV1597	|| hypothetical protein || unknown ||	-1.88235	-1.07	-0.12	0.17	-1.12	0.02	-0.59	-0.451667	0.76	0.07	0.83	0.72	0.07	0.49
RV1599	hisD || histidinol dehydrogenase || intermediary metabolism and respiration ||	-1.08398	-0.03	-0.32	-0.15	-0.18	1.34	0.92	0.263333	0.84	0.28	1.49	1.54	-0.13	0.804
RV1610	|| conserved membrane protein || cell wall and cell processes ||	-1.80064	-0.11	1.01	-0.91	-0.18	-0.74	0.12	-0.135	0.73	-1	1.98	1.01	-1.1	0.324
RV1614	lgt || prolipoprotein diacylglyceryl transferases || cell wall and cell processes ||	0.693216	0.03	0.39	-0.79	-0.14	-1.8	-0.76	-0.511667	-0.29	-0.74	1.9	1.08	-0.03	0.384
RV1621C	cydD || transmembrane ATP-binding protein ABC transporter || intermediary metabolism and respiration ||	1.78089	-0.54	0.48	0.39	-1.2	0.75	1.66	0.256667	1.44	-0.09	1.03	0.73	-1.31	0.36
RV1623C	cydA || membrane cytochrome D ubiquinol oxidase subunit I || intermediary metabolism and respiration ||	-1.04766	-0.33	0.59	-0.3	-2.6	-1.47	0.15	-0.66	1.61	-1	1.42	-0.35	-0.93	0.15
RV1624C	|| conserved membrane protein || cell wall and cell processes ||	0.965731	-0.88	-1.23	0.13	-2.17	-1.18	-0.43	-0.96	-1.36	-1.02	0.54	0.23	1.97	0.072
RV1628C	|| conserved hypothetical protein || conserved hypotheticals ||	0.896273	-0.51	0.07	-0.09	-0.11	-0.82	-0.03	-0.248333	1.06	-0.7	1.73	1.25	0.41	0.75
RV1633	uvrB || excinuclease ABC subunit B || information pathways ||	-1.56725	0.05	0.72	-0.43	0.49	-1.11	-0.23	-0.085	0.46	-0.57	0.51	0.08	-0.12	0.072
RV1641	infC || initiation factor IF-3 || information pathways ||	-1.27744	0.44	0.2	-0.37	0.21	-2.33	-1.04	-0.481667	0.15	-1.38	1.25	0.06	-0.37	-0.058
RV1643	rplT || 50S ribosomal protein L20 || information pathways ||	-1.34092	0.22	0.36	-0.31	-0.44	-2.18	-1.2	-0.591667	0.4	-0.97	0.63	0.26	0.13	0.09
RV1663	pks17 || polyketide synthase || lipid metabolism ||	-1.68103	-0.77	-0.38	1.01	-1.91	-0.34	1.31	-0.18	-0.91	0.02	0.34	0.49	-0.03	-0.018
RV1664	pks9 || polyketide synthase || lipid metabolism ||	0.815853	-2.43	-0.41	1.28	-0.21	1.86	2.54	0.438333	-0.17	1.2	1.12	1.99	0.93	1.014
RV1671	|| membrane protein || cell wall and cell processes ||	-2.2093	-0.19	-1.12	0.54	-0.46	0.86	0.58	0.035	-0.02	-0.3	1	1.56	1.46	0.74
RV1686C	|| conserved membrane protein || cell wall and cell processes ||	-1.49787	-0.54	-0.51	1.03	-1.62	0.17	0.17	-0.216667	-0.3	-1.09	1.02	1.16	1.13	0.384
RV1687C	|| ABC transporter ATP-binding protein || cell wall and cell processes ||	-0.674878	-1.55	-1.6	0.78	-1.76	-1.66	-0.48	-1.045	-1.81	-1.31	-0.98	-0.99	1.66	-0.686
RV1692	|| phosphatase || intermediary metabolism and respiration ||	-1.31546	-0.16	0.83	0.02	0.23	0.4	1.02	0.39	2.07	0.08	1.75	1.3	-1.21	0.798
RV1704C	cycA || D-serine/alanine/glycine transporter protein || cell wall and cell processes ||	-1.52651	0.08	-0.52	0.22	-1.14	0.88	0.32	-0.0266667	0.35	-0.54	1.08	1.95	0.4	0.648
RV1713	engA || GTP-binding protein || conserved hypotheticals ||	1.30535	0.22	0.74	-0.83	-0.03	-1.34	-0.01	-0.208333	0.75	-0.83	2.49	0.12	-1.55	0.196
RV1727	|| conserved hypothetical protein || conserved hypotheticals ||	-0.798069	-0.43	-1.6	1.59	-0.02	2.23	2.61	0.73	0.1	0.51	1.1	1.54	0.98	0.846
RV1738	|| conserved hypothetical protein || conserved hypotheticals ||	-1.15042	-0.68	-0.48	1.11	-2.13	-0.1	-0.51	-0.465	0.02	1.32	1.1	-1.23	-1.52	-0.062
RV1753C	PPE24 || PPE family protein || PE/PPE ||	-1.72127	-1.48	-0.81	1.32	-3.07	1.75	2.67	0.0633333	-0.24	0.12	0.12	1.1	0.91	0.402
RV1773C	|| transcriptional regulator || regulatory proteins ||	0.676931	-1.01	-0.83	-0.28	-0.21	1.22	2.23	0.186667	-0.14	0.79	1.2	1.29	0.89	0.806
RV1781C	malQ || 4-alpha-glucanotransferase || intermediary metabolism and respiration ||	-3.44137	-0.87	-0.02	0.14	0.05	1.73	1.27	0.383333	0.82	1.01	1.74	1.76	0.14	1.094
RV1783	|| conserved membrane protein || conserved hypotheticals ||	-2.29191	-0.49	-0.16	0.13	-0.73	-1.3	-1.35	-0.65	0.35	0.23	1.01	0.67	0.26	0.504
RV1797	|| conserved hypothetical protein || conserved hypotheticals ||	0.974627	0.18	0.15	-0.09	-0.3	-0.37	0.07	-0.06	1.58	-0.83	1.13	0.77	-1.49	0.232
RV1815	|| conserved hypothetical protein || conserved hypotheticals ||	-2.37484	0.02	0.18	-0.32	0.12	-0.32	0.59	0.045	1.86	-1.05	1.88	0.72	-2.21	0.24
RV1820	ilvG || acetolactate synthase || intermediary metabolism and respiration ||	-3.47163	0.24	-1.08	0.48	1.53	0	2.21	0.563333	2.13	-0.51	2.09	1.92	-1.13	0.9
RV1822	pgsA2 || CDP-diacylglycerol-glycerol-3-phosphate-3-phosphatidyltransferase || lipid metabolism ||	-2.35142	-0.22	-1.53	0.71	1.05	-0.02	1.5	0.248333	1.4	-0.88	1	1.63	-0.06	0.618
RV1825	|| conserved hypothetical protein || unknown ||	1.00272	-0.15	0.61	-0.39	-0.87	-3.19	-1.85	-0.973333	0.18	-1.46	1.23	-0.88	-0.64	-0.314
RV1854C	ndh || NADH dehydrogenase || intermediary metabolism and respiration ||	-2.05508	0.45	-0.09	0.16	0.57	1.44	-0.21	0.386667	0.59	0.35	1.91	1.82	1.08	1.15
RV1858	modB || molybdenum-transport membrane protein ABC transporter || cell wall and cell processes ||	0.807588	-0.52	-0.09	0.82	-0.19	0.5	1.59	0.351667	1	-0.11	1.05	0.96	-0.43	0.494
RV1878	glnA3 || glutamine synthetase || intermediary metabolism and respiration ||	-1.04996	-0.11	0.44	0.03	-0.54	0.69	1.09	0.266667	1.21	-0.32	1.58	1.34	-0.49	0.664
RV1883C	|| conserved hypothetical protein || conserved hypotheticals ||	0.799398	-0.89	0.7	-0.44	-0.42	-2.73	-0.57	-0.725	1.02	-1.52	1.35	-0.37	-1.15	-0.134
RV1896C	|| conserved hypothetical protein || conserved hypotheticals ||	2.03983	0.18	-0.9	0.57	0.72	1.4	1.05	0.503333	2.13	0.31	1.34	2.1	0.29	1.234
RV1900C	lipJ || lignin peroxidase || intermediary metabolism and respiration ||	-0.935104	-0.86	0.12	0.54	-0.29	0.88	0.08	0.0783333	0.6	0.68	1.59	1.51	-0.09	0.858
RV1903	|| conserved membrane protein || cell wall and cell processes ||	-0.961637	-1.67	0.14	0.34	-1.07	-1.32	-0.38	-0.66	0.09	-1.42	1.1	0.31	0.56	0.128
RV1926C	mpt63 || immunogenic protein || unknown ||	-1.59199	-0.12	0.3	0.32	-1.29	0.82	0.7	0.121667	0.64	-0.26	1.04	0.86	0.77	0.61
RV1982C	|| conserved hypothetical protein || conserved hypotheticals ||	1.5437	-0.27	-1.27	0.3	-1.42	-1.48	0.09	-0.675	-0.14	-0.57	-0.15	1.37	2.11	0.524
RV1989C	|| hypothetical protein || unknown ||	0.679801	-1.1	-0.1	0.51	-1.39	-0.85	-0.46	-0.565	0.75	0.08	0.53	0.71	-0.1	0.394
RV2001	|| conserved hypothetical protein || conserved hypotheticals ||	-2.62804	-0.85	-0.85	0.79	0.37	-0.69	1.05	-0.03	-0.3	0.78	0.4	1.5	2.17	0.91
RV2004C	|| conserved hypothetical protein || unknown ||	0.664966	-0.35	-1.34	0.85	-0.81	0.58	1.31	0.04	-0.48	0.42	0.95	1.36	-0.47	0.356
RV2032	acg || hypothetical protein || conserved hypotheticals ||	-0.930217	-3.28	-5.09	1.88	-4.5	1.92	0.57	-1.41667	-3.09	1.43	0.34	0.22	1.83	0.146
RV2088	pknJ || transmembrane serine/threonine-protein kinase J || regulatory proteins ||	0.594679	-1.65	0.24	0.12	-0.65	0.15	0.67	-0.186667	0.79	-0.45	2.83	1.92	-0.3	0.958
RV2091C	|| membrane protein || cell wall and cell processes ||	-3.05918	-0.03	0.73	-0.49	0.02	-1.99	-0.16	-0.32	0.68	-0.61	1.06	-0.02	-0.26	0.17
RV2107	PE22 || PE family protein || PE/PPE ||	-0.838029	-1.04	-1.91	1.06	-1.18	-2.62	2.42	-0.545	-1.5	-1.44	0.6	-0.15	0.25	-0.448
RV2111C	|| conserved hypothetical protein || conserved hypotheticals ||	-3.01582	-1.66	-0.08	-0.21	-1.38	-2.28	-1.92	-1.255	0.83	-0.83	0.32	-0.41	0.88	0.158
RV2122C	hisE || phosphoribosyl-AMP pyrophosphatase || intermediary metabolism and respiration ||	0.683701	-0.95	-0.73	-0.06	-1.49	-0.96	-0.1	-0.715	-0.37	0.81	0.57	1.05	1.77	0.766
RV2130C	cysS || cysteinyl-tRNA synthetase 2 cysS2 || information pathways ||	-0.965277	0.1	-0.71	0.07	0.27	-0.62	0.08	-0.135	1.2	-0.81	0.94	1	0.73	0.612
RV2137C	|| conserved hypothetical protein || conserved hypotheticals ||	-0.815805	-0.31	0.03	0.12	0.06	-2.66	-0.65	-0.568333	0.71	0.56	1.91	-0.48	-2.38	0.064
RV2150C	ftsZ || cell division protein || cell wall and cell processes ||	0.782891	-0.04	-1.09	0.06	0.42	0.07	-0.27	-0.141667	1.34	-0.66	0.6	1.19	-0.17	0.46
RV2151C	ftsQ || cell division protein || cell wall and cell processes ||	-1.46021	0.13	-0.21	-0.14	0	0.32	0.72	0.136667	1.54	-0.33	1.62	0.86	-1.06	0.526
RV2158C	murE || UDP-N-acetylmuramoylalanyl-D-glutamate-2,6-diaminopimelat E ligase || cell wall and cell processes ||	-2.00066	0.43	-0.06	0.06	1.25	0.13	1.79	0.6	2.95	-0.39	2.02	1.85	-1.95	0.896
RV2159C	|| conserved hypothetical protein || unknown ||	-1.40567	0.62	-0.34	0.23	-0.94	0.4	0.76	0.121667	1.64	-0.34	1.24	0.26	-1.57	0.246
RV2161C	|| conserved hypothetical protein || intermediary metabolism and respiration ||	-0.834816	-0.2	1.14	-0.85	-0.69	-1.26	-0.19	-0.341667	1.85	-0.3	2.4	0.64	-2.37	0.444
RV2195	qcrA || Rieske iron-sulfur protein || intermediary metabolism and respiration ||	-1.21246	-0.48	0.17	-0.03	-0.35	-2.1	-0.85	-0.606667	0.87	-0.04	1.1	0.47	-0.74	0.332
RV2200C	ctaC || transmembrane cytochrome C oxidase subunit II || intermediary metabolism and respiration ||	-0.958277	-0.41	-0.98	0.08	-0.07	-0.64	-1.06	-0.513333	0.95	-1.02	0.67	0.9	1.39	0.578
RV2218	lipA || lipoate biosynthesis protein A || intermediary metabolism and respiration ||	-0.759404	-0.14	0.74	0.09	-0.21	0.9	-0.24	0.19	1.31	0.03	1.2	1.37	-0.08	0.766
RV2221C	glnE || glutamate-ammonia-ligase adenylyltransferase || intermediary metabolism and respiration ||	-1.17428	-0.08	-0.04	0.16	-0.35	-1	0.26	-0.175	1.22	-0.93	1.84	0.26	-1.28	0.222
RV2231C	cobC || aminotransferase || intermediary metabolism and respiration ||	-0.679191	0.16	-0.23	0.07	0.01	-0.76	0.66	-0.015	1.58	-0.92	1.14	1.16	-0.57	0.478
RV2240C	|| hypothetical protein || conserved hypotheticals ||	-2.97001	-1.97	0.91	0.66	-2.23	2.83	1.83	0.338333	2.09	-1.31	0.04	2.53	0.82	0.834
RV2245	kasA || 3-oxoacyl-[acyl-carrier protein] synthase 1 || lipid metabolism ||	-2.44741	0.56	0.26	-0.8	0.52	-1.95	0.11	-0.216667	1.66	-1.95	1.44	0.18	-2.24	-0.182
RV2254C	|| membrane protein || unknown ||	0.777457	-1.12	-4.52	1.44	0.94	1.25	3.41	0.233333	0.82	0.79	-0.61	2.38	-0.74	0.528
RV2256C	|| conserved hypothetical protein || conserved hypotheticals ||	1.19483	0.54	-0.7	-0.1	1.88	1.78	1.28	0.78	2.71	0.18	2.08	2.28	-1.46	1.158
RV2260	|| conserved hypothetical protein || conserved hypotheticals ||	-0.833902	-0.44	-0.12	0.58	0	1.21	-0.3	0.155	0.5	-0.09	1.17	1.76	1.15	0.898
RV2289	cdh || cdp-diacylglycerol pyrophosphatase || lipid metabolism ||	1.09887	-0.69	0.08	0.32	-1.09	-2.96	-2.01	-1.05833	0.59	-0.92	0.35	-0.22	1.21	0.202
RV2296	|| haloalkane dehalogenase || intermediary metabolism and respiration ||	1.02586	0.85	-0.88	0.18	0	0.8	0.84	0.298333	1.67	0.45	0.88	1.79	-0.21	0.916
RV2304C	|| hypothetical protein || unknown ||	-0.957465	0.1	-0.79	0.54	0.82	1.98	1.68	0.721667	2.49	1.15	0.94	2.44	0.42	1.488
RV2320C	rocE || cationic amino acid transport membrane protein || cell wall and cell processes ||	-1.78573	-0.8	-2.56	1.32	-0.8	0.8	1.32	-0.12	-0.18	0.42	1.18	0.91	0.04	0.474
RV2350C	plcB || membrane-associated phospholipase C 2 || intermediary metabolism and respiration ||	-0.928955	-0.34	0.58	-0.6	-1.03	-1.76	-0.79	-0.656667	1.08	-0.73	2.16	-0.23	-1.57	0.142
RV2360C	|| hypothetical protein || unknown ||	-0.85893	-0.59	0.85	-0.76	0.14	-0.76	0.12	-0.166667	1.03	0.05	1.7	0.37	-1.02	0.426
RV2361C	|| long-chain (C50)-Z-isoprenyl diphosphate synthase || conserved hypotheticals ||	-1.29838	-0.17	-0.24	0.31	0.33	-0.88	0.66	0.00166667	0.12	0.2	1.75	0.96	0.04	0.614
RV2363	amiA2 || amidase || intermediary metabolism and respiration ||	-0.78038	0.05	0.84	0.47	1.21	-0.03	1.82	0.726667	1.2	0.72	3.15	2.84	-0.59	1.464
RV2364C	era || GTP-binding protein || intermediary metabolism and respiration ||	-0.805363	-0.21	0.45	-0.13	-0.27	-0.22	0.05	-0.055	0.4	0.23	1.01	1.03	-0.04	0.526
RV2367C	|| hypothetical protein || conserved hypotheticals ||	-2.14657	-0.98	-0.08	0.37	-1.45	0.23	-0.17	-0.346667	1.05	0.58	0.89	0.92	-0.07	0.674
RV2373C	dnaJ2 || chaperone protein || virulence, detoxification, adaptation ||	-1.36493	-1.02	-1.46	0.53	-2.24	0.04	-1	-0.858333	-0.32	-0.24	-0.28	1.2	1.56	0.384
RV2378C	mbtG || lysine-N-oxygenase || lipid metabolism ||	-0.644512	-0.89	-0.21	0.73	-0.46	0.88	0.7	0.125	0.05	0.6	0.64	2.1	0.54	0.786
RV2384	mbtA || bifunctional salicyl-AMP ligase/salicyl-S-arcp synthetase || lipid metabolism ||	-0.966942	-1.19	0.4	0.18	-0.16	2.96	1.66	0.641667	1.59	1.92	1.21	2.95	1.25	1.784
RV2401	|| hypothetical protein || unknown ||	-1.23011	-1.67	0.53	0.07	0.73	2.09	2.44	0.698333	0.63	0.38	1.16	2.11	0.81	1.018
RV2403C	lppR || lipoprotein || cell wall and cell processes ||	-0.921816	0.21	-0.48	0.52	-0.21	0.08	0.08	0.0333333	-0.58	-0.14	0.66	0.4	0.82	0.232
RV2425C	|| conserved hypothetical protein || conserved hypotheticals ||	-1.41221	-0.22	0.68	0.16	0.09	-1.5	1.17	0.0633333	0.19	0.24	1.72	0.43	-0.37	0.442
RV2448C	valS || valyl-tRNA synthase protein || information pathways ||	-2.59178	-0.06	0.22	0.1	-0.11	0.79	-0.05	0.148333	1.24	0.18	1.31	2.18	0.13	1.008
RV2449C	|| conserved hypothetical protein || conserved hypotheticals ||	-1.87108	-0.25	-0.2	0.44	-0.38	0.33	0.22	0.0266667	0.1	-0.32	0.71	0.64	0.3	0.286
RV2455C	|| oxidoreductase alpha subunit || intermediary metabolism and respiration ||	-0.922583	0.42	-0.1	-0.33	0.26	-2.25	-1.19	-0.531667	-0.05	-0.35	1.23	0.13	0.78	0.348
RV2463	lipP || esterase/lipase || intermediary metabolism and respiration ||	-0.8437	-0.71	0.58	-0.3	-0.26	-1.14	-0.24	-0.345	1.43	-0.76	1.51	0.58	-0.89	0.374
RV2478C	|| conserved hypothetical protein || unknown ||	1.12041	-0.93	-0.41	0.84	0.26	0.84	0.46	0.176667	0.28	0.63	0.99	1.51	1.21	0.924
RV2498C	citE || citrate (pro-3s)-lyase beta subunit || intermediary metabolism and respiration ||	-1.30926	0.62	-1.25	0.81	-0.19	-0.51	-0.3	-0.136667	-0.35	0.21	2.3	1.73	0.29	0.836
RV2505C	fadD35 || fatty-acid-CoA ligase || lipid metabolism ||	-1.9939	-1.1	0.3	0.26	-2.1	0.18	1.71	-0.125	1.09	0.14	1.28	1.42	-0.72	0.642
RV2515C	|| conserved hypothetical protein || unknown ||	2.97401	-0.85	-1.68	1.08	0	1.94	2.28	0.461667	0.51	0.95	1.05	1.71	-0.57	0.73
RV2524C	fas || fatty-acid synthase || lipid metabolism ||	0.841655	0.03	0.61	-0.08	-0.23	-1.45	-0.68	-0.3	0.58	-0.3	1.34	0.64	-1.49	0.154
RV2526	|| hypothetical protein || conserved hypotheticals ||	0.866275	0.4	0.78	-0.81	-0.13	-2.05	-0.81	-0.436667	0.85	-0.71	2.1	0.22	-2.54	-0.016
RV2543	lppA || lipoprotein || cell wall and cell processes ||	-1.1541	0.14	-0.58	-0.7	0.98	1.99	1.79	0.603333	0.98	0.94	2.13	2.01	-0.45	1.122
RV2557	|| conserved hypothetical protein || conserved hypotheticals ||	-1.41679	0	0.25	0.1	-1.3	-0.2	0.55	-0.1	1.68	-0.6	1.6	0.67	-1.48	0.374
RV2566	|| conserved hypothetical protein || unknown ||	-0.811238	-0.28	-0.73	0.69	1.25	-3.84	2.13	-0.13	1.97	-0.99	1.29	0.05	-0.62	0.34
RV2569C	|| conserved hypothetical protein || conserved hypotheticals ||	-1.03705	-0.43	0.23	0.05	-0.79	1.46	0.92	0.24	1.23	0.41	1.89	1.37	-1	0.78
RV2585C	|| conserved lipoprotein || conserved hypotheticals ||	0.79899	-0.35	-0.68	0.26	-0.02	1.13	-0.26	0.0133333	1.08	-0.21	0.95	1.18	0.47	0.694
RV2590	fadD9 || fatty-acid-CoA ligase || lipid metabolism ||	-2.95121	-0.87	-0.38	0.46	0.6	-0.66	0.29	-0.0933333	1.14	0.01	0.02	1.47	2.28	0.984
RV2597	|| membrane protein || unknown ||	-0.70082	-0.59	-0.27	1.08	-1.04	-0.07	-1.54	-0.405	-0.52	-0.25	1.08	0.83	1.23	0.474
RV2604C	|| conserved hypothetical protein || conserved hypotheticals ||	-0.72968	-0.18	0.46	-0.04	-0.31	0.3	-0.38	-0.025	0.84	-0.18	2.22	1.78	-0.22	0.888
RV2616	|| conserved hypothetical protein || unknown ||	-2.51156	-0.64	-2.39	1.36	1.65	1.47	3.16	0.768333	2.39	1.19	1.61	2.9	-1.74	1.27
RV2632C	|| conserved hypothetical protein || conserved hypotheticals ||	-0.898256	-0.17	0.58	-0.17	-0.21	0.89	0.53	0.241667	2.57	0.58	1.66	0.94	-1.05	0.94
RV2636	|| conserved hypothetical protein || unknown ||	-1.71062	0.1	-0.86	0.62	0.16	1.24	1.85	0.518333	1.14	0.71	1.02	2.18	0.94	1.198
RV2641	cadI || cadmium inducible protein || conserved hypotheticals ||	-1.5181	-0.96	-1.01	0.73	-1.34	0.13	0.29	-0.36	-0.44	-0.02	-0.47	0.43	0.65	0.03
RV2645	|| hypothetical protein || unknown ||	-2.19687	-1.52	-0.45	0.92	0.8	-0.32	-0.39	-0.16	-0.05	-0.27	0.94	0.62	-0.3	0.188
RV2646	|| integrase || insertion seqs and phages ||	-1.29509	-1.34	0.41	0.62	1.23	1.57	1.2	0.615	1.65	-0.18	1.07	1.81	0.28	0.926
RV2653C	|| phiRv2 phage protein || insertion seqs and phages ||	-1.03048	-1.15	-1.63	1.47	0.63	3.09	3.78	1.03167	-0.25	1.47	0.13	2.96	-1.17	0.628
RV2670C	|| conserved hypothetical protein || conserved hypotheticals ||	0.689829	-0.5	0.23	-0.26	-1.12	-0.02	1.02	-0.108333	0.88	-0.38	1.53	1.42	-0.23	0.644
RV2673	|| conserved membrane protein || cell wall and cell processes ||	-1.33645	-0.23	0.12	0.41	-0.64	-0.68	-0.82	-0.306667	0.14	-0.41	1.73	0.26	0.09	0.362
RV2677C	hemY || protoporphyrinogen oxidase || intermediary metabolism and respiration ||	-0.961589	0.08	-0.23	0.29	0.84	0.5	1.02	0.416667	2.16	0.17	1.51	1.76	-1.64	0.792
RV2681	|| conserved alanine rich protein || conserved hypotheticals ||	-1.3785	-0.63	-0.27	0.45	0.63	0.43	1.16	0.295	2.12	-0.32	1.24	1.47	-1.6	0.582
RV2685	arsB1 || arsenic-transport membrane protein || cell wall and cell processes ||	-1.14835	-0.95	-0.55	0.34	-0.23	-0.72	-0.22	-0.388333	0.83	-0.48	0.34	0.77	0.56	0.404
RV2696C	|| conserved alanine, glycine and valine rich protein || conserved hypotheticals ||	1.17735	-0.02	0.96	-0.7	0.34	0.16	0.65	0.231667	0.91	-0.53	1.78	1.29	-1.72	0.346
RV2703	sigA || RNA polymerase sigma factor || information pathways ||	-1.46756	-0.23	-0.57	0.15	-1.98	0.11	-1.03	-0.591667	0.34	-0.6	0.47	1.74	1.19	0.628
RV2708C	|| conserved hypothetical protein || conserved hypotheticals ||	-0.714825	-0.35	0.2	-0.38	-0.42	-0.06	-0.46	-0.245	1.54	0.28	1.36	0.54	-0.44	0.656
RV2723	|| conserved membrane protein || cell wall and cell processes ||	-1.34846	-1.66	-0.4	0.86	0.96	-0.61	1.52	0.111667	0.66	1.15	2.54	1.52	0.18	1.21
RV2725C	hflX || GTP-binding protein || intermediary metabolism and respiration ||	-1.81136	-0.35	-0.24	0.31	-1.57	0.02	-0.3	-0.355	0.83	-0.14	1.1	1.66	-0.29	0.632
RV2735C	|| conserved hypothetical protein || unknown ||	-1.02467	-0.15	-0.75	-0.06	-0.93	0.7	1.45	0.0433333	0.49	0.42	0.61	1.4	-0.1	0.564
RV2740	|| conserved hypothetical protein || conserved hypotheticals ||	0.707311	-0.53	0.59	0.39	-0.12	0.79	0.7	0.303333	0.58	0.21	1.35	1.57	0.07	0.756
RV2741	PE_PGRS47 || PE-PGRS family protein || PE/PPE ||	-2.14631	-1.61	0.23	1.01	-0.42	1.87	1.86	0.49	0.14	0.99	1.32	1.69	1.15	1.058
RV2759C	|| conserved hypothetical protein || conserved hypotheticals ||	-0.989714	-0.45	-0.48	-0.04	-1.96	0.6	1.13	-0.2	0.73	0.22	0.98	1.27	-0.46	0.548
RV2765	|| alanine rich hydrolase || unknown ||	-0.936782	-0.83	-0.99	1	0.38	1.87	2.82	0.708333	-0.04	0.82	2.05	2.43	0.33	1.118
RV2774C	|| hypothetical protein || unknown ||	-1.40142	-1.49	-6.13	1.43		-0.08	2.33	-0.788	-2.22	-0.4	0.04	0.6	1.89	-0.018
RV2779C	|| transcriptional regulator, lrp/asnC-family || regulatory proteins ||	0.795594	-0.72	0.32	0.26	-1.3	0.16	1.12	-0.0266667	1.35	0.12	1.52	1.02	-1.71	0.46
RV2780	ald || 40 kda secreted L-alanine dehydrogenase || intermediary metabolism and respiration ||	-1.43566	0.19	-0.24	-0.56	-1	-0.58	1.26	-0.155	0.9	-1.37	0.74	2	-1.08	0.238
RV2796C	lppV || lipoprotein || cell wall and cell processes ||	-1.26149	-0.05	0.6	-0.57	0.63	0.78	-0.46	0.155	0.51	0.83	2.13	1.45	0.59	1.102
RV2801C	|| conserved hypothetical protein || conserved hypotheticals ||	-0.704597	-1.25	-0.61	0.75	-1.03	-0.18	-0.13	-0.408333	0.01	-0.03	0.91	0.04	0.98	0.382
RV2853	PE_PGRS48 || PE-PGRS family protein || PE/PPE ||	-1.25571	0.36	-0.57	0.33	-0.22	0.53	0.21	0.106667	0.47	-0.6	1.26	1.04	0.28	0.49
RV2860C	glnA4 || glutamine synthetase || intermediary metabolism and respiration ||	-0.886151	0.25	0.18	-0.24	-0.31	0.98	1.02	0.313333	0.45	-0.29	1.96	1.72	0.38	0.844
RV2885C	|| transposase || insertion seqs and phages ||	-2.18887	0.04	-0.76	0.45	0.38	2.81	1.97	0.815	0.51	0.64	1.6	1.92	-0.81	0.772
RV2890C	rpsB || 30S ribosomal protein S2 || information pathways ||	0.938009	0.21	0.81	-1.1	-0.2	-1.44	-1.04	-0.46	1.02	-1.18	1.18	1.14	-1.3	0.172
RV2898C	|| conserved hypothetical protein || conserved hypotheticals ||	-0.917276	0.16	-0.53	-0.2	0.57	-0.96	0.81	-0.025	1.78	-0.74	1.34	1.42	-0.93	0.574
RV2909C	rpsP || 30S ribosomal protein S16 || information pathways ||	-1.03687	-0.13	0.38	-0.19	-0.76	-1.36	-1.02	-0.513333	1.27	-0.06	1.42	1.22	-0.99	0.572
RV2919C	glnB || nitrogen regulatory protein P-II || regulatory proteins ||	-1.83153	-0.1	-0.21	0.15	-0.24	0.6	0.11	0.0516667	1.61	-0.43	1.05	0.54	-0.3	0.494
RV2942	mmpL7 || transmembrane transport protein || cell wall and cell processes ||	-3.02766	-0.63	0.09	-0.08	0.19	-0.36	-0.17	-0.16	1.39	-0.37	-0.08	1.1	0.51	0.51
RV2948C	fadD22 || fatty-acid-CoA ligase || lipid metabolism ||	-1.26499	-0.01	-1.41	0.12	1.22	-2.29	-1.2	-0.595	0.24	-1.05	1.72	1.38	1.14	0.686
RV2978C	|| transposase || insertion seqs and phages ||	-1.1451	0.6	-0.47	0.42	0.06	0.66	1.26	0.421667	0.61	-0.25	1.44	1.43	-0.42	0.562
RV2980	|| conserved secreted protein || unknown ||	-4.00973	-0.3	1.09	-0.27	0.07	0.39	1.17	0.358333	1.44	-0.75	2.36	1.35	-2.09	0.462
RV2983	|| conserved alanine rich protein || conserved hypotheticals ||	0.696268	-0.38	0.34	-0.09	0.2	-3.75	0.21	-0.578333	0.4	-1.33	1.2	0.21	0.47	0.19
RV2989	|| transcriptional regulator || regulatory proteins ||	-0.919463	-0.55	1.31	-0.96	1.67	-1.09	1.83	0.368333	2.93	-0.65	2.12	0.62	-4.37	0.13
RV2995C	leuB || 3-isopropylmalate dehydrogenase || intermediary metabolism and respiration ||	-1.00987	0.65	0.61	0.04	0.47	-1.09	0.76	0.24	2.28	-0.88	2.44	1.1	-2.15	0.558
RV3006	lppZ || lipoprotein || cell wall and cell processes ||	-1.46874	-0.26	0.43	-0.03	-0.7	0.3	-0.08	-0.0566667	0.94	0.09	1.52	1	-0.41	0.628
RV3021C	PPE47 || PPE family protein || PE/PPE ||	0.985383			2.79			6.36	4.575			2.53			2.53
RV3024C	trmU || tRNA (5-methylaminomethyl-2-thiouridylate)-methyltransferase || conserved hypotheticals ||	-0.90986	-0.6	-1.31	0.77	1.13	2.33	1.5	0.636667	1.72	1.06	1.03	2.46	0.07	1.268
RV3038C	|| conserved hypothetical protein || unknown ||	-0.822571	0.07	-0.13	-0.02	0.54	1.1	0.65	0.368333	1.76	0.28	1.12	2.25	-0.3	1.022
RV3045	adhC || NADP-dependent alcohol dehydrogenase || intermediary metabolism and respiration ||	-0.809167	0.19	0.28	0.12	0.55	-1.31	0.43	0.0433333	1.8	-1.27	2.13	1.18	-0.77	0.614
RV3057C	|| short-chain type alcohol dehydrogenase/reductase || intermediary metabolism and respiration ||	-1.84963	0.06	1.09	0.83	0.67	-0.94	0.96	0.445	1.04	-0.18	2.56	0.5	-2.29	0.326
RV3061C	fadE22 || acyl-CoA dehydrogenase || lipid metabolism ||	0.690404	-0.4	0.36	0.67	1.71	-0.7	1.79	0.571667	2.22	-0.79	1.33	0.52	-1.46	0.364
RV3063	cstA || carbon starvation protein A || virulence, detoxification, adaptation ||	-1.48382	0.13	-0.61	1.28	0.08	-1.39	1.06	0.0916667	1.45	-1.78	0.22	0.71	0.45	0.21
RV3082C	virS || araC/xylS-family virulence-regulating transcriptional regulator || regulatory proteins ||	-1.73343	-2.7	-1.22	1.36	-1.42	0.76	1.82	-0.233333	-0.55	0.27	0.39	0.64	1.07	0.364
RV3099C	|| conserved hypothetical protein || unknown ||	-1.24197	-0.85	-0.04	0.65	0.71	0.56	1.41	0.406667	0.46	-0.17	2.01	1.3	-0.33	0.654
RV3105C	prfB || peptide chain release factor 2 || information pathways ||	-1.65026	-0.68	-0.11	0.36	0.95	-0.07	0.32	0.128333	0.55	0.51	2.12	1.45	0.83	1.092
RV3124	|| transcriptional regulator || regulatory proteins ||	-1.92228	0.14	-0.51		-0.51	0.93	4.4	0.89			2.85	2.51	0.62	1.99333
RV3142C	|| hypothetical protein || unknown ||	-1.27689	-0.34	0.87	-0.88	0.02	-1.67	0.05	-0.325	1.95	-1.07	2.31	0.2	-1.39	0.4
RV3179	|| conserved hypothetical protein || conserved hypotheticals ||	0.771467	-0.7	0.4	0.4	-0.92	0.11	1.37	0.11	0.4	0	1.74	0.71	0.34	0.638
RV3190C	|| hypothetical protein || unknown ||	-1.13344	-0.64	-0.09	0.32	-0.45	0.5	-0.05	-0.0683333	0.43	0.45	1.07	1.32	1.01	0.856
RV3196	|| conserved hypothetical protein || unknown ||	-1.71789	-3.2	-0.61	1.32	0.1	0.72	3.03	0.226667	0.85	0.62	1.47	1.86	0.44	1.048
RV3206C	moeB1 || molybdenum cofactor biosynthesis protein || intermediary metabolism and respiration ||	-0.921326	-0.19	0.49	-0.22	-0.05	0.27	-0.37	-0.0116667	1.02	0.01	2.14	1.16	-0.67	0.732
RV3216	|| acetyltransferase || intermediary metabolism and respiration ||	-2.13657	-0.05	-0.03	0.42	0.03	1.11	0.49	0.328333	1.26	0.94	1.57	1.51	0.7	1.196
RV3236C	kefB || conserved membrane transport protein || cell wall and cell processes ||	-0.801473	-0.25	-0.66	1.26	-0.74	-0.44	1.53	0.116667	0.67	-0.53	1.56	0.89	-0.86	0.346
RV3241C	|| conserved hypothetical protein || information pathways ||	-0.849017	0.12	-0.96	0.82	-2.61	-1.31	-0.46	-0.733333	-1.33	-0.08	0.12	0.97	1.97	0.33
RV3252C	alkB || transmembrane alkane 1-monooxygenase || intermediary metabolism and respiration ||	-2.52109	-1.19	-0.14	0.93	-0.02	1.03	0.8	0.235	0	0.38	1.17	1.5	1.98	1.006
RV3254	|| conserved hypothetical protein || intermediary metabolism and respiration ||	0.788134	-0.64	0.14	0.19	-0.45	0.2	0.63	0.0116667	0.92	-0.05	0.23	0.88	0.67	0.53
RV3262	fbiB || F420 biosynthesis protein || conserved hypotheticals ||	-1.48109	-0.1	0.85	-0.38	-0.2	-0.02	0.49	0.106667	1.78	-0.31	1.38	1.11	-0.99	0.594
RV3279C	birA || bifunctional biotin biosynthesis protein || intermediary metabolism and respiration ||	0.967572	-1.02	-1.44	-0.32	-1.02	0.37	0.71	-0.453333	-0.02	-0.44	0.47	1.15	1.5	0.532
RV3281	|| conserved hypothetical protein || conserved hypotheticals ||	-0.726317	0.28	-1.06	0.42	-1.11	1.17	-1.32	-0.27	0.53	-0.81	-0.07	0.23	1.58	0.292
RV3297	nei || endonuclease VIII || information pathways ||	-2.80068	0.12	0.57	0.44	1.64	2.87	2.83	1.41167	1.56	1.14	2.62	2.68	-1.93	1.214
RV3317	sdhD || succinate dehydrogenase hydrophobic membrane anchor subunit || intermediary metabolism and respiration ||	-0.803382	-0.55	-0.04	0.1	-0.49	1.17	0.64	0.138333	1.13	0.81	2.18	2.17	0.1	1.278
RV3319	sdhB || succinate dehydrogenase iron-sulphur protein subunit || intermediary metabolism and respiration ||	-2.10853	-0.35	0.04	0.21	-0.14	0.5	0.73	0.165	1.27	0.35	1.22	1.88	-0.56	0.832
RV3331	sugI || sugar-transport membrane protein || cell wall and cell processes ||	-1.33904	-0.6	-1.17	0.09	-0.33	2.18	1.25	0.236667	0.9	0.63	0.24	1.6	0.27	0.728
RV3338	|| conserved hypothetical protein || conserved hypotheticals ||	-0.856722	-0.09	1.06	-0.88	0.79	-2.25	-0.18	-0.258333	1.2	-0.86	2.46	0.45	-1.46	0.358
RV3345C	PE_PGRS50 || PE-PGRS family protein || PE/PPE ||	-2.59409	0.34	0.23	0.73	0.93	2.85	3.1	1.36333	1.66	1.29	2.34	1.93	-0.77	1.29
RV3358	|| conserved hypothetical protein || unknown ||	-0.924342	0.08	-2.4	-0.08	-0.21	-0.81	1.03	-0.398333	0.89	-1.34	0.29	1.02	1.52	0.476
RV3393	iunH || nucleoside hydrolase || intermediary metabolism and respiration ||	-0.681976	-0.15	0.85	-0.09	0.91	-0.09	1.04	0.411667	0.11	-0.55	3.64	1.67	1.25	1.224
RV3396C	guaA || GMP synthase || intermediary metabolism and respiration ||	-1.0017	-0.33	-0.1	0.21	-0.38	-0.18	-0.64	-0.236667	-0.47	0.45	1.81	2.29	0.5	0.916
RV3403C	|| hypothetical protein || unknown ||	0.707585	-0.26	-0.54	0.69	0.6	-0.19	0.88	0.196667	1.56	-1.36	0.79	1.46	1.91	0.872
RV3406	|| dioxygenase || intermediary metabolism and respiration ||	1.61047	-0.16		1.47	-1.93	0.34	2.45	0.434	-2.93	-1.55	-4.25	1.38	-1.91	-1.852
RV3416	whiB3 || transcriptional regulator whib-like || regulatory proteins ||	-1.07533	-1.49	-0.35	0.72	-0.53	0.34	-0.93	-0.373333	-0.37	1.84	1.8	1.63	1.03	1.186
RV3417C	groEL || 60 kda chaperonin 1 groEL1 || virulence, detoxification, adaptation ||	-1.71681	0.32	0.39	-0.57	-0.62	-3.13	-2.11	-0.953333	0.89	-1.57	1.21	-0.12	-1.33	-0.184
RV3437	|| conserved membrane protein || unknown ||	0.845899	-0.43	-0.16	0.14	-0.71	-1.23	-1.12	-0.585	-0.11	-0.7	0.38	0.2	-0.05	-0.056
RV3458C	rpsD || 30S ribosomal protein S4 || information pathways ||	-1.55783	0.06	1.09	-1.19	0.66	-1.51	0.27	-0.103333	0.95	-1.14	1.87	1.01	-1.73	0.192
RV3465	rmlC || dTDP-4-dehydrorhamnose 3,5-epimerase || intermediary metabolism and respiration ||	1.54978	-1.36	-0.37	0.81	1.15	-1.28	0.41	-0.106667	0.5	0.83	1.76	1.27	0.41	0.954
RV3477	PE31 || PE family protein || PE/PPE ||	-1.7372	0.19	0.46	-0.34	-1.31	-0.23	0.41	-0.136667	1.57	-0.23	2.09	0.72	-3.81	0.068
RV3479	|| transmembrane protein || unknown ||	-1.41349	-0.54	0.81	-0.55	-3.42	-0.35	1.41	-0.44	2.09	-0.33	1.76	0.4	-2.42	0.3
RV3487C	lipF || esterase/lipase || intermediary metabolism and respiration ||	-1.06568	-0.74	0.54	0.59	1.1	-0.07	1.78	0.533333	0.82	0.06	2.04	1.33	-1.25	0.6
RV3499C	mce4A || MCE-family protein || virulence, detoxification, adaptation ||	-1.53716	-1.2	-1.14	0.74	-1.63	0.93	-0.01	-0.385	0.32	1.12	-0.04	1.76	2.19	1.07
RV3506	fadD17 || fatty-acid-CoA synthetase || lipid metabolism ||	-1.59203	-0.95	-0.21	0.75	-0.87	1.23	1.68	0.271667	-0.05	0.2	-0.12	1.16	0.41	0.32
RV3518C	cyp142 || cytochrome P450 monooxygenase 142 || intermediary metabolism and respiration ||	-1.53022	-0.8	-0.15	-0.06	-0.07	-2.21	-0.45	-0.623333	0.76	-0.19	0.87	1.12	-0.34	0.444
RV3525C	|| siderophore-binding protein || intermediary metabolism and respiration ||	-1.81319	-0.14	-2.01	0.32	-1.62	1.51	0.3	-0.273333	-0.44	-0.15	0.74	1.97	0.86	0.596
RV3529C	|| conserved hypothetical protein || conserved hypotheticals ||	-0.799876	-4.85	-2.26	1.79	-0.72	1.64	2.92	-0.246667	-1.6	1.13	1.01	1.5	1.12	0.632
RV3550	echA20 || enoyl-CoA hydratase || lipid metabolism ||	-3.83171	-1.61		0	-1.38		-1.65	-1.16		1.35	0.59	2.09		1.34333
RV3575C	|| transcriptional regulator, laci-family || regulatory proteins ||	-1.18356	-0.43	-0.04	0.42	-1.38	-1.33	-0.84	-0.6	0.74	-0.79	1.08	0.54	0.64	0.442
RV3605C	|| conserved secreted protein || unknown ||	0.697503	0.15	0.33	0.15	0.63	0.01	0.53	0.3	0.21	1.99	1.62	0.51	-0.84	0.698
RV3612C	|| conserved hypothetical protein || unknown ||	-2.51937	-1.38	0.92	-0.16	-0.93	0.05	1.72	0.0366667	0.83	0.74	0.91	1.1	-1.36	0.444
RV3617	ephA || epoxide hydrolase || virulence, detoxification, adaptation ||	-1.10554	-0.57	-0.78	1.18	-0.38	1.42	1.99	0.476667	0.53	0.29	0.48	0.85	-0.2	0.39
RV3625C	mesJ || cell cycle protein || cell wall and cell processes ||	-0.901438	-1.09	-0.89	1.33	-0.69	-0.01	-0.32	-0.278333	-1.01	-0.2	0.93	0.29	-0.33	-0.064
RV3641C	fic || cell filamentation protein || cell wall and cell processes ||	-0.85347	-0.88	0.03	1.09	-0.88	-0.03	1.75	0.18	0.06	0.56	0.33	-0.06		0.2225
RV3662C	|| conserved hypothetical protein || unknown ||	-2.00408	-0.73	-1.44	0.95	-2.46	1.07	0.55	-0.343333	1.43	0.46	-0.57	0.14	0.09	0.31
RV3665C	dppB || dipeptide-transport membrane protein ABC transporter || cell wall and cell processes ||	0.709231	-0.25	-2.37	0.98	-1.95	2.11	1.76	0.0466667	0.31	-0.34	0.62	2.94	1.28	0.962
RV3680	|| anion transporter ATPase || cell wall and cell processes ||	-1.92979	-0.55	0.2	-0.26	-0.1	-1.84	-1.51	-0.676667	0.62	0.19	0.83	0.75	0.35	0.548
RV3681C	whiB4 || transcriptional regulator whib-like || regulatory proteins ||	-0.634876	-1.47	-0.47	0.7	0.14	0.01	-0.15	-0.206667	0.87	1.71	1.61	1.77	1.02	1.396
RV3685C	cyp137 || cytochrome P450 137 || intermediary metabolism and respiration ||	-1.85036	-0.39	-0.65	0.41	0.37	1.41	1.6	0.458333	1.43	0.46	1.53	1.29	-0.19	0.904
RV3686C	|| conserved hypothetical protein || conserved hypotheticals ||	-2.29574	0.01	-1.38	0.27	1.08	-0.05	0.59	0.0866667	1.65	-0.26	0.49	1.94	-1.3	0.504
RV3687C	rsfB || anti-anti-sigma factor || conserved hypotheticals ||	-1.88437	0.34	-0.79	-0.09	-0.46	0.66	0.26	-0.0133333	1.2	-0.28	0.88	0.08	-0.28	0.32
RV3697C	|| conserved membrane protein || conserved hypotheticals ||	-2.16495	-0.61	-0.47	0.64	0.63	0.43	0.33	0.158333	0.83	1.05	1.99	1.64	0.27	1.156
RV3702C	|| conserved hypothetical protein || conserved hypotheticals ||	-2.7807	-0.82	0.23	0.98	-0.24	-0.75	1.07	0.0783333	0.47	-0.19	1.75	0.49	-0.83	0.338
RV3710	leuA || 2-isopropylmalate synthase || intermediary metabolism and respiration ||	-2.13998	0.42	-0.81	-0.07	0.32	-1.54	0.3	-0.23	1.06	-1.02	0.96	1.14	-0.45	0.338
RV3723	|| conserved membrane protein || unknown ||	-0.67622	-1.12	-0.41	0.62	-0.16	-0.88	0.1	-0.308333	0.92	1.56	1.83	2.7	0.3	1.462
RV3728	|| conserved membrane protein || cell wall and cell processes ||	-1.17973	-1.05	0.07	0.25	-0.43	-0.95	-0.03	-0.356667	0.88	-0.64	1.91	0.78	-0.04	0.578
RV3750C	|| excisionase || insertion seqs and phages ||	-1.76571	-1.5	-0.34	0.49	-1.61	0.72	-1.32	-0.593333	0.28	0.65	-0.78	0.79	2.92	0.772
RV3767C	|| conserved hypothetical protein || conserved hypotheticals ||	-2.6383	-1.7	-2.54	0.96	-0.09	0.6	-0.96	-0.621667	-0.27	0.24	-1.63	0.87	2.76	0.394
RV3771C	|| conserved hypothetical protein || conserved hypotheticals ||	-1.34681	-0.62	-0.23	0.66	0.89	1.63	1.41	0.623333	0.41	0.49	1.56	1.87	0.01	0.868
RV3775	lipE || lipase || intermediary metabolism and respiration ||	-2.03388	-0.31	-0.51	0.56	-0.78	-0.46	-0.34	-0.306667	-0.36	-0.84	0.39	0.05	0.82	0.012
RV3792	|| conserved membrane protein || cell wall and cell processes ||	0.917685	-0.39	0.12	0.39	0.29	1.14	1.4	0.491667	1.97	-0.43	1.27	1.81	0.5	1.024
RV3801C	fadD32 || fatty-acid-CoA ligase || lipid metabolism ||	-0.993118	-0.14	0.4	-0.26	-1.01	-2.9	-1.84	-0.958333	0.66	-1.31	0.57	-0.17	-0.48	-0.146
RV3802C	|| conserved membrane protein || unknown ||	-3.20499	-0.37	-0.17	0.09	-0.49	0.24	-0.89	-0.265	0.72	0.11	1.16	1.17	0.08	0.648
RV3804C	fbpA || secreted fibronectin-binding protein antigen || lipid metabolism ||	0.669398	0.49	0.48	-0.56	0.54	0.08	-1.26	-0.0383333	1.01	-0.4	1.95	1.3	-0.84	0.604
RV3805C	|| conserved membrane protein || cell wall and cell processes ||	-1.43031	-0.09	0.4	-0.13	0.38	0.23	0.46	0.208333	1.79	-0.78	1.13	1	-0.82	0.464
RV3808C	glfT || bifunctional UDP-galactofuranosyl transferase || unknown ||	0.756158	0.16	-0.83	-0.07	-0.17	0.83	-0.35	-0.0716667	1.33	0.01	0.68	1.41	1.25	0.936
RV3811	csp || conserved hypothetical protein || cell wall and cell processes ||	-1.59235	-0.15	0.1	0.3	0.37	0.48	0.91	0.335	1.8	-0.58	1.03	1.14	-0.39	0.6
RV3820C	papA2 || polyketide synthase associated protein || lipid metabolism ||	-1.01424	-1.16	-0.11	0.87	-1.04	0.82	0.36	-0.0433333	0.27	0.16	0.68	1.48	1.33	0.784
RV3829C	|| dehydrogenase || intermediary metabolism and respiration ||	-0.777686	0.38	-1.12	1.16	-1.71	-0.03	3.3	0.33	1.22	-0.82	0.59	0.06	-1.28	-0.046
RV3831	|| hypothetical protein || unknown ||	-1.58115	-0.8	-0.58	0.82	-0.39	0.33	1.25	0.105	1.15	-0.19	0.6	1.08	-0.06	0.516
RV3838C	pheA || prephenate dehydratase || intermediary metabolism and respiration ||	-1.6588			1.69	1.74		2.82	2.08333	1.84	0.03	1.63	2.44		1.485
RV3848	|| conserved membrane protein || cell wall and cell processes ||	-1.89137	-1.18	-5.57	1.25	-1.32	1.32	3.06	-0.406667	-3.57	0.86	0.02	0.62	0.82	-0.25
RV3852	hns || histone-like protein || information pathways ||	-0.895726	-0.23	0.91	-0.68	-0.02	-0.78	-0.1	-0.15	1.11	-0.33	1.68	0.05	-1.31	0.24
RV3858C	gltD || NADH-dependent glutamate synthase small subunit || intermediary metabolism and respiration ||	0.908376	-0.96	-0.22	-0.25	-0.37	-1.55	-1.45	-0.8	0.77	-0.55	0.83	0.14	0.53	0.344
RV3873	PPE68 || PPE family protein || PE/PPE ||	0.902635	-0.34	0.79	0.05	1.72	-0.38	1.11	0.491667	1.6	0.6	2.83	1.49	-1.89	0.926
RV3884C	|| cbxX/cfqX family protein || conserved hypotheticals ||	-2.34546	-0.74	0.39	-3.02	-0.51		-0.16	-0.808	0.57	-1.68	1.64	1.06	-0.48	0.222
RV3893C	PE36 || PE family protein || PE/PPE ||	-1.12495	-0.48	-0.57	0.69	1.12	0.55	0.23	0.256667	0.39	1.65	2.7	1.68	-0.29	1.226
RV3895C	|| conserved membrane protein || conserved hypotheticals ||	1.23132	-1.23	-0.32	0.82	-0.23	2.18	2.44	0.61	0.2	-0.14	1.35	1.23	0.01	0.53
RV3896C	|| conserved hypothetical protein || virulence, detoxification, adaptation ||	-1.59377	-0.89	0.27	0.56	-0.98	0.84	1.17	0.161667	0.62	0.21	1.01	0.87	0.08	0.558
RV3899C	|| conserved hypothetical protein || conserved hypotheticals ||	-0.899482	-3.23	0.34	0.75	0.99	3.75	2.65	0.875	0.9	1.65	1.86	2.36	-0.12	1.33
RV3916C	|| conserved hypothetical protein || conserved hypotheticals ||	-1.4291	-0.62	-0.6	0.73	-1.22	0.19	0.55	-0.161667	-0.55	-0.15	0.55	0.62	0.78	0.25

## Sheet: ΔdosT
UID	NAME	ΔdosT_C3HeB/FeJ	H37Rv grown in 7H9 vs H37Rv 4hrs after infection in macrophages rep 1 (Grown in macrophages)	H37Rv grown in 7H9 vs H37Rv 4hrs after infection in macrophages rep 2 (Grown in macrophages)	H37Rv grown in 7H9 vs H37Rv 4hrs after infection in macrophages rep 3 (Grown in macrophages)	H37Rv grown in 7H9 vs H37Rv 4hrs after infection in macrophages rep 4 (Grown in macrophages)	H37Rv grown in 7H9 vs H37Rv 4hrs after infection in macrophages rep 5 (Grown in macrophages)	H37Rv grown in 7H9 vs H37Rv 4hrs after infection in macrophages rep 6 (Grown in macrophages)	Avg_4hr	H37Rv grown in 7H9 vs H37Rv 24hrs after infection in macrophages rep 1 (Grown in macrophages)	H37Rv grown in 7H9 vs H37Rv 24hrs after infection in macrophages rep 2 (Grown in macrophages)	H37Rv grown in 7H9 vs H37Rv 24hrs after infection in macrophages rep 3 (Grown in macrophages)	H37Rv grown in 7H9 vs H37Rv 24hrs after infection in macrophages rep 4 (Grown in macrophages)	H37Rv grown in 7H9 vs H37Rv 24hrs after infection in macrophages rep 5 (Grown in macrophages)	Avg_24hr
RV0045C	|| hydrolase || lipid metabolism ||	0.786668	-0.82	-0.01	-0.15	-1.7	-0.97	0.77	-0.48	0.9	-1.07	-0.01	0.5	1.24	0.312
RV0050	ponA1 || bifunctional penicillin-binding protein || cell wall and cell processes ||	1.31673	0.06	0.6	-0.62	0.54	0.31	0.15	0.173333	1.23	0.03	1.76	1.17	-0.57	0.724
RV0051	|| conserved membrane protein || cell wall and cell processes ||	-0.879992	-0.47	-0.85	0.13	-0.57	-2.5	0.35	-0.651667	-0.77	-0.46	0.31	0.93	1.63	0.328
RV0060	|| conserved hypothetical protein || unknown ||	0.875077	-0.23	1	-0.27	0.55	1.1	0.77	0.486667	1.2	0.18	2.18	0.97	-0.18	0.87
RV0107C	ctpI || cation-transporter ATPase I || cell wall and cell processes ||	-1.22927	-0.01	0.64	-0.31	-0.25	-0.02	1.27	0.22	0.58	-1.15	1.23	0.96	-1.15	0.094
RV0199	|| conserved membrane protein || conserved hypotheticals ||	-0.906138	-0.36	0.43	-0.19	-0.33	-1.62	0.06	-0.335	0.93	-0.39	1.81	0.76	-0.37	0.548
RV0220	lipC || esterase || intermediary metabolism and respiration ||	0.883867	0.41	0.72	-0.98	0.53	-0.85	-0.41	-0.0966667	1.02	-0.54	2.05	1.12	-1.64	0.402
RV0289	|| conserved hypothetical protein || conserved hypotheticals ||	0.790971	0.68	0.84	-1.85	0.7	-3.73	-1.28	-0.773333	0.73	-2.81	2.33	0.2	-2.73	-0.456
RV0311	|| hypothetical protein || unknown ||	1.00978	-0.85	1.64	-0.54	-0.83	-5.96	1.1	-0.906667	-1.26	-2.96	-0.66	0.36	1.68	-0.568
RV0325	|| hypothetical protein || unknown ||	1.10604	0.37	-0.24	0.23	0.38	-2.34	1.62	0.00333333	1.84	-1.02	1.77	1.52	-1.05	0.612
RV0370C	|| oxidoreductase || intermediary metabolism and respiration ||	0.908732	-0.73	-0.67	0.11	-0.57	1.48	1.7	0.22	0.94	0.16	0.7	1.3	1.07	0.834
RV0386	|| transcriptional regulator, luxR/uhpA-family || regulatory proteins ||	1.12576	-0.22	-0.15	0.43	-0.38	-0.15	1.78	0.218333	0.06	-0.37	1.9	0.98	-0.55	0.404
RV0465C	|| transcriptional regulator || regulatory proteins ||	0.686077	0.65	-0.18	-0.02	-0.14	-1.14	0.52	-0.0516667	-0.29	0.01	0.4	0.89	0.77	0.356
RV0471C	|| hypothetical protein || unknown ||	-0.796906	-0.71	0.04	0.21	-0.88	0.63	1.79	0.18	1.16	0.04	0.33	1.35	0.51	0.678
RV0532	PE_PGRS6 || PE-PGRS family protein || PE/PPE ||	-0.756585	-0.79	-0.38	1.2	-0.45	-0.38	0.54	-0.0433333	0.99	-0.62	0.86	0.85	-0.25	0.366
RV0555	menD || bifunctional menaquinone biosynthesis protein || intermediary metabolism and respiration ||	-0.696768	-0.59	0.18	-0.04	0.38	-2.14	-0.64	-0.475	0	-0.58	0.84	0.79	0.68	0.346
RV0575C	|| oxidoreductase || intermediary metabolism and respiration ||	0.945791	-1.77	-1.31	0.77	-0.99	0.12	1.33	-0.308333	-0.54	0.6	-0.34	0.35	0.31	0.076
RV0621	|| membrane protein || cell wall and cell processes ||	-0.714827	1.31	1.83	-0.89	1.79	4.57	5.07	2.28	3.48		4.16	4.65	-1.31	2.745
RV0630C	recB || exonuclease V beta chain || information pathways ||	1.10256	-0.6	0.96	-0.38	0.5	-2.08	0.95	-0.108333	0.84	-0.45	2.4	1.05	-1.39	0.49
RV0825C	|| conserved hypothetical protein || conserved hypotheticals ||	-0.847245	-0.94	-0.51	0.55	-0.63	-0.18	0.4	-0.218333	-0.2	0.5	1.13	0.81	1.2	0.688
RV0846C	|| oxidase || intermediary metabolism and respiration ||	-0.962488	-0.97	0.02	-0.25	0.11	1.22	2.19	0.386667	0.2	-0.42	1.05	1.73	0.83	0.678
RV0882	|| transmembrane protein || cell wall and cell processes ||	-1.37118	-0.42	-0.08	0.31	0.27	1.17	1.8	0.508333	1.7	0.18	0.68	1.77	-0.49	0.768
RV0885	|| conserved hypothetical protein || cell wall and cell processes ||	0.741127	-0.56	-0.65	-0.06	0.42	-1.73	-1.07	-0.608333	0.16	-0.54	1.24	0.06	1.49	0.482
RV0906	|| conserved hypothetical protein || cell wall and cell processes ||	-0.61985	0.91	-0.15	-0.49	0.98	1.12	1.09	0.576667	1.66	-0.17	1.51	1.61	-0.36	0.85
RV0937C	|| conserved hypothetical protein || conserved hypotheticals ||	0.620993	-0.8	0.52	0	0.2	-1.2	0.19	-0.181667	0.6	-0.01	0.68	-0.02	1.23	0.496
RV0961	|| membrane protein || unknown ||	-1.7408	-4.12		2.52	-5.12	-0.36		-1.77		-0.03			4.42	2.195
RV0999	|| hypothetical protein || unknown ||	-0.817798	0.38	-0.16	-0.12	0.65	0.65	1.44	0.473333	1.51	-0.22	2.04	1.37	-2.03	0.534
RV1007C	metG || methionyl-tRNA synthetase metS || information pathways ||	-0.933762	-0.13	-0.34	-0.33	0.78	0.91	1	0.315	1.44	0.12	1.89	1.6	-1.19	0.772
RV1084	|| conserved hypothetical protein || conserved hypotheticals ||	-0.793057	-0.26	0.34	0.11	0.16	1.51	1.33	0.531667	1.67	0.11	1.62	1.8	-0.13	1.014
RV1135C	PPE16 || PPE family protein || PE/PPE ||	0.849343	-0.72	-0.77	0.08	-0.55	-0.53	1.44	-0.175	0.31	-0.32	0.12	0.83	0.3	0.248
RV1195	PE13 || PE family protein || PE/PPE ||	1.13675	-1.15	0.82	-0.43	-0.61	-1.83	-0.42	-0.603333	1.53	-0.49	1.08	0.12	-1.74	0.1
RV1271C	|| conserved secreted protein || conserved hypotheticals ||	-1.27728	-1.51	0.61	0.03	-0.67	-1.62	0.04	-0.52	1.24	-0.64	0.19	0.1	0.4	0.258
RV1311	atpC || ATP synthase epsilon chain || intermediary metabolism and respiration ||	1.12683	-0.18	0.25	-0.41	-0.41	-2.28	-0.7	-0.621667	0.92	-1.29	0.7	0.08	-0.37	0.008
RV1330C	|| conserved hypothetical protein || conserved hypotheticals ||	1.16159	-0.63	0.39	0.4	0.28	1.22	1.86	0.586667	1.22	0.15	2.29	1.7	-0.28	1.016
RV1348	|| drugs-transport transmembrane ATP-binding protein ABC transporter || cell wall and cell processes ||	0.744019			6.54	3.81		6.46	5.60333		5.73	6.54	9.03		7.1
RV1405C	|| methyltransferase || intermediary metabolism and respiration ||	-1.17886	-3.42	-5.25	1.6	-1.26	0.47	-0.19	-1.34167	-3.3	0.69	-1.48	0.71	3.13	-0.05
RV1419	|| hypothetical protein || unknown ||	-0.799374	-0.96	-1.2	0.62	-0.97	-0.99	-0.48	-0.663333	-0.85	0.42	0.1	1.16	2.3	0.626
RV1465	|| nitrogen fixation related protein || conserved hypotheticals ||	0.78825	0.1	0.42	-0.39	0.49	-1.83	-0.52	-0.288333	1.08	-0.91	1.84	-0.06	-1.12	0.166
RV1470	trxA || thioredoxin || intermediary metabolism and respiration ||	-2.04545	-1.31	-0.5	0.63	-0.68	1.62	0	-0.04	0.12	0.4	0.22	1.41	1.83	0.796
RV1568	bioA || adenosylmethionine-8-amino-7-oxononanoate aminotransferase || intermediary metabolism and respiration ||	-0.760286	-1.01	0.08	0.87	-0.63	1.24	1.96	0.418333	0.64	0.45	1.03	1.67	0.09	0.776
RV1587C	|| 13E12 repeat family protein || insertion seqs and phages ||	-0.963049	-2.07	-1.87	1.32	-1.6	1.09	1.98	-0.191667	-1.16	0.32	-0.76	0.44	1.13	-0.006
RV1656	argF || ornithine carbamoyltransferase || intermediary metabolism and respiration ||	-0.990886	0.38	0.13	-0.28	0.41	1.07	0.39	0.35	1.76	-0.28	1.76	1.46	-1.29	0.682
RV1715	fadB3 || 3-hydroxybutyryl-CoA dehydrogenase || lipid metabolism ||	-1.25645	-0.32	-0.6	0.94	-1.02	-0.38	1.75	0.0616667	-0.45	-1.87	1.12	0.01	-1.67	-0.572
RV1753C	PPE24 || PPE family protein || PE/PPE ||	-1.23754	-1.48	-0.81	1.32	-3.07	1.75	2.67	0.0633333	-0.24	0.12	0.12	1.1	0.91	0.402
RV1770	|| conserved hypothetical protein || conserved hypotheticals ||	1.51173	0.57	-0.77	-0.12	1.41	0.68	1.72	0.581667	2.35	-1.29	1.23	2.14	-1.42	0.602
RV1790	PPE27 || PPE family protein || PE/PPE ||	0.652476	-0.02	-0.31	0.24	0.47	0.04	1.62	0.34	1.54	0.12	1.1	1.5	-0.45	0.762
RV1795	|| conserved membrane protein || cell wall and cell processes ||	1.10044	-0.05	-0.16	-0.16	-0.79	0.04	-0.39	-0.251667	1.12	-0.54	0.84	0.64	-0.48	0.316
RV1833C	|| haloalkane dehalogenase || intermediary metabolism and respiration ||	-1.21458	0.23	0.24	0.28	-0.95	-2.65	-0.81	-0.61	-0.3	-2.13	2.39	0.52	-0.03	0.09
RV1838C	|| conserved hypothetical protein || conserved hypotheticals ||	-1.11187	-0.57	-0.6	0.87	1.05	2.07	0.9	0.62	2.2	1.23	1.62	2.32	1.3	1.734
RV1855C	|| oxidoreductase || intermediary metabolism and respiration ||	0.923217	-0.37	0.49	-0.1	-0.14	-1.86	-0.53	-0.418333	0.62	-0.78	1.79	0.14	-0.36	0.282
RV1920	|| membrane protein || cell wall and cell processes ||	-0.810361	0.27	-1.41	0.79	0.71	2.24	2.08	0.78	2.04	1.01	0.71	2.4	0.26	1.284
RV1992C	ctpG || metal cation transporting P-type ATPase || cell wall and cell processes ||	-1.09826	-0.41	0.34	0.51	0.14	-0.82	1.05	0.135	1.09	-0.07	1.76	1.34	0.34	0.892
RV2001	|| conserved hypothetical protein || conserved hypotheticals ||	-0.726133	-0.85	-0.85	0.79	0.37	-0.69	1.05	-0.03	-0.3	0.78	0.4	1.5	2.17	0.91
RV2014	|| transposase || insertion seqs and phages ||	0.77898	-0.26	-2.15	1.05	0.01	1.02	1.83	0.25	0.29	0.71	0.22	1.09	0.09	0.48
RV2044C	|| conserved hypothetical protein || unknown ||	0.892877	-3.03	-0.18	0.87	-0.79	0.1	3.65	0.103333	0.72	-1.03	1.05	1.38	-0.26	0.372
RV2113	|| membrane protein || cell wall and cell processes ||	1.71543	0.1	0.48	0.34	-0.18	0.21	0.33	0.213333	0.57	-0.15	1.76	1.09	-0.68	0.518
RV2125	|| conserved hypothetical protein || conserved hypotheticals ||	-0.785002	-0.03	-0.21	0.15	-1.32	-0.25	-0.23	-0.315	0.99	-0.33	1.84	0.83	-0.16	0.634
RV2137C	|| conserved hypothetical protein || conserved hypotheticals ||	1.13118	-0.31	0.03	0.12	0.06	-2.66	-0.65	-0.568333	0.71	0.56	1.91	-0.48	-2.38	0.064
RV2188C	|| conserved hypothetical protein || conserved hypotheticals ||	-0.717606	-0.4	-1.03	0.66	-0.55	-0.32	-0.45	-0.348333	-0.45	0.13	0.72	1.09	0.68	0.434
RV2190C	|| conserved hypothetical protein || virulence, detoxification, adaptation ||	0.790711	-1.05	-0.01	-0.47	-0.67	-2.14	-1.92	-1.04333	-0.08	0.27	0.5	0.44	0.48	0.322
RV2239C	|| conserved hypothetical protein || unknown ||	0.831345	-0.73	-0.15	0.17	-1.21	-1.65	-1.85	-0.903333	0.22	-0.7	0.01	0.14	1.07	0.148
RV2254C	|| membrane protein || unknown ||	0.636428	-1.12	-4.52	1.44	0.94	1.25	3.41	0.233333	0.82	0.79	-0.61	2.38	-0.74	0.528
RV2303C	|| antibiotic-resistance protein || intermediary metabolism and respiration ||	-3.00715	-0.99	-1.63	1.36	-0.91	1	2.04	0.145	1.12	0.22	0.32	0.76	0.64	0.612
RV2388C	hemN || oxygen-independent coproporphyrinogen III oxidase || intermediary metabolism and respiration ||	0.778535	-0.34	0.22	0.38	0.38	-0.4	0.53	0.128333	-0.22	0.43	1.36	0.19	-1.25	0.102
RV2391	nirA || ferredoxin-dependent nitrite reductase || intermediary metabolism and respiration ||	0.815742	-0.43	0.85	-0.47	-1.17	-1.9	0.2	-0.486667	1.81	-1.84	1.86	-0.63	-2.98	-0.356
RV2457C	clpX || ATP-dependent clp protease ATP-binding subunit || intermediary metabolism and respiration ||	0.771142	-0.16	0.33	-0.18	0.15	-3.4	-0.98	-0.706667	0.55	-0.49	1.72	-0.59	-0.89	0.06
RV2467	pepN || aminopeptidase N || intermediary metabolism and respiration ||	0.917478	-0.82	-0.08	0.18	-1.33	-2.39	-1.47	-0.985	0.64	-1.4	0.99	-0.01	1.22	0.288
RV2565	|| conserved hypothetical protein || conserved hypotheticals ||	-1.2565	0.32	-0.86	0.29	0.01	0.72	0.31	0.131667	1.16	0.13	0.81	0.89	0.61	0.72
RV2569C	|| conserved hypothetical protein || conserved hypotheticals ||	-0.882386	-0.43	0.23	0.05	-0.79	1.46	0.92	0.24	1.23	0.41	1.89	1.37	-1	0.78
RV2609C	|| conserved membrane protein || conserved hypotheticals ||	-0.617513	0.18	-0.46	0.28	0.87	-0.71	0.76	0.153333	1.82	-0.83	1.66	1.13	-1.29	0.498
RV2655C	|| phiRv2 phage protein || insertion seqs and phages ||	-1.2425			5.73	1.58	4.17	6.71	4.5475		4.81	3.32	4		4.04333
RV2683	|| conserved hypothetical protein || conserved hypotheticals ||	0.874466	-1.4	-2.73	0.7	-2.56	-1.72	-1.7	-1.56833	-1.57	-0.86	-1.65	0.6	4.66	0.236
RV2722	|| conserved hypothetical protein || unknown ||	-1.82177	-1.27	0.27	0.11	-0.17	-0.29		-0.27	0.8	0.17	1.15	0.69	0.55	0.672
RV2783C	gpsI || bifunctional polyribonucleotide nucleotidyltransferase || information pathways ||	-0.849678	0.22	0.21	-0.49	-0.4	0.78	0.54	0.143333	1.36	-0.02	1.76	1.43	-0.96	0.714
RV2938	drrC || daunorubicin-dim-transport membrane protein ABC transporter || cell wall and cell processes ||	-1.50611	-0.5	0.16	-0.27	0.49	-1.71	-1.28	-0.518333	-0.72	0.07	1.66	1.37	0.92	0.66
RV2984	ppk || polyphosphate kinase || intermediary metabolism and respiration ||	0.978135	0.29	0.56	-0.17	-0.4	0.44	-0.2	0.0866667	0.69	-0.47	1.83	1.27	-0.6	0.544
RV2987C	leuD || 3-isopropylmalate dehydratase small subunit || intermediary metabolism and respiration ||	-1.03275	-0.43	1.15	-0.05	0.54	-1.53	0.5	0.03	1.27	-0.16	1.34	0.79	-5.2	-0.392
RV3028C	fixB || electron transfer flavoprotein alpha subunit || intermediary metabolism and respiration ||	-0.719511	0.64	0.65	-1.16	0.14	-0.5	-0.71	-0.156667	0.92	-1.29	2.48	0.71	-2.4	0.084
RV3032	|| transferase || conserved hypotheticals ||	-0.839288	-0.17	0.61	-0.25	0.25	0.15	-0.07	0.0866667	0.85	0.11	2.11	1.12	-1.14	0.61
RV3076	|| conserved hypothetical protein || conserved hypotheticals ||	2.14814	-0.36	0.52	-0.3	-0.05	-2.1	0.29	-0.333333	-0.61	3.93	1.78	1.22	-0.37	1.19
RV3108	|| hypothetical protein || unknown ||	-2.04249	-1.35	0.32	-0.43	-0.58	-0.69	3.91	0.196667	-0.4	-0.1	1.61	1.05	-1.99	0.034
RV3109	moaA1 || molybdenum cofactor biosynthesis protein A || intermediary metabolism and respiration ||	1.01107	-3.14	-0.33	1.05	-1.65	0.47	2.42	-0.196667	0.71	0.16	-0.94	-0.25	-1.11	-0.286
RV3122	|| hypothetical protein || unknown ||	0.914445	-0.19	0.83	-0.46	0.63	-0.79	-0.44	-0.07	-0.02	-0.86	1.86	0.6	-1.63	-0.01
RV3199C	nudC || NADH pyrophosphatase || conserved hypotheticals ||	-1.07305	-0.47	-0.18	0.31	0.14	-0.76	0.23	-0.121667	-0.2	0.01	1.07	0.34	0.99	0.442
RV3206C	moeB1 || molybdenum cofactor biosynthesis protein || intermediary metabolism and respiration ||	-1.25026	-0.19	0.49	-0.22	-0.05	0.27	-0.37	-0.0116667	1.02	0.01	2.14	1.16	-0.67	0.732
RV3210C	|| conserved hypothetical protein || unknown ||	-1.11935	-0.34	-0.65	0.56	-0.33	0.97	0.14	0.0583333	0.54	0.79	0.4	1.99	0.86	0.916
RV3211	rhlE || ATP-dependent RNA helicase || information pathways ||	-1.69214	-1.31	0.1	0.13	-2.61	-2.46	-2.01	-1.36	0.57	-0.85	-0.25	-0.37	0.89	-0.002
RV3218	|| conserved hypothetical protein || conserved hypotheticals ||	-0.99169	-1.01	0.15	0.19	-0.17	0.58	0.52	0.0433333	0.48	0.04	0.77	0.86	1.36	0.702
RV3225C	|| transferase || intermediary metabolism and respiration ||	0.745035	0.54	0.62	-0.23	-0.14	-1.56	0.78	0.00166667	0.9	-0.93	2.09	0.25	-1.66	0.13
RV3236C	kefB || conserved membrane transport protein || cell wall and cell processes ||	0.808512	-0.25	-0.66	1.26	-0.74	-0.44	1.53	0.116667	0.67	-0.53	1.56	0.89	-0.86	0.346
RV3265C	wbbL1 || dTDP-rha:a-D-glcnac-diphosphoryl polyprenol, a-3-L-rhamnosyl transferase || intermediary metabolism and respiration ||	-0.860399	-0.63	0.14	0.01	-0.32	0.57	0.57	0.0566667	1.21	0.67	1.95	1.66	-0.42	1.014
RV3280	accD5 || propionyl-CoA carboxylase beta chain 5 || lipid metabolism ||	-0.71702	-0.18	-0.87	0.38	0.68	1.17	1	0.363333	1.9	-0.2	0.79	2.18	-0.11	0.912
RV3305C	amiA1 || N-acyl-L-amino acid amidohydrolase || intermediary metabolism and respiration ||	0.855355	0.05	-0.77	0.35	-0.91	0.87	0.75	0.0566667	1.06	-0.23	1.41	1.36	0.04	0.728
RV3417C	groEL || 60 kda chaperonin 1 groEL1 || virulence, detoxification, adaptation ||	0.748835	0.32	0.39	-0.57	-0.62	-3.13	-2.11	-0.953333	0.89	-1.57	1.21	-0.12	-1.33	-0.184
RV3502C	fabG || short-chain type dehydrogenase/reductase || intermediary metabolism and respiration ||	-1.19809	-2.02	-1.88	0.24	-2.45	-1.57	-2.39	-1.67833	-1.23	-0.26	0.55	1.12	2.81	0.598
RV3519	|| hypothetical protein || unknown ||	-1.97594	-0.57	0.22	0.45	-1.84	0.54	0.22	-0.163333	1.46	0.64	1.23	1.75	-0.68	0.88
RV3568C	bphC || biphenyl-2,3-diol 1,2-dioxygenase || intermediary metabolism and respiration ||	1.00555	-0.4	0.05	0.16	0.02	-0.42	0.72	0.0216667	0.79	-0.12	1.82	1.89	-0.98	0.68
RV3585	radA || DNA repair protein || information pathways ||	0.821932	-0.22	1.13	-0.12	0.37	1.3	1.82	0.713333	0.95	-0.74	1.99	1.33	-1.68	0.37
RV3628	ppa || inorganic pyrophosphatase || intermediary metabolism and respiration ||	0.76831	-0.08	0.13	0.17	-0.45	1	-1.13	-0.06	0.2	0.4	1.28	1.85	1.6	1.066
RV3679	|| anion transporter ATPase || cell wall and cell processes ||	1.09753	-0.78	0.12	0.48	0.3	0.66	0.29	0.178333	1.21	1.15	1.88	1.21	-0.28	1.034
RV3734C	|| conserved hypothetical protein || conserved hypotheticals ||	0.93184	0.86	0.03	-0.64	1.27	-1.92	1.13	0.121667	2.35	-0.96	1.83	0.55	-2.62	0.23
RV3735	|| conserved hypothetical protein || conserved hypotheticals ||	-0.685037	0.68	-1.55	-0.17	-0.91	0.75	-0.08	-0.213333	0.43	-0.3	1.07	0.78	-0.11	0.374
RV3740C	|| conserved hypothetical protein || conserved hypotheticals ||	-2.51676	-1.51	-2.1	0.24	-0.21	-0.42	0.31	-0.615	0.52	-0.62	-0.45	1.07	2.69	0.642
RV3758C	proV || osmoprotectant || virulence, detoxification, adaptation ||	1.02997	0.21	-0.39	0.45	1.52	0.31	1.39	0.581667	2.03	0.05	2.38	1.62	-1.17	0.982
RV3771C	|| conserved hypothetical protein || conserved hypotheticals ||	-0.922527	-0.62	-0.23	0.66	0.89	1.63	1.41	0.623333	0.41	0.49	1.56	1.87	0.01	0.868
RV3773C	|| conserved hypothetical protein || conserved hypotheticals ||	-0.793196	-0.64	-0.12	0.94	-0.79	-0.7	0.02	-0.215	0.56	-0.82	0.77	0.03	-0.36	0.036
RV3832C	|| conserved hypothetical protein || unknown ||	-1.04861	-1.08	-2.37	1.07	0.03	-0.13	2.35	-0.0216667	1.07	0.35	0.41	1.9	0.06	0.758
RV3880C	|| conserved hypothetical protein || conserved hypotheticals ||	1.23013	0	0.52	-1.2	0.13	-7.23	-0.58	-1.39333	1.46	-1.05	2.23	0.58	-2.62	0.12
RV3897C	|| conserved hypothetical protein || conserved hypotheticals ||	1.02494	-0.01	-0.04	0.61	0.6	1.09	1.1	0.558333	0.11	0.47	1.59	0.87	-0.65	0.478
